# Supplementary material for: Molecular Modeling to Estimate the Diffusion Coefficients of Drugs and Other Small Molecules
Source: Molecules. 2020 Nov 16;25(22):5340. doi: 10.3390/molecules25225340 (PMC7709040; doi:10.3390/molecules25225340)
Supplement: Supplementary file 1 [file molecules-25-05340-s001.zip]

Archive with 212 entries (192 files):
- SupplmntFiles/MolFiles/
- SupplmntFiles/MolFiles/alanine/
- SupplmntFiles/MolFiles/alanine/alanine_1.mol
- SupplmntFiles/MolFiles/arginine/
- SupplmntFiles/MolFiles/arginine/arginine_1.mol
- SupplmntFiles/MolFiles/arginine/arginine_2.mol
- SupplmntFiles/MolFiles/aspartic acid/
- SupplmntFiles/MolFiles/aspartic acid/aspartic acid_1.mol
- SupplmntFiles/MolFiles/aspartic acid/aspartic acid_2.mol
- SupplmntFiles/MolFiles/aspirin/
- SupplmntFiles/MolFiles/aspirin/aspirin_1.mol
- SupplmntFiles/MolFiles/aspirin/aspirin_2.mol
- SupplmntFiles/MolFiles/aspirin/aspirin_3.mol
- SupplmntFiles/MolFiles/aspirin/aspirin_4.mol
- SupplmntFiles/MolFiles/Fast Green FCF/
- SupplmntFiles/MolFiles/Fast Green FCF/Fast Green FCF_01.mol
- SupplmntFiles/MolFiles/Fast Green FCF/Fast Green FCF_02.mol
- SupplmntFiles/MolFiles/Fast Green FCF/Fast Green FCF_03.mol
- SupplmntFiles/MolFiles/Fast Green FCF/Fast Green FCF_04.mol
- SupplmntFiles/MolFiles/Fast Green FCF/Fast Green FCF_05.mol
- SupplmntFiles/MolFiles/Fast Green FCF/Fast Green FCF_06.mol
- SupplmntFiles/MolFiles/Fast Green FCF/Fast Green FCF_07.mol
- SupplmntFiles/MolFiles/Fast Green FCF/Fast Green FCF_08.mol
- SupplmntFiles/MolFiles/Fast Green FCF/Fast Green FCF_09.mol
- SupplmntFiles/MolFiles/Fast Green FCF/Fast Green FCF_10.mol
- SupplmntFiles/MolFiles/Fast Green FCF/Fast Green FCF_11.mol
- SupplmntFiles/MolFiles/Fast Green FCF/Fast Green FCF_12.mol
- SupplmntFiles/MolFiles/Fast Green FCF/Fast Green FCF_13.mol
- SupplmntFiles/MolFiles/Fast Green FCF/Fast Green FCF_14.mol
- SupplmntFiles/MolFiles/Fast Green FCF/Fast Green FCF_15.mol
- SupplmntFiles/MolFiles/Fast Green FCF/Fast Green FCF_16.mol
- SupplmntFiles/MolFiles/Fast Green FCF/Fast Green FCF_17.mol
- SupplmntFiles/MolFiles/Fast Green FCF/Fast Green FCF_18.mol
- SupplmntFiles/MolFiles/Fast Green FCF/Fast Green FCF_19.mol
- SupplmntFiles/MolFiles/Fast Green FCF/Fast Green FCF_20.mol
- SupplmntFiles/MolFiles/Fast Green FCF/Fast Green FCF_21.mol
- SupplmntFiles/MolFiles/Fast Green FCF/Fast Green FCF_22.mol
- SupplmntFiles/MolFiles/Fast Green FCF/Fast Green FCF_23.mol
- SupplmntFiles/MolFiles/Fast Green FCF/Fast Green FCF_24.mol
- SupplmntFiles/MolFiles/Fast Green FCF/Fast Green FCF_25.mol
- SupplmntFiles/MolFiles/Fast Green FCF/Fast Green FCF_26.mol
- SupplmntFiles/MolFiles/Fast Green FCF/Fast Green FCF_27.mol
- SupplmntFiles/MolFiles/Fast Green FCF/Fast Green FCF_28.mol
- SupplmntFiles/MolFiles/Fast Green FCF/Fast Green FCF_29.mol
- SupplmntFiles/MolFiles/Fast Green FCF/Fast Green FCF_30.mol
- SupplmntFiles/MolFiles/fructose/
- SupplmntFiles/MolFiles/fructose/fructose_1.mol
- SupplmntFiles/MolFiles/fructose/fructose_2.mol
- SupplmntFiles/MolFiles/fructose/fructose_3.mol
- SupplmntFiles/MolFiles/fructose/fructose_4.mol
- SupplmntFiles/MolFiles/galactose/
- SupplmntFiles/MolFiles/galactose/galactose_1.mol
- SupplmntFiles/MolFiles/galactose/galactose_2.mol
- SupplmntFiles/MolFiles/galactose/galactose_3.mol
- SupplmntFiles/MolFiles/galactose/galactose_4.mol
- SupplmntFiles/MolFiles/galactose/galactose_5.mol
- SupplmntFiles/MolFiles/galactose/galactose_6.mol
- SupplmntFiles/MolFiles/glucose/
- SupplmntFiles/MolFiles/glucose/alfa-glucose_1.mol
- SupplmntFiles/MolFiles/glucose/alfa-glucose_2.mol
- SupplmntFiles/MolFiles/glucose/alfa-glucose_3.mol
- SupplmntFiles/MolFiles/glucose/alfa-glucose_4.mol
- SupplmntFiles/MolFiles/glucose/alfa-glucose_5.mol
- SupplmntFiles/MolFiles/glucose/beta-glucose_1.mol
- SupplmntFiles/MolFiles/glucose/beta-glucose_2.mol
- SupplmntFiles/MolFiles/glucose/beta-glucose_3.mol
- SupplmntFiles/MolFiles/glucose/beta-glucose_4.mol
- SupplmntFiles/MolFiles/glucose/beta-glucose_5.mol
- SupplmntFiles/MolFiles/lactose/
- SupplmntFiles/MolFiles/lactose/lactose_1.mol
- SupplmntFiles/MolFiles/lactose/lactose_10.mol
- SupplmntFiles/MolFiles/lactose/lactose_11.mol
- SupplmntFiles/MolFiles/lactose/lactose_12.mol
- SupplmntFiles/MolFiles/lactose/lactose_13.mol
- SupplmntFiles/MolFiles/lactose/lactose_14.mol
- SupplmntFiles/MolFiles/lactose/lactose_15.mol
- SupplmntFiles/MolFiles/lactose/lactose_16.mol
- SupplmntFiles/MolFiles/lactose/lactose_17.mol
- SupplmntFiles/MolFiles/lactose/lactose_18.mol
- SupplmntFiles/MolFiles/lactose/lactose_19.mol
- SupplmntFiles/MolFiles/lactose/lactose_2.mol
- SupplmntFiles/MolFiles/lactose/lactose_20.mol
- SupplmntFiles/MolFiles/lactose/lactose_21.mol
- SupplmntFiles/MolFiles/lactose/lactose_22.mol
- SupplmntFiles/MolFiles/lactose/lactose_23.mol
- SupplmntFiles/MolFiles/lactose/lactose_24.mol
- SupplmntFiles/MolFiles/lactose/lactose_25.mol
- SupplmntFiles/MolFiles/lactose/lactose_26.mol
- SupplmntFiles/MolFiles/lactose/lactose_27.mol
- SupplmntFiles/MolFiles/lactose/lactose_3.mol
- SupplmntFiles/MolFiles/lactose/lactose_4.mol
- SupplmntFiles/MolFiles/lactose/lactose_5.mol
- SupplmntFiles/MolFiles/lactose/lactose_6.mol
- SupplmntFiles/MolFiles/lactose/lactose_7.mol
- SupplmntFiles/MolFiles/lactose/lactose_8.mol
- SupplmntFiles/MolFiles/lactose/lactose_9.mol
- SupplmntFiles/MolFiles/leucine/
- SupplmntFiles/MolFiles/leucine/leucine_1.mol
- SupplmntFiles/MolFiles/leucine/leucine_2.mol
- SupplmntFiles/MolFiles/leucine/leucine_3.mol
- SupplmntFiles/MolFiles/leucine/leucine_4.mol
- SupplmntFiles/MolFiles/leucine/leucine_5.mol
- SupplmntFiles/MolFiles/leucine/leucine_6.mol
- SupplmntFiles/MolFiles/leucine/leucine_7.mol
- SupplmntFiles/MolFiles/loxoprofen/
- SupplmntFiles/MolFiles/loxoprofen/loxoprofen_1.mol
- SupplmntFiles/MolFiles/loxoprofen/loxoprofen_2.mol
- SupplmntFiles/MolFiles/loxoprofen/loxoprofen_3.mol
- SupplmntFiles/MolFiles/loxoprofen/loxoprofen_4.mol
- SupplmntFiles/MolFiles/loxoprofen/loxoprofen_5.mol
- SupplmntFiles/MolFiles/loxoprofen/loxoprofen_6.mol
- SupplmntFiles/MolFiles/loxoprofen/loxoprofen_7.mol
- SupplmntFiles/MolFiles/loxoprofen/loxoprofen_8.mol
- SupplmntFiles/MolFiles/maltose/
- SupplmntFiles/MolFiles/maltose/maltose_1.mol
- SupplmntFiles/MolFiles/maltose/maltose_10.mol
- SupplmntFiles/MolFiles/maltose/maltose_11.mol
- SupplmntFiles/MolFiles/maltose/maltose_12.mol
- SupplmntFiles/MolFiles/maltose/maltose_13.mol
- SupplmntFiles/MolFiles/maltose/maltose_14.mol
- SupplmntFiles/MolFiles/maltose/maltose_15.mol
- SupplmntFiles/MolFiles/maltose/maltose_16.mol
- SupplmntFiles/MolFiles/maltose/maltose_17.mol
- SupplmntFiles/MolFiles/maltose/maltose_18.mol
- SupplmntFiles/MolFiles/maltose/maltose_19.mol
- SupplmntFiles/MolFiles/maltose/maltose_2.mol
- SupplmntFiles/MolFiles/maltose/maltose_20.mol
- SupplmntFiles/MolFiles/maltose/maltose_21.mol
- SupplmntFiles/MolFiles/maltose/maltose_22.mol
- SupplmntFiles/MolFiles/maltose/maltose_23.mol
- SupplmntFiles/MolFiles/maltose/maltose_24.mol
- SupplmntFiles/MolFiles/maltose/maltose_3.mol
- SupplmntFiles/MolFiles/maltose/maltose_4.mol
- SupplmntFiles/MolFiles/maltose/maltose_5.mol
- SupplmntFiles/MolFiles/maltose/maltose_6.mol
- SupplmntFiles/MolFiles/maltose/maltose_7.mol
- SupplmntFiles/MolFiles/maltose/maltose_8.mol
- SupplmntFiles/MolFiles/maltose/maltose_9.mol
- SupplmntFiles/MolFiles/proline/
- SupplmntFiles/MolFiles/proline/proline_1.mol
- SupplmntFiles/MolFiles/proline/proline_2.mol
- SupplmntFiles/MolFiles/salbutamol/
- SupplmntFiles/MolFiles/salbutamol/salbutamol_1.mol
- SupplmntFiles/MolFiles/salbutamol/salbutamol_2.mol
- SupplmntFiles/MolFiles/salbutamol/salbutamol_3.mol
- SupplmntFiles/MolFiles/salbutamol/salbutamol_4.mol
- SupplmntFiles/MolFiles/salbutamol/salbutamol_5.mol
- SupplmntFiles/MolFiles/salbutamol/salbutamol_6.mol
- SupplmntFiles/MolFiles/sucrose/
- SupplmntFiles/MolFiles/sucrose/sucrose_1.mol
- SupplmntFiles/MolFiles/sucrose/sucrose_10.mol
- SupplmntFiles/MolFiles/sucrose/sucrose_11.mol
- SupplmntFiles/MolFiles/sucrose/sucrose_12.mol
- SupplmntFiles/MolFiles/sucrose/sucrose_13.mol
- SupplmntFiles/MolFiles/sucrose/sucrose_14.mol
- SupplmntFiles/MolFiles/sucrose/sucrose_15.mol
- SupplmntFiles/MolFiles/sucrose/sucrose_2.mol
- SupplmntFiles/MolFiles/sucrose/sucrose_3.mol
- SupplmntFiles/MolFiles/sucrose/sucrose_4.mol
- SupplmntFiles/MolFiles/sucrose/sucrose_5.mol
- SupplmntFiles/MolFiles/sucrose/sucrose_6.mol
- SupplmntFiles/MolFiles/sucrose/sucrose_7.mol
- SupplmntFiles/MolFiles/sucrose/sucrose_8.mol
- SupplmntFiles/MolFiles/sucrose/sucrose_9.mol
- SupplmntFiles/MolFiles/threonine/
- SupplmntFiles/MolFiles/threonine/threonine_1.mol
- SupplmntFiles/MolFiles/threonine/threonine_2.mol
- SupplmntFiles/MolFiles/trehalose/
- SupplmntFiles/MolFiles/trehalose/trehalose_1.mol
- SupplmntFiles/MolFiles/trehalose/trehalose_10.mol
- SupplmntFiles/MolFiles/trehalose/trehalose_2.mol
- SupplmntFiles/MolFiles/trehalose/trehalose_3.mol
- SupplmntFiles/MolFiles/trehalose/trehalose_4.mol
- SupplmntFiles/MolFiles/trehalose/trehalose_5.mol
- SupplmntFiles/MolFiles/trehalose/trehalose_6.mol
- SupplmntFiles/MolFiles/trehalose/trehalose_7.mol
- SupplmntFiles/MolFiles/trehalose/trehalose_8.mol
- SupplmntFiles/MolFiles/trehalose/trehalose_9.mol
- SupplmntFiles/MolFiles/xylose/
- SupplmntFiles/MolFiles/xylose/xylose_1.mol
- SupplmntFiles/MolFiles/xylose/xylose_10.mol
- SupplmntFiles/MolFiles/xylose/xylose_11.mol
- SupplmntFiles/MolFiles/xylose/xylose_12.mol
- SupplmntFiles/MolFiles/xylose/xylose_13.mol
- SupplmntFiles/MolFiles/xylose/xylose_14.mol
- SupplmntFiles/MolFiles/xylose/xylose_2.mol
- SupplmntFiles/MolFiles/xylose/xylose_3.mol
- SupplmntFiles/MolFiles/xylose/xylose_4.mol
- SupplmntFiles/MolFiles/xylose/xylose_5.mol
- SupplmntFiles/MolFiles/xylose/xylose_6.mol
- SupplmntFiles/MolFiles/xylose/xylose_7.mol
- SupplmntFiles/MolFiles/xylose/xylose_8.mol
- SupplmntFiles/MolFiles/xylose/xylose_9.mol
- SupplmntFiles/Sup.Tables/
- SupplmntFiles/Sup.Tables/Table S1.docx
- SupplmntFiles/Sup.Tables/Table S10.docx
- SupplmntFiles/Sup.Tables/Table S11.docx
- SupplmntFiles/Sup.Tables/Table S12.docx
- SupplmntFiles/Sup.Tables/Table S13.docx
- SupplmntFiles/Sup.Tables/Table S14.docx
- SupplmntFiles/Sup.Tables/Table S15.docx
- SupplmntFiles/Sup.Tables/Table S16.docx
- SupplmntFiles/Sup.Tables/Table S17.docx
- SupplmntFiles/Sup.Tables/Table S18.docx
- SupplmntFiles/Sup.Tables/Table S2.docx
- SupplmntFiles/Sup.Tables/Table S3.docx
- SupplmntFiles/Sup.Tables/Table S4.docx
- SupplmntFiles/Sup.Tables/Table S5.docx
- SupplmntFiles/Sup.Tables/Table S6.docx
- SupplmntFiles/Sup.Tables/Table S7.docx
- SupplmntFiles/Sup.Tables/Table S8.docx
- SupplmntFiles/Sup.Tables/Table S9.docx
