# Supplementary material for: Molecular Modeling to Estimate the Diffusion Coefficients of Drugs and Other Small Molecules
Source: Molecules. 2020 Nov 16;25(22):5340. doi: 10.3390/molecules25225340 (PMC7709040; doi:10.3390/molecules25225340)
Supplement: Supplementary file 1 [file molecules-25-05340-s001.zip › SupplmntFiles/MolFiles/alanine/alanine_1.mol]

  MOE2016           3D

 13 12  0  0  1  0  0  0  0  0999 V2000
    0.2870   -0.0360   -0.8170 C   0  0  3  0  0  0  0  0  0  0  0  0
    0.2890    0.9110   -1.3660 H   0  0  0  0  0  0  0  0  0  0  0  0
    1.1010    0.1540    0.4960 C   0  0  0  0  0  0  0  0  0  0  0  0
    0.5500    0.7420    1.4490 O   0  5  0  0  0  0  0  0  0  0  0  0
    2.2530   -0.3770    0.3500 O   0  0  0  0  0  0  0  0  0  0  0  0
    1.0270   -1.0250   -1.7040 N   0  3  0  0  0  0  0  0  0  0  0  0
    1.9770   -0.9990   -1.2510 H   0  0  0  0  0  0  0  0  0  0  0  0
    1.1160   -0.7450   -2.6790 H   0  0  0  0  0  0  0  0  0  0  0  0
    0.7120   -1.9880   -1.5740 H   0  0  0  0  0  0  0  0  0  0  0  0
   -1.1230   -0.5400   -0.5970 C   0  0  0  0  0  0  0  0  0  0  0  0
   -1.7140    0.1920   -0.0360 H   0  0  0  0  0  0  0  0  0  0  0  0
   -1.6310   -0.7230   -1.5490 H   0  0  0  0  0  0  0  0  0  0  0  0
   -1.1270   -1.4730   -0.0220 H   0  0  0  0  0  0  0  0  0  0  0  0
  1  2  1  0  0  0  0
  1  3  1  0  0  0  0
  1  6  1  0  0  0  0
  1 10  1  0  0  0  0
  3  4  1  0  0  0  0
  3  5  2  0  0  0  0
  6  7  1  0  0  0  0
  6  8  1  0  0  0  0
  6  9  1  0  0  0  0
 10 11  1  0  0  0  0
 10 12  1  0  0  0  0
 10 13  1  0  0  0  0
M  CHG  1   4  -1
M  CHG  1   6   1
M  END
$$$$
