# Supplementary material for: Molecular Modeling to Estimate the Diffusion Coefficients of Drugs and Other Small Molecules
Source: Molecules. 2020 Nov 16;25(22):5340. doi: 10.3390/molecules25225340 (PMC7709040; doi:10.3390/molecules25225340)
Supplement: Supplementary file 1 [file molecules-25-05340-s001.zip › SupplmntFiles/MolFiles/arginine/arginine_1.mol]

arg_no1.mol
  MOE2013           3D

 27 26  0  0  1  0  0  0  0  0999 V2000
   -0.1020    0.9040   -0.4800 C   0  0  3  0  0  0  0  0  0  0  0  0
   -1.0920   -0.2410   -0.2540 C   0  0  0  0  0  0  0  0  0  0  0  0
   -0.9690   -0.9700   -1.0660 H   0  0  0  0  0  0  0  0  0  0  0  0
   -2.5720    0.1980   -0.2590 C   0  0  0  0  0  0  0  0  0  0  0  0
   -3.1230   -0.4830   -0.9200 H   0  0  0  0  0  0  0  0  0  0  0  0
   -2.6740    1.2010   -0.6900 H   0  0  0  0  0  0  0  0  0  0  0  0
   -3.2620    0.1540    1.1110 C   0  0  0  0  0  0  0  0  0  0  0  0
   -3.1540   -0.8380    1.5610 H   0  0  0  0  0  0  0  0  0  0  0  0
   -2.6920    1.1420    2.0190 N   0  0  0  0  0  0  0  0  0  0  0  0
   -3.1370    1.5340    3.2180 C   0  0  0  0  0  0  0  0  0  0  0  0
   -1.8010    1.6560    1.7460 H   0  0  0  0  0  0  0  0  0  0  0  0
   -4.3250    0.3820    0.9770 H   0  0  0  0  0  0  0  0  0  0  0  0
   -0.8540   -0.7720    0.6770 H   0  0  0  0  0  0  0  0  0  0  0  0
   -0.4210    1.5630   -1.2950 H   0  0  0  0  0  0  0  0  0  0  0  0
    0.2310    1.7770    0.7670 C   0  0  0  0  0  0  0  0  0  0  0  0
    1.4960    1.9160    0.8500 O   0  5  0  0  0  0  0  0  0  0  0  0
   -0.7240    2.1440    1.5070 O   0  0  0  0  0  0  0  0  0  0  0  0
    1.2290    0.3260   -0.9360 N   0  3  0  0  0  0  0  0  0  0  0  0
    1.4560    0.4850   -1.9230 H   0  0  0  0  0  0  0  0  0  0  0  0
    1.8880    0.9200   -0.3430 H   0  0  0  0  0  0  0  0  0  0  0  0
    1.3980   -0.6440   -0.6540 H   0  0  0  0  0  0  0  0  0  0  0  0
   -2.4200    2.4590    3.8860 N   0  0  0  0  0  0  0  0  0  0  0  0
   -1.5610    2.7980    3.4430 H   0  0  0  0  0  0  0  0  0  0  0  0
   -2.6800    2.8140    4.7940 H   0  0  0  0  0  0  0  0  0  0  0  0
   -4.2610    1.0360    3.7680 N   0  3  0  0  0  0  0  0  0  0  0  0
   -4.5880    1.3460    4.6730 H   0  0  0  0  0  0  0  0  0  0  0  0
   -4.8040    0.3390    3.2770 H   0  0  0  0  0  0  0  0  0  0  0  0
  1  2  1  0  0  0  0
  1 14  1  0  0  0  0
  1 15  1  0  0  0  0
  1 18  1  0  0  0  0
  2  3  1  0  0  0  0
  2  4  1  0  0  0  0
  2 13  1  0  0  0  0
  4  5  1  0  0  0  0
  4  6  1  0  0  0  0
  4  7  1  0  0  0  0
  7  8  1  0  0  0  0
  7  9  1  0  0  0  0
  7 12  1  0  0  0  0
  9 10  1  0  0  0  0
  9 11  1  0  0  0  0
 10 22  1  0  0  0  0
 10 25  2  3  0  0  0
 15 16  1  0  0  0  0
 15 17  2  0  0  0  0
 18 19  1  0  0  0  0
 18 20  1  0  0  0  0
 18 21  1  0  0  0  0
 22 23  1  0  0  0  0
 22 24  1  0  0  0  0
 25 26  1  0  0  0  0
 25 27  1  0  0  0  0
M  CHG  1  16  -1
M  CHG  1  18   1
M  CHG  1  25   1
M  END
$$$$
