# Supplementary material for: Molecular Modeling to Estimate the Diffusion Coefficients of Drugs and Other Small Molecules
Source: Molecules. 2020 Nov 16;25(22):5340. doi: 10.3390/molecules25225340 (PMC7709040; doi:10.3390/molecules25225340)
Supplement: Supplementary file 1 [file molecules-25-05340-s001.zip › SupplmntFiles/MolFiles/arginine/arginine_2.mol]

arg_no2.mol
  MOE2013           3D

 27 26  0  0  1  0  0  0  0  0999 V2000
    0.4980    0.4560    0.2510 C   0  0  3  0  0  0  0  0  0  0  0  0
   -0.7730   -0.3250   -0.0910 C   0  0  0  0  0  0  0  0  0  0  0  0
   -1.3960    0.2920   -0.7500 H   0  0  0  0  0  0  0  0  0  0  0  0
   -1.6050   -0.8020    1.1150 C   0  0  0  0  0  0  0  0  0  0  0  0
   -1.0480   -0.6760    2.0510 H   0  0  0  0  0  0  0  0  0  0  0  0
   -1.7920   -1.8770    1.0030 H   0  0  0  0  0  0  0  0  0  0  0  0
   -2.9690   -0.1020    1.2330 C   0  0  0  0  0  0  0  0  0  0  0  0
   -3.5130   -0.5300    2.0820 H   0  0  0  0  0  0  0  0  0  0  0  0
   -2.8110    1.3330    1.4590 N   0  0  0  0  0  0  0  0  0  0  0  0
   -3.7360    2.2230    1.8390 C   0  0  0  0  0  0  0  0  0  0  0  0
   -1.8510    1.7830    1.3620 H   0  0  0  0  0  0  0  0  0  0  0  0
   -3.5490   -0.2470    0.3160 H   0  0  0  0  0  0  0  0  0  0  0  0
   -0.4910   -1.2030   -0.6860 H   0  0  0  0  0  0  0  0  0  0  0  0
    0.9350    0.8600   -0.6700 H   0  0  0  0  0  0  0  0  0  0  0  0
    0.3680    1.6450    1.2430 C   0  0  0  0  0  0  0  0  0  0  0  0
    1.4110    1.7160    1.9670 O   0  5  0  0  0  0  0  0  0  0  0  0
   -0.7370    2.2620    1.2740 O   0  0  0  0  0  0  0  0  0  0  0  0
    1.5600   -0.4730    0.8000 N   0  3  0  0  0  0  0  0  0  0  0  0
    2.0530    0.1790    1.4720 H   0  0  0  0  0  0  0  0  0  0  0  0
    1.1970   -1.2430    1.3700 H   0  0  0  0  0  0  0  0  0  0  0  0
    2.2400   -0.8040    0.1080 H   0  0  0  0  0  0  0  0  0  0  0  0
   -5.0270    1.8860    2.0240 N   0  0  0  0  0  0  0  0  0  0  0  0
   -5.3340    0.9360    1.8690 H   0  0  0  0  0  0  0  0  0  0  0  0
   -5.7140    2.5690    2.3130 H   0  0  0  0  0  0  0  0  0  0  0  0
   -3.3450    3.4980    2.0380 N   0  3  0  0  0  0  0  0  0  0  0  0
   -3.9760    4.2310    2.3260 H   0  0  0  0  0  0  0  0  0  0  0  0
   -2.3550    3.7160    1.9010 H   0  0  0  0  0  0  0  0  0  0  0  0
  1  2  1  0  0  0  0
  1 14  1  0  0  0  0
  1 15  1  0  0  0  0
  1 18  1  0  0  0  0
  2  3  1  0  0  0  0
  2  4  1  0  0  0  0
  2 13  1  0  0  0  0
  4  5  1  0  0  0  0
  4  6  1  0  0  0  0
  4  7  1  0  0  0  0
  7  8  1  0  0  0  0
  7  9  1  0  0  0  0
  7 12  1  0  0  0  0
  9 10  1  0  0  0  0
  9 11  1  0  0  0  0
 10 22  1  0  0  0  0
 10 25  2  3  0  0  0
 15 16  1  0  0  0  0
 15 17  2  0  0  0  0
 18 19  1  0  0  0  0
 18 20  1  0  0  0  0
 18 21  1  0  0  0  0
 22 23  1  0  0  0  0
 22 24  1  0  0  0  0
 25 26  1  0  0  0  0
 25 27  1  0  0  0  0
M  CHG  1  16  -1
M  CHG  1  18   1
M  CHG  1  25   1
M  END
$$$$
