# Supplementary material for: Molecular Modeling to Estimate the Diffusion Coefficients of Drugs and Other Small Molecules
Source: Molecules. 2020 Nov 16;25(22):5340. doi: 10.3390/molecules25225340 (PMC7709040; doi:10.3390/molecules25225340)
Supplement: Supplementary file 1 [file molecules-25-05340-s001.zip › SupplmntFiles/MolFiles/aspartic acid/aspartic acid_1.mol]

asp_no1.mol
  MOE2013           3D

 15 14  0  0  1  0  0  0  0  0999 V2000
    0.1240   -0.3170    1.3290 C   0  0  3  0  0  0  0  0  0  0  0  0
   -0.9210   -0.8090    0.3330 C   0  0  0  0  0  0  0  0  0  0  0  0
   -1.6180   -1.4860    0.8420 H   0  0  0  0  0  0  0  0  0  0  0  0
   -0.4490   -1.3770   -0.4760 H   0  0  0  0  0  0  0  0  0  0  0  0
    0.4170   -1.1310    2.0010 H   0  0  0  0  0  0  0  0  0  0  0  0
    1.4380    0.2560    0.7280 C   0  0  0  0  0  0  0  0  0  0  0  0
    2.0020   -0.3870   -0.1890 O   0  5  0  0  0  0  0  0  0  0  0  0
    1.7560    1.3340    1.3390 O   0  0  0  0  0  0  0  0  0  0  0  0
   -0.4650    0.7520    2.2220 N   0  3  0  0  0  0  0  0  0  0  0  0
   -1.2100    1.2590    1.6160 H   0  0  0  0  0  0  0  0  0  0  0  0
   -0.8570    0.4650    3.1140 H   0  0  0  0  0  0  0  0  0  0  0  0
    0.3300    1.4320    2.3000 H   0  0  0  0  0  0  0  0  0  0  0  0
   -1.7600    0.3260   -0.2560 C   0  0  0  0  0  0  0  0  0  0  0  0
   -2.2430    0.1330   -1.3990 O   0  5  0  0  0  0  0  0  0  0  0  0
   -1.8900    1.3140    0.5470 O   0  0  0  0  0  0  0  0  0  0  0  0
  1  2  1  0  0  0  0
  1  5  1  0  0  0  0
  1  6  1  0  0  0  0
  1  9  1  0  0  0  0
  2  3  1  0  0  0  0
  2  4  1  0  0  0  0
  2 13  1  0  0  0  0
  6  7  1  0  0  0  0
  6  8  2  0  0  0  0
  9 10  1  0  0  0  0
  9 11  1  0  0  0  0
  9 12  1  0  0  0  0
 13 14  1  0  0  0  0
 13 15  2  0  0  0  0
M  CHG  1   7  -1
M  CHG  1   9   1
M  CHG  1  14  -1
M  END
$$$$
