# Supplementary material for: Molecular Modeling to Estimate the Diffusion Coefficients of Drugs and Other Small Molecules
Source: Molecules. 2020 Nov 16;25(22):5340. doi: 10.3390/molecules25225340 (PMC7709040; doi:10.3390/molecules25225340)
Supplement: Supplementary file 1 [file molecules-25-05340-s001.zip › SupplmntFiles/MolFiles/aspartic acid/aspartic acid_2.mol]

asp_no2.mol
  MOE2013           3D

 15 14  0  0  1  0  0  0  0  0999 V2000
    0.3990    0.5020    0.8850 C   0  0  3  0  0  0  0  0  0  0  0  0
   -0.8430   -0.3860    0.7820 C   0  0  0  0  0  0  0  0  0  0  0  0
   -0.7850   -1.1840    1.5320 H   0  0  0  0  0  0  0  0  0  0  0  0
   -0.8900   -0.8780   -0.1990 H   0  0  0  0  0  0  0  0  0  0  0  0
    0.6170    0.7660    1.9250 H   0  0  0  0  0  0  0  0  0  0  0  0
    1.5930   -0.2300    0.2200 C   0  0  0  0  0  0  0  0  0  0  0  0
    1.8950    0.3080   -0.8960 O   0  5  0  0  0  0  0  0  0  0  0  0
    2.1010   -1.1910    0.8490 O   0  0  0  0  0  0  0  0  0  0  0  0
    0.1550    1.8070    0.1630 N   0  3  0  0  0  0  0  0  0  0  0  0
    0.6200    2.6070    0.5890 H   0  0  0  0  0  0  0  0  0  0  0  0
    0.5420    1.6460   -0.7870 H   0  0  0  0  0  0  0  0  0  0  0  0
   -0.9150    1.9710    0.1440 H   0  0  0  0  0  0  0  0  0  0  0  0
   -2.1450    0.3930    0.9570 C   0  0  0  0  0  0  0  0  0  0  0  0
   -3.0890   -0.2060    1.5270 O   0  5  0  0  0  0  0  0  0  0  0  0
   -2.0810    1.5780    0.4770 O   0  0  0  0  0  0  0  0  0  0  0  0
  1  2  1  0  0  0  0
  1  5  1  0  0  0  0
  1  6  1  0  0  0  0
  1  9  1  0  0  0  0
  2  3  1  0  0  0  0
  2  4  1  0  0  0  0
  2 13  1  0  0  0  0
  6  7  1  0  0  0  0
  6  8  2  0  0  0  0
  9 10  1  0  0  0  0
  9 11  1  0  0  0  0
  9 12  1  0  0  0  0
 13 14  1  0  0  0  0
 13 15  2  0  0  0  0
M  CHG  1   7  -1
M  CHG  1   9   1
M  CHG  1  14  -1
M  END
$$$$
