# Supplementary material for: Molecular Modeling to Estimate the Diffusion Coefficients of Drugs and Other Small Molecules
Source: Molecules. 2020 Nov 16;25(22):5340. doi: 10.3390/molecules25225340 (PMC7709040; doi:10.3390/molecules25225340)
Supplement: Supplementary file 1 [file molecules-25-05340-s001.zip › SupplmntFiles/MolFiles/aspirin/aspirin_1.mol]

  MOE2016           3D

 20 20  0  0  0  0  0  0  0  0999 V2000
   -0.2830   -0.7350   -1.1160 C   0  0  0  0  0  0  0  0  0  0  0  0
    0.6400   -0.8630   -1.6810 H   0  0  0  0  0  0  0  0  0  0  0  0
   -0.3890    0.3470   -0.2210 C   0  0  0  0  0  0  0  0  0  0  0  0
   -1.5970    0.4760    0.4830 C   0  0  0  0  0  0  0  0  0  0  0  0
   -1.7600    1.4750    1.4440 O   0  0  0  0  0  0  0  0  0  0  0  0
   -2.6440   -0.4420    0.3270 C   0  0  0  0  0  0  0  0  0  0  0  0
   -3.5580   -0.3220    0.9000 H   0  0  0  0  0  0  0  0  0  0  0  0
   -2.5120   -1.4990   -0.5700 C   0  0  0  0  0  0  0  0  0  0  0  0
   -3.3250   -2.2060   -0.7030 H   0  0  0  0  0  0  0  0  0  0  0  0
   -1.3300   -1.6460   -1.2930 C   0  0  0  0  0  0  0  0  0  0  0  0
   -1.2150   -2.4670   -1.9940 H   0  0  0  0  0  0  0  0  0  0  0  0
    0.7790    1.3000   -0.0590 C   0  0  0  0  0  0  0  0  0  0  0  0
    1.8930    0.9310   -0.5550 O   0  0  0  0  0  0  0  0  0  0  0  0
    0.5830    2.4010    0.5480 O   0  5  0  0  0  0  0  0  0  0  0  0
   -2.3130    2.6340    0.9170 C   0  0  0  0  0  0  0  0  0  0  0  0
   -2.1170    3.7540    1.8960 C   0  0  0  0  0  0  0  0  0  0  0  0
   -2.8690    3.6860    2.6860 H   0  0  0  0  0  0  0  0  0  0  0  0
   -2.2180    4.7100    1.3740 H   0  0  0  0  0  0  0  0  0  0  0  0
   -1.1140    3.7150    2.3280 H   0  0  0  0  0  0  0  0  0  0  0  0
   -2.9690    2.7410   -0.1150 O   0  0  0  0  0  0  0  0  0  0  0  0
  1  2  1  0  0  0  0
  1  3  1  0  0  0  0
  1 10  2  0  0  0  0
  3  4  2  0  0  0  0
  3 12  1  0  0  0  0
  4  5  1  0  0  0  0
  4  6  1  0  0  0  0
  5 15  1  0  0  0  0
  6  7  1  0  0  0  0
  6  8  2  0  0  0  0
  8  9  1  0  0  0  0
  8 10  1  0  0  0  0
 10 11  1  0  0  0  0
 12 13  2  0  0  0  0
 12 14  1  0  0  0  0
 15 16  1  0  0  0  0
 15 20  2  0  0  0  0
 16 17  1  0  0  0  0
 16 18  1  0  0  0  0
 16 19  1  0  0  0  0
M  CHG  1  14  -1
M  END
$$$$
