# Supplementary material for: Molecular Modeling to Estimate the Diffusion Coefficients of Drugs and Other Small Molecules
Source: Molecules. 2020 Nov 16;25(22):5340. doi: 10.3390/molecules25225340 (PMC7709040; doi:10.3390/molecules25225340)
Supplement: Supplementary file 1 [file molecules-25-05340-s001.zip › SupplmntFiles/MolFiles/aspirin/aspirin_2.mol]

  MOE2016           3D

 20 20  0  0  0  0  0  0  0  0999 V2000
   -0.5800    0.9030    2.3950 C   0  0  0  0  0  0  0  0  0  0  0  0
   -0.7970    1.5630    3.2340 H   0  0  0  0  0  0  0  0  0  0  0  0
   -0.8280    1.3620    1.0860 C   0  0  0  0  0  0  0  0  0  0  0  0
   -0.5360    0.4780    0.0350 C   0  0  0  0  0  0  0  0  0  0  0  0
   -0.6820    0.8770   -1.2950 O   0  0  0  0  0  0  0  0  0  0  0  0
    0.0020   -0.7950    0.2680 C   0  0  0  0  0  0  0  0  0  0  0  0
    0.2310   -1.4460   -0.5690 H   0  0  0  0  0  0  0  0  0  0  0  0
    0.2310   -1.2220    1.5730 C   0  0  0  0  0  0  0  0  0  0  0  0
    0.6370   -2.2110    1.7590 H   0  0  0  0  0  0  0  0  0  0  0  0
   -0.0600   -0.3730    2.6380 C   0  0  0  0  0  0  0  0  0  0  0  0
    0.1160   -0.6940    3.6600 H   0  0  0  0  0  0  0  0  0  0  0  0
   -1.3820    2.7580    0.8760 C   0  0  0  0  0  0  0  0  0  0  0  0
   -1.8360    3.0620   -0.2730 O   0  0  0  0  0  0  0  0  0  0  0  0
   -1.3610    3.5390    1.8810 O   0  5  0  0  0  0  0  0  0  0  0  0
   -1.9340    0.5700   -1.8080 C   0  0  0  0  0  0  0  0  0  0  0  0
   -2.1400    1.3390   -3.0800 C   0  0  0  0  0  0  0  0  0  0  0  0
   -1.6180    0.8390   -3.8990 H   0  0  0  0  0  0  0  0  0  0  0  0
   -1.7740    2.3640   -2.9720 H   0  0  0  0  0  0  0  0  0  0  0  0
   -3.2100    1.3890   -3.3010 H   0  0  0  0  0  0  0  0  0  0  0  0
   -2.7200   -0.2750   -1.3910 O   0  0  0  0  0  0  0  0  0  0  0  0
  1  2  1  0  0  0  0
  1  3  1  0  0  0  0
  1 10  2  0  0  0  0
  3  4  2  0  0  0  0
  3 12  1  0  0  0  0
  4  5  1  0  0  0  0
  4  6  1  0  0  0  0
  5 15  1  0  0  0  0
  6  7  1  0  0  0  0
  6  8  2  0  0  0  0
  8  9  1  0  0  0  0
  8 10  1  0  0  0  0
 10 11  1  0  0  0  0
 12 13  2  0  0  0  0
 12 14  1  0  0  0  0
 15 16  1  0  0  0  0
 15 20  2  0  0  0  0
 16 17  1  0  0  0  0
 16 18  1  0  0  0  0
 16 19  1  0  0  0  0
M  CHG  1  14  -1
M  END
$$$$
