# Supplementary material for: Molecular Modeling to Estimate the Diffusion Coefficients of Drugs and Other Small Molecules
Source: Molecules. 2020 Nov 16;25(22):5340. doi: 10.3390/molecules25225340 (PMC7709040; doi:10.3390/molecules25225340)
Supplement: Supplementary file 1 [file molecules-25-05340-s001.zip › SupplmntFiles/MolFiles/aspirin/aspirin_3.mol]

  MOE2016           3D

 20 20  0  0  0  0  0  0  0  0999 V2000
    1.1600    0.6110   -0.1030 C   0  0  0  0  0  0  0  0  0  0  0  0
    1.9850    1.2200   -0.4710 H   0  0  0  0  0  0  0  0  0  0  0  0
   -0.0740    1.2330    0.1720 C   0  0  0  0  0  0  0  0  0  0  0  0
   -1.1080    0.4160    0.6470 C   0  0  0  0  0  0  0  0  0  0  0  0
   -2.3570    0.9430    1.0340 O   0  0  0  0  0  0  0  0  0  0  0  0
   -0.9240   -0.9560    0.8660 C   0  0  0  0  0  0  0  0  0  0  0  0
   -1.7350   -1.5540    1.2700 H   0  0  0  0  0  0  0  0  0  0  0  0
    0.3040   -1.5460    0.5770 C   0  0  0  0  0  0  0  0  0  0  0  0
    0.4510   -2.6080    0.7420 H   0  0  0  0  0  0  0  0  0  0  0  0
    1.3470   -0.7610    0.0910 C   0  0  0  0  0  0  0  0  0  0  0  0
    2.3120   -1.2080   -0.1290 H   0  0  0  0  0  0  0  0  0  0  0  0
   -0.2220    2.7170   -0.0630 C   0  0  0  0  0  0  0  0  0  0  0  0
   -1.3880    3.1630   -0.3010 O   0  0  0  0  0  0  0  0  0  0  0  0
    0.8450    3.4080   -0.0470 O   0  5  0  0  0  0  0  0  0  0  0  0
   -3.4240    0.9920    0.1430 C   0  0  0  0  0  0  0  0  0  0  0  0
   -3.1370    0.6400   -1.2910 C   0  0  0  0  0  0  0  0  0  0  0  0
   -2.3470    1.2600   -1.7140 H   0  0  0  0  0  0  0  0  0  0  0  0
   -4.0390    0.8290   -1.8820 H   0  0  0  0  0  0  0  0  0  0  0  0
   -2.8940   -0.4210   -1.3800 H   0  0  0  0  0  0  0  0  0  0  0  0
   -4.5700    1.2170    0.5370 O   0  0  0  0  0  0  0  0  0  0  0  0
  1  2  1  0  0  0  0
  1  3  1  0  0  0  0
  1 10  2  0  0  0  0
  3  4  2  0  0  0  0
  3 12  1  0  0  0  0
  4  5  1  0  0  0  0
  4  6  1  0  0  0  0
  5 15  1  0  0  0  0
  6  7  1  0  0  0  0
  6  8  2  0  0  0  0
  8  9  1  0  0  0  0
  8 10  1  0  0  0  0
 10 11  1  0  0  0  0
 12 13  2  0  0  0  0
 12 14  1  0  0  0  0
 15 16  1  0  0  0  0
 15 20  2  0  0  0  0
 16 17  1  0  0  0  0
 16 18  1  0  0  0  0
 16 19  1  0  0  0  0
M  CHG  1  14  -1
M  END
$$$$
