# Supplementary material for: Molecular Modeling to Estimate the Diffusion Coefficients of Drugs and Other Small Molecules
Source: Molecules. 2020 Nov 16;25(22):5340. doi: 10.3390/molecules25225340 (PMC7709040; doi:10.3390/molecules25225340)
Supplement: Supplementary file 1 [file molecules-25-05340-s001.zip › SupplmntFiles/MolFiles/aspirin/aspirin_4.mol]

  MOE2016           3D

 20 20  0  0  0  0  0  0  0  0999 V2000
    0.0980    0.8150    2.1270 C   0  0  0  0  0  0  0  0  0  0  0  0
    1.1000    1.1260    2.4230 H   0  0  0  0  0  0  0  0  0  0  0  0
   -0.2460    0.8410    0.7610 C   0  0  0  0  0  0  0  0  0  0  0  0
   -1.5410    0.4310    0.4220 C   0  0  0  0  0  0  0  0  0  0  0  0
   -1.9660    0.3360   -0.9180 O   0  0  0  0  0  0  0  0  0  0  0  0
   -2.4540   -0.0100    1.3900 C   0  0  0  0  0  0  0  0  0  0  0  0
   -3.4380   -0.3570    1.0900 H   0  0  0  0  0  0  0  0  0  0  0  0
   -2.0900   -0.0160    2.7340 C   0  0  0  0  0  0  0  0  0  0  0  0
   -2.7930   -0.3550    3.4890 H   0  0  0  0  0  0  0  0  0  0  0  0
   -0.8120    0.3980    3.1030 C   0  0  0  0  0  0  0  0  0  0  0  0
   -0.5130    0.3890    4.1470 H   0  0  0  0  0  0  0  0  0  0  0  0
    0.7750    1.3080   -0.2490 C   0  0  0  0  0  0  0  0  0  0  0  0
    1.9970    1.2160    0.0880 O   0  0  0  0  0  0  0  0  0  0  0  0
    0.3430    1.7970   -1.3390 O   0  5  0  0  0  0  0  0  0  0  0  0
   -2.6320    1.3880   -1.5390 C   0  0  0  0  0  0  0  0  0  0  0  0
   -2.7060    2.6900   -0.7880 C   0  0  0  0  0  0  0  0  0  0  0  0
   -3.3460    2.5840    0.0920 H   0  0  0  0  0  0  0  0  0  0  0  0
   -3.1580    3.4430   -1.4420 H   0  0  0  0  0  0  0  0  0  0  0  0
   -1.7190    3.0610   -0.5130 H   0  0  0  0  0  0  0  0  0  0  0  0
   -3.2160    1.2260   -2.6120 O   0  0  0  0  0  0  0  0  0  0  0  0
  1  2  1  0  0  0  0
  1  3  1  0  0  0  0
  1 10  2  0  0  0  0
  3  4  2  0  0  0  0
  3 12  1  0  0  0  0
  4  5  1  0  0  0  0
  4  6  1  0  0  0  0
  5 15  1  0  0  0  0
  6  7  1  0  0  0  0
  6  8  2  0  0  0  0
  8  9  1  0  0  0  0
  8 10  1  0  0  0  0
 10 11  1  0  0  0  0
 12 13  2  0  0  0  0
 12 14  1  0  0  0  0
 15 16  1  0  0  0  0
 15 20  2  0  0  0  0
 16 17  1  0  0  0  0
 16 18  1  0  0  0  0
 16 19  1  0  0  0  0
M  CHG  1  14  -1
M  END
$$$$
