# Supplementary material for: Molecular Modeling to Estimate the Diffusion Coefficients of Drugs and Other Small Molecules
Source: Molecules. 2020 Nov 16;25(22):5340. doi: 10.3390/molecules25225340 (PMC7709040; doi:10.3390/molecules25225340)
Supplement: Supplementary file 1 [file molecules-25-05340-s001.zip › SupplmntFiles/MolFiles/Fast Green FCF/Fast Green FCF_01.mol]

  MOE2016           3D

 86 90  0  0  0  0  0  0  0  0999 V2000
    1.1190   -3.1770   -5.1600 C   0  0  0  0  0  0  0  0  0  0  0  0
    2.0890   -2.7800   -4.8680 H   0  0  0  0  0  0  0  0  0  0  0  0
    0.7730   -3.2990   -6.4980 C   0  0  0  0  0  0  0  0  0  0  0  0
    1.6290   -2.9230   -7.4890 O   0  0  0  0  0  0  0  0  0  0  0  0
    2.4220   -2.5470   -7.0690 H   0  0  0  0  0  0  0  0  0  0  0  0
   -0.4630   -3.8090   -6.8600 C   0  0  0  0  0  0  0  0  0  0  0  0
   -0.7290   -3.8990   -7.9090 H   0  0  0  0  0  0  0  0  0  0  0  0
   -1.3650   -4.1980   -5.8680 C   0  0  0  0  0  0  0  0  0  0  0  0
   -2.3320   -4.5910   -6.1770 H   0  0  0  0  0  0  0  0  0  0  0  0
   -1.0510   -4.0880   -4.4960 C   0  0  0  0  0  0  0  0  0  0  0  0
   -2.1260   -4.5340   -3.5660 C   0  0  0  0  0  0  0  0  0  0  0  0
    0.2130   -3.5680   -4.1520 C   0  0  0  0  0  0  0  0  0  0  0  0
   -0.9240   -6.2650   -0.4030 C   0  0  0  0  0  0  0  0  0  0  0  0
   -0.2200   -6.8020   -1.6200 C   0  0  0  0  0  0  0  0  0  0  0  0
    0.7210   -7.3320   -1.5450 H   0  0  0  0  0  0  0  0  0  0  0  0
   -0.7560   -6.4600   -2.8050 C   0  0  0  0  0  0  0  0  0  0  0  0
   -0.2790   -6.7160   -3.7440 H   0  0  0  0  0  0  0  0  0  0  0  0
   -1.9680   -5.6390   -2.7880 C   0  0  0  0  0  0  0  0  0  0  0  0
   -2.9190   -5.9980   -1.7300 C   0  0  0  0  0  0  0  0  0  0  0  0
   -3.9890   -5.9330   -1.8900 H   0  0  0  0  0  0  0  0  0  0  0  0
   -2.4190   -6.3260   -0.5290 C   0  0  0  0  0  0  0  0  0  0  0  0
   -3.0530   -6.5200    0.3260 H   0  0  0  0  0  0  0  0  0  0  0  0
    0.8510   -3.3290   -2.4650 S   0  0  0  0  0  0  0  0  0  0  0  0
   -0.3180   -5.7420    0.6210 N   0  3  0  0  0  0  0  0  0  0  0  0
    1.8200   -4.4170   -2.3480 O   0  0  0  0  0  0  0  0  0  0  0  0
    1.4320   -1.9920   -2.5230 O   0  0  0  0  0  0  0  0  0  0  0  0
   -0.2710   -3.4530   -1.5450 O   0  5  0  0  0  0  0  0  0  0  0  0
   -5.7720   -2.3330   -2.7700 C   0  0  0  0  0  0  0  0  0  0  0  0
   -6.9630   -1.7360   -2.3690 N   0  0  0  0  0  0  0  0  0  0  0  0
   -8.0950   -1.5900   -3.2820 C   0  0  0  0  0  0  0  0  0  0  0  0
   -8.3550   -2.5370   -3.7650 H   0  0  0  0  0  0  0  0  0  0  0  0
   -7.8140   -0.5180   -4.3260 C   0  0  0  0  0  0  0  0  0  0  0  0
   -7.5830    0.4410   -3.8500 H   0  0  0  0  0  0  0  0  0  0  0  0
   -8.6890   -0.3780   -4.9690 H   0  0  0  0  0  0  0  0  0  0  0  0
   -6.9680   -0.7900   -4.9640 H   0  0  0  0  0  0  0  0  0  0  0  0
   -8.9960   -1.2970   -2.7290 H   0  0  0  0  0  0  0  0  0  0  0  0
   -7.1240   -1.2610   -0.9870 C   0  0  0  0  0  0  0  0  0  0  0  0
   -6.3220   -0.5730   -0.6950 H   0  0  0  0  0  0  0  0  0  0  0  0
   -8.0350   -0.6550   -0.8910 H   0  0  0  0  0  0  0  0  0  0  0  0
   -4.5350   -1.9460   -2.2320 C   0  0  0  0  0  0  0  0  0  0  0  0
   -4.4610   -1.1130   -1.5410 H   0  0  0  0  0  0  0  0  0  0  0  0
   -3.3480   -2.6220   -2.5320 C   0  0  0  0  0  0  0  0  0  0  0  0
   -2.4270   -2.3110   -2.0420 H   0  0  0  0  0  0  0  0  0  0  0  0
   -3.3580   -3.7170   -3.3940 C   0  0  0  0  0  0  0  0  0  0  0  0
   -4.5610   -4.0750   -4.0060 C   0  0  0  0  0  0  0  0  0  0  0  0
   -4.6010   -4.9250   -4.6810 H   0  0  0  0  0  0  0  0  0  0  0  0
   -5.7440   -3.3870   -3.6980 C   0  0  0  0  0  0  0  0  0  0  0  0
   -6.6610   -3.7500   -4.1500 H   0  0  0  0  0  0  0  0  0  0  0  0
   -7.4270   -4.5910    1.7650 C   0  0  0  0  0  0  0  0  0  0  0  0
   -7.4870   -5.4280    2.4570 H   0  0  0  0  0  0  0  0  0  0  0  0
   -8.5190   -4.2350    0.9760 C   0  0  0  0  0  0  0  0  0  0  0  0
   -9.4440   -4.7990    1.0470 H   0  0  0  0  0  0  0  0  0  0  0  0
   -8.4180   -3.1580    0.0900 C   0  0  0  0  0  0  0  0  0  0  0  0
   -9.2720   -2.9010   -0.5320 H   0  0  0  0  0  0  0  0  0  0  0  0
   -7.2280   -2.4160   -0.0120 C   0  0  0  0  0  0  0  0  0  0  0  0
   -6.1320   -2.7810    0.7870 C   0  0  0  0  0  0  0  0  0  0  0  0
   -5.1920   -2.2380    0.7250 H   0  0  0  0  0  0  0  0  0  0  0  0
   -6.2370   -3.8670    1.6600 C   0  0  0  0  0  0  0  0  0  0  0  0
   -4.8370   -4.3610    2.6930 S   0  0  0  0  0  0  0  0  0  0  0  0
   -5.4290   -4.4420    4.0240 O   0  0  0  0  0  0  0  0  0  0  0  0
   -4.4450   -5.6380    2.1010 O   0  0  0  0  0  0  0  0  0  0  0  0
   -3.8590   -3.2900    2.5180 O   0  5  0  0  0  0  0  0  0  0  0  0
    1.1710   -5.5070    0.6470 C   0  0  0  0  0  0  0  0  0  0  0  0
    1.6260   -5.7760   -0.3060 H   0  0  0  0  0  0  0  0  0  0  0  0
    1.3250   -4.4300    0.7800 H   0  0  0  0  0  0  0  0  0  0  0  0
   -1.0810   -5.0970    1.7520 C   0  0  0  0  0  0  0  0  0  0  0  0
   -1.3910   -6.1180    2.8310 C   0  0  0  0  0  0  0  0  0  0  0  0
   -0.4840   -6.5050    3.3030 H   0  0  0  0  0  0  0  0  0  0  0  0
   -1.9470   -6.9770    2.4400 H   0  0  0  0  0  0  0  0  0  0  0  0
   -1.9910   -5.6570    3.6220 H   0  0  0  0  0  0  0  0  0  0  0  0
   -1.9810   -4.6360    1.3420 H   0  0  0  0  0  0  0  0  0  0  0  0
   -0.4690   -4.2840    2.1590 H   0  0  0  0  0  0  0  0  0  0  0  0
    3.0570   -7.8020    3.7910 C   0  0  0  0  0  0  0  0  0  0  0  0
    3.5040   -8.3930    4.5860 H   0  0  0  0  0  0  0  0  0  0  0  0
    3.0890   -6.4080    3.8300 C   0  0  0  0  0  0  0  0  0  0  0  0
    3.5750   -5.9040    4.6620 H   0  0  0  0  0  0  0  0  0  0  0  0
    2.4920   -5.6610    2.8080 C   0  0  0  0  0  0  0  0  0  0  0  0
    2.5250   -4.5740    2.8640 H   0  0  0  0  0  0  0  0  0  0  0  0
    1.8530   -6.3010    1.7330 C   0  0  0  0  0  0  0  0  0  0  0  0
    1.8490   -7.7010    1.6860 C   0  0  0  0  0  0  0  0  0  0  0  0
    1.3770   -8.2440    0.8690 H   0  0  0  0  0  0  0  0  0  0  0  0
    2.4430   -8.4370    2.7130 C   0  0  0  0  0  0  0  0  0  0  0  0
    2.3230  -10.2420    2.6470 S   0  0  0  0  0  0  0  0  0  0  0  0
    3.4050  -10.5700    1.7250 O   0  0  0  0  0  0  0  0  0  0  0  0
    2.5220  -10.6420    4.0370 O   0  0  0  0  0  0  0  0  0  0  0  0
    0.9700  -10.4340    2.1280 O   0  5  0  0  0  0  0  0  0  0  0  0
  1  2  1  0  0  0  0
  1  3  1  0  0  0  0
  1 12  2  0  0  0  0
  3  4  1  0  0  0  0
  3  6  2  0  0  0  0
  4  5  1  0  0  0  0
  6  7  1  0  0  0  0
  6  8  1  0  0  0  0
  8  9  1  0  0  0  0
  8 10  2  0  0  0  0
 10 11  1  0  0  0  0
 10 12  1  0  0  0  0
 11 18  2  0  0  0  0
 11 44  1  0  0  0  0
 12 23  1  0  0  0  0
 13 14  1  0  0  0  0
 13 21  1  0  0  0  0
 13 24  2  0  0  0  0
 14 15  1  0  0  0  0
 14 16  2  0  0  0  0
 16 17  1  0  0  0  0
 16 18  1  0  0  0  0
 18 19  1  0  0  0  0
 19 20  1  0  0  0  0
 19 21  2  0  0  0  0
 21 22  1  0  0  0  0
 23 25  2  0  0  0  0
 23 26  2  0  0  0  0
 23 27  1  0  0  0  0
 24 63  1  0  0  0  0
 24 66  1  0  0  0  0
 28 29  1  0  0  0  0
 28 40  1  0  0  0  0
 28 47  2  0  0  0  0
 29 30  1  0  0  0  0
 29 37  1  0  0  0  0
 30 31  1  0  0  0  0
 30 32  1  0  0  0  0
 30 36  1  0  0  0  0
 32 33  1  0  0  0  0
 32 34  1  0  0  0  0
 32 35  1  0  0  0  0
 37 38  1  0  0  0  0
 37 39  1  0  0  0  0
 37 55  1  0  0  0  0
 40 41  1  0  0  0  0
 40 42  2  0  0  0  0
 42 43  1  0  0  0  0
 42 44  1  0  0  0  0
 44 45  2  0  0  0  0
 45 46  1  0  0  0  0
 45 47  1  0  0  0  0
 47 48  1  0  0  0  0
 49 50  1  0  0  0  0
 49 51  1  0  0  0  0
 49 58  2  0  0  0  0
 51 52  1  0  0  0  0
 51 53  2  0  0  0  0
 53 54  1  0  0  0  0
 53 55  1  0  0  0  0
 55 56  2  0  0  0  0
 56 57  1  0  0  0  0
 56 58  1  0  0  0  0
 58 59  1  0  0  0  0
 59 60  2  0  0  0  0
 59 61  2  0  0  0  0
 59 62  1  0  0  0  0
 63 64  1  0  0  0  0
 63 65  1  0  0  0  0
 63 79  1  0  0  0  0
 66 67  1  0  0  0  0
 66 71  1  0  0  0  0
 66 72  1  0  0  0  0
 67 68  1  0  0  0  0
 67 69  1  0  0  0  0
 67 70  1  0  0  0  0
 73 74  1  0  0  0  0
 73 75  1  0  0  0  0
 73 82  2  0  0  0  0
 75 76  1  0  0  0  0
 75 77  2  0  0  0  0
 77 78  1  0  0  0  0
 77 79  1  0  0  0  0
 79 80  2  0  0  0  0
 80 81  1  0  0  0  0
 80 82  1  0  0  0  0
 82 83  1  0  0  0  0
 83 84  2  0  0  0  0
 83 85  2  0  0  0  0
 83 86  1  0  0  0  0
M  CHG  1  24   1
M  CHG  1  27  -1
M  CHG  1  62  -1
M  CHG  1  86  -1
M  END
$$$$
