# Supplementary material for: Molecular Modeling to Estimate the Diffusion Coefficients of Drugs and Other Small Molecules
Source: Molecules. 2020 Nov 16;25(22):5340. doi: 10.3390/molecules25225340 (PMC7709040; doi:10.3390/molecules25225340)
Supplement: Supplementary file 1 [file molecules-25-05340-s001.zip › SupplmntFiles/MolFiles/Fast Green FCF/Fast Green FCF_02.mol]

  MOE2016           3D

 86 90  0  0  0  0  0  0  0  0999 V2000
   -0.4740    0.7450   -0.6560 C   0  0  0  0  0  0  0  0  0  0  0  0
   -0.5220    1.2210    0.3210 H   0  0  0  0  0  0  0  0  0  0  0  0
   -0.2150    1.4900   -1.7970 C   0  0  0  0  0  0  0  0  0  0  0  0
   -0.0040    2.8340   -1.7320 O   0  0  0  0  0  0  0  0  0  0  0  0
   -0.0210    3.0930   -0.7950 H   0  0  0  0  0  0  0  0  0  0  0  0
   -0.1660    0.8790   -3.0370 C   0  0  0  0  0  0  0  0  0  0  0  0
    0.0360    1.4660   -3.9270 H   0  0  0  0  0  0  0  0  0  0  0  0
   -0.3730   -0.5000   -3.1330 C   0  0  0  0  0  0  0  0  0  0  0  0
   -0.3300   -0.9520   -4.1220 H   0  0  0  0  0  0  0  0  0  0  0  0
   -0.6330   -1.2990   -1.9960 C   0  0  0  0  0  0  0  0  0  0  0  0
   -0.8190   -2.7520   -2.2810 C   0  0  0  0  0  0  0  0  0  0  0  0
   -0.6850   -0.6490   -0.7460 C   0  0  0  0  0  0  0  0  0  0  0  0
   -3.4260   -4.6970   -0.2150 C   0  0  0  0  0  0  0  0  0  0  0  0
   -2.9090   -5.4980   -1.3730 C   0  0  0  0  0  0  0  0  0  0  0  0
   -3.0090   -6.5750   -1.4200 H   0  0  0  0  0  0  0  0  0  0  0  0
   -2.1980   -4.8170   -2.2850 C   0  0  0  0  0  0  0  0  0  0  0  0
   -1.7220   -5.3330   -3.1120 H   0  0  0  0  0  0  0  0  0  0  0  0
   -2.0160   -3.3730   -2.0940 C   0  0  0  0  0  0  0  0  0  0  0  0
   -3.1890   -2.6880   -1.5580 C   0  0  0  0  0  0  0  0  0  0  0  0
   -3.4130   -1.6670   -1.8460 H   0  0  0  0  0  0  0  0  0  0  0  0
   -3.9010   -3.3250   -0.6130 C   0  0  0  0  0  0  0  0  0  0  0  0
   -4.7160   -2.8370   -0.0980 H   0  0  0  0  0  0  0  0  0  0  0  0
   -1.0160   -1.4380    0.8580 S   0  0  0  0  0  0  0  0  0  0  0  0
   -3.4120   -5.1310    1.0090 N   0  3  0  0  0  0  0  0  0  0  0  0
   -2.4070   -1.0570    1.1030 O   0  0  0  0  0  0  0  0  0  0  0  0
   -0.8190   -2.8720    0.6830 O   0  0  0  0  0  0  0  0  0  0  0  0
   -0.0440   -0.8010    1.7420 O   0  5  0  0  0  0  0  0  0  0  0  0
    2.2790   -5.5080   -3.5250 C   0  0  0  0  0  0  0  0  0  0  0  0
    3.1540   -6.5160   -3.9130 N   0  0  0  0  0  0  0  0  0  0  0  0
    3.9840   -6.3890   -5.1090 C   0  0  0  0  0  0  0  0  0  0  0  0
    4.4170   -7.3600   -5.3770 H   0  0  0  0  0  0  0  0  0  0  0  0
    5.1240   -5.4090   -4.8720 C   0  0  0  0  0  0  0  0  0  0  0  0
    5.7350   -5.7180   -4.0170 H   0  0  0  0  0  0  0  0  0  0  0  0
    4.7500   -4.4000   -4.6700 H   0  0  0  0  0  0  0  0  0  0  0  0
    5.7710   -5.3600   -5.7530 H   0  0  0  0  0  0  0  0  0  0  0  0
    3.4000   -6.0880   -5.9840 H   0  0  0  0  0  0  0  0  0  0  0  0
    3.2540   -7.7530   -3.1250 C   0  0  0  0  0  0  0  0  0  0  0  0
    4.0860   -8.3740   -3.4810 H   0  0  0  0  0  0  0  0  0  0  0  0
    3.5070   -7.5410   -2.0790 H   0  0  0  0  0  0  0  0  0  0  0  0
    1.5520   -4.7600   -4.4640 C   0  0  0  0  0  0  0  0  0  0  0  0
    1.6670   -4.9460   -5.5260 H   0  0  0  0  0  0  0  0  0  0  0  0
    0.5840   -3.8240   -4.0760 C   0  0  0  0  0  0  0  0  0  0  0  0
   -0.0040   -3.3240   -4.8400 H   0  0  0  0  0  0  0  0  0  0  0  0
    0.3290   -3.5940   -2.7220 C   0  0  0  0  0  0  0  0  0  0  0  0
    1.0920   -4.2730   -1.7720 C   0  0  0  0  0  0  0  0  0  0  0  0
    0.9160   -4.1130   -0.7100 H   0  0  0  0  0  0  0  0  0  0  0  0
    2.0450   -5.2160   -2.1720 C   0  0  0  0  0  0  0  0  0  0  0  0
    2.5930   -5.7280   -1.3880 H   0  0  0  0  0  0  0  0  0  0  0  0
   -0.3440  -10.1500   -3.4150 C   0  0  0  0  0  0  0  0  0  0  0  0
   -1.2410  -10.7620   -3.4720 H   0  0  0  0  0  0  0  0  0  0  0  0
    0.4620   -9.9590   -4.5360 C   0  0  0  0  0  0  0  0  0  0  0  0
    0.1900  -10.4180   -5.4820 H   0  0  0  0  0  0  0  0  0  0  0  0
    1.6190   -9.1800   -4.4410 C   0  0  0  0  0  0  0  0  0  0  0  0
    2.2350   -9.0340   -5.3250 H   0  0  0  0  0  0  0  0  0  0  0  0
    1.9900   -8.5820   -3.2230 C   0  0  0  0  0  0  0  0  0  0  0  0
    1.1700   -8.7740   -2.0990 C   0  0  0  0  0  0  0  0  0  0  0  0
    1.4230   -8.3240   -1.1420 H   0  0  0  0  0  0  0  0  0  0  0  0
    0.0100   -9.5490   -2.2050 C   0  0  0  0  0  0  0  0  0  0  0  0
   -1.0230   -9.8410   -0.7450 S   0  0  0  0  0  0  0  0  0  0  0  0
   -0.1110   -9.5990    0.3710 O   0  0  0  0  0  0  0  0  0  0  0  0
   -2.0730   -8.8360   -0.9030 O   0  0  0  0  0  0  0  0  0  0  0  0
   -1.4440  -11.2290   -0.9120 O   0  5  0  0  0  0  0  0  0  0  0  0
   -3.6980   -4.2290    2.1800 C   0  0  0  0  0  0  0  0  0  0  0  0
   -3.2560   -4.6750    3.0800 H   0  0  0  0  0  0  0  0  0  0  0  0
   -3.1620   -3.2940    2.0140 H   0  0  0  0  0  0  0  0  0  0  0  0
   -2.9280   -6.5080    1.3800 C   0  0  0  0  0  0  0  0  0  0  0  0
   -1.4170   -6.5050    1.5230 C   0  0  0  0  0  0  0  0  0  0  0  0
   -0.9160   -6.2940    0.5730 H   0  0  0  0  0  0  0  0  0  0  0  0
   -1.0740   -7.4830    1.8740 H   0  0  0  0  0  0  0  0  0  0  0  0
   -1.0820   -5.7560    2.2480 H   0  0  0  0  0  0  0  0  0  0  0  0
   -3.2890   -7.2240    0.6400 H   0  0  0  0  0  0  0  0  0  0  0  0
   -3.3980   -6.7830    2.3310 H   0  0  0  0  0  0  0  0  0  0  0  0
   -7.8960   -3.4700    2.9240 C   0  0  0  0  0  0  0  0  0  0  0  0
   -8.9500   -3.2830    3.1100 H   0  0  0  0  0  0  0  0  0  0  0  0
   -6.9830   -2.4190    2.8740 C   0  0  0  0  0  0  0  0  0  0  0  0
   -7.3260   -1.3980    3.0240 H   0  0  0  0  0  0  0  0  0  0  0  0
   -5.6300   -2.6750    2.6300 C   0  0  0  0  0  0  0  0  0  0  0  0
   -4.9340   -1.8340    2.5910 H   0  0  0  0  0  0  0  0  0  0  0  0
   -5.1660   -3.9880    2.4240 C   0  0  0  0  0  0  0  0  0  0  0  0
   -6.0850   -5.0420    2.4980 C   0  0  0  0  0  0  0  0  0  0  0  0
   -5.7900   -6.0810    2.3740 H   0  0  0  0  0  0  0  0  0  0  0  0
   -7.4380   -4.7740    2.7350 C   0  0  0  0  0  0  0  0  0  0  0  0
   -8.5790   -6.1790    2.7850 S   0  0  0  0  0  0  0  0  0  0  0  0
   -8.4780   -6.6810    1.4180 O   0  0  0  0  0  0  0  0  0  0  0  0
   -7.9710   -7.0190    3.8130 O   0  0  0  0  0  0  0  0  0  0  0  0
   -9.8560   -5.5700    3.1420 O   0  5  0  0  0  0  0  0  0  0  0  0
  1  2  1  0  0  0  0
  1  3  1  0  0  0  0
  1 12  2  0  0  0  0
  3  4  1  0  0  0  0
  3  6  2  0  0  0  0
  4  5  1  0  0  0  0
  6  7  1  0  0  0  0
  6  8  1  0  0  0  0
  8  9  1  0  0  0  0
  8 10  2  0  0  0  0
 10 11  1  0  0  0  0
 10 12  1  0  0  0  0
 11 18  2  0  0  0  0
 11 44  1  0  0  0  0
 12 23  1  0  0  0  0
 13 14  1  0  0  0  0
 13 21  1  0  0  0  0
 13 24  2  0  0  0  0
 14 15  1  0  0  0  0
 14 16  2  0  0  0  0
 16 17  1  0  0  0  0
 16 18  1  0  0  0  0
 18 19  1  0  0  0  0
 19 20  1  0  0  0  0
 19 21  2  0  0  0  0
 21 22  1  0  0  0  0
 23 25  2  0  0  0  0
 23 26  2  0  0  0  0
 23 27  1  0  0  0  0
 24 63  1  0  0  0  0
 24 66  1  0  0  0  0
 28 29  1  0  0  0  0
 28 40  1  0  0  0  0
 28 47  2  0  0  0  0
 29 30  1  0  0  0  0
 29 37  1  0  0  0  0
 30 31  1  0  0  0  0
 30 32  1  0  0  0  0
 30 36  1  0  0  0  0
 32 33  1  0  0  0  0
 32 34  1  0  0  0  0
 32 35  1  0  0  0  0
 37 38  1  0  0  0  0
 37 39  1  0  0  0  0
 37 55  1  0  0  0  0
 40 41  1  0  0  0  0
 40 42  2  0  0  0  0
 42 43  1  0  0  0  0
 42 44  1  0  0  0  0
 44 45  2  0  0  0  0
 45 46  1  0  0  0  0
 45 47  1  0  0  0  0
 47 48  1  0  0  0  0
 49 50  1  0  0  0  0
 49 51  1  0  0  0  0
 49 58  2  0  0  0  0
 51 52  1  0  0  0  0
 51 53  2  0  0  0  0
 53 54  1  0  0  0  0
 53 55  1  0  0  0  0
 55 56  2  0  0  0  0
 56 57  1  0  0  0  0
 56 58  1  0  0  0  0
 58 59  1  0  0  0  0
 59 60  2  0  0  0  0
 59 61  2  0  0  0  0
 59 62  1  0  0  0  0
 63 64  1  0  0  0  0
 63 65  1  0  0  0  0
 63 79  1  0  0  0  0
 66 67  1  0  0  0  0
 66 71  1  0  0  0  0
 66 72  1  0  0  0  0
 67 68  1  0  0  0  0
 67 69  1  0  0  0  0
 67 70  1  0  0  0  0
 73 74  1  0  0  0  0
 73 75  1  0  0  0  0
 73 82  2  0  0  0  0
 75 76  1  0  0  0  0
 75 77  2  0  0  0  0
 77 78  1  0  0  0  0
 77 79  1  0  0  0  0
 79 80  2  0  0  0  0
 80 81  1  0  0  0  0
 80 82  1  0  0  0  0
 82 83  1  0  0  0  0
 83 84  2  0  0  0  0
 83 85  2  0  0  0  0
 83 86  1  0  0  0  0
M  CHG  1  24   1
M  CHG  1  27  -1
M  CHG  1  62  -1
M  CHG  1  86  -1
M  END
$$$$
