# Supplementary material for: Molecular Modeling to Estimate the Diffusion Coefficients of Drugs and Other Small Molecules
Source: Molecules. 2020 Nov 16;25(22):5340. doi: 10.3390/molecules25225340 (PMC7709040; doi:10.3390/molecules25225340)
Supplement: Supplementary file 1 [file molecules-25-05340-s001.zip › SupplmntFiles/MolFiles/Fast Green FCF/Fast Green FCF_03.mol]

  MOE2016           3D

 86 90  0  0  0  0  0  0  0  0999 V2000
    3.3910   -7.2390   -1.1620 C   0  0  0  0  0  0  0  0  0  0  0  0
    4.2080   -6.5830   -0.8690 H   0  0  0  0  0  0  0  0  0  0  0  0
    3.6330   -8.5590   -1.5150 C   0  0  0  0  0  0  0  0  0  0  0  0
    4.8950   -9.0730   -1.5150 O   0  0  0  0  0  0  0  0  0  0  0  0
    5.5080   -8.3530   -1.2900 H   0  0  0  0  0  0  0  0  0  0  0  0
    2.5880   -9.3900   -1.8770 C   0  0  0  0  0  0  0  0  0  0  0  0
    2.7810  -10.4220   -2.1520 H   0  0  0  0  0  0  0  0  0  0  0  0
    1.2840   -8.8890   -1.8930 C   0  0  0  0  0  0  0  0  0  0  0  0
    0.4820   -9.5660   -2.1810 H   0  0  0  0  0  0  0  0  0  0  0  0
    0.9930   -7.5490   -1.5490 C   0  0  0  0  0  0  0  0  0  0  0  0
   -0.4500   -7.1790   -1.6320 C   0  0  0  0  0  0  0  0  0  0  0  0
    2.0760   -6.7260   -1.1760 C   0  0  0  0  0  0  0  0  0  0  0  0
   -1.8670   -4.7510    1.0140 C   0  0  0  0  0  0  0  0  0  0  0  0
   -0.9140   -5.7620    1.5930 C   0  0  0  0  0  0  0  0  0  0  0  0
   -0.4410   -5.6100    2.5530 H   0  0  0  0  0  0  0  0  0  0  0  0
   -0.5920   -6.8090    0.8140 C   0  0  0  0  0  0  0  0  0  0  0  0
    0.1450   -7.5410    1.1240 H   0  0  0  0  0  0  0  0  0  0  0  0
   -1.1740   -6.8590   -0.5240 C   0  0  0  0  0  0  0  0  0  0  0  0
   -2.5700   -6.4070   -0.5910 C   0  0  0  0  0  0  0  0  0  0  0  0
   -3.2670   -6.8600   -1.2870 H   0  0  0  0  0  0  0  0  0  0  0  0
   -2.9450   -5.3720    0.1760 C   0  0  0  0  0  0  0  0  0  0  0  0
   -3.9390   -4.9480    0.1050 H   0  0  0  0  0  0  0  0  0  0  0  0
    1.9730   -4.9820   -0.6720 S   0  0  0  0  0  0  0  0  0  0  0  0
   -1.7440   -3.4670    1.1740 N   0  3  0  0  0  0  0  0  0  0  0  0
    2.1310   -5.0750    0.7790 O   0  0  0  0  0  0  0  0  0  0  0  0
    3.1010   -4.3740   -1.3710 O   0  0  0  0  0  0  0  0  0  0  0  0
    0.6670   -4.4860   -1.0920 O   0  5  0  0  0  0  0  0  0  0  0  0
   -2.7300   -6.7640   -5.2900 C   0  0  0  0  0  0  0  0  0  0  0  0
   -3.5870   -6.5800   -6.3690 N   0  0  0  0  0  0  0  0  0  0  0  0
   -3.7890   -7.6250   -7.3710 C   0  0  0  0  0  0  0  0  0  0  0  0
   -4.0210   -8.5920   -6.9140 H   0  0  0  0  0  0  0  0  0  0  0  0
   -2.5720   -7.7460   -8.2760 C   0  0  0  0  0  0  0  0  0  0  0  0
   -1.6830   -8.0530   -7.7150 H   0  0  0  0  0  0  0  0  0  0  0  0
   -2.3490   -6.7910   -8.7640 H   0  0  0  0  0  0  0  0  0  0  0  0
   -2.7530   -8.4930   -9.0550 H   0  0  0  0  0  0  0  0  0  0  0  0
   -4.6590   -7.3910   -7.9960 H   0  0  0  0  0  0  0  0  0  0  0  0
   -4.3280   -5.3210   -6.5190 C   0  0  0  0  0  0  0  0  0  0  0  0
   -3.6520   -4.4590   -6.5400 H   0  0  0  0  0  0  0  0  0  0  0  0
   -4.8390   -5.2840   -7.4900 H   0  0  0  0  0  0  0  0  0  0  0  0
   -2.6190   -8.0020   -4.6380 C   0  0  0  0  0  0  0  0  0  0  0  0
   -3.1970   -8.8570   -4.9740 H   0  0  0  0  0  0  0  0  0  0  0  0
   -1.8430   -8.1640   -3.4820 C   0  0  0  0  0  0  0  0  0  0  0  0
   -1.8460   -9.1240   -2.9740 H   0  0  0  0  0  0  0  0  0  0  0  0
   -1.1350   -7.0840   -2.9520 C   0  0  0  0  0  0  0  0  0  0  0  0
   -1.1750   -5.8620   -3.6230 C   0  0  0  0  0  0  0  0  0  0  0  0
   -0.6320   -5.0030   -3.2330 H   0  0  0  0  0  0  0  0  0  0  0  0
   -1.9650   -5.7100   -4.7680 C   0  0  0  0  0  0  0  0  0  0  0  0
   -1.9720   -4.7300   -5.2370 H   0  0  0  0  0  0  0  0  0  0  0  0
   -7.3590   -4.8640   -3.4560 C   0  0  0  0  0  0  0  0  0  0  0  0
   -8.1190   -4.7300   -2.6910 H   0  0  0  0  0  0  0  0  0  0  0  0
   -7.4840   -5.8620   -4.4210 C   0  0  0  0  0  0  0  0  0  0  0  0
   -8.3460   -6.5220   -4.4060 H   0  0  0  0  0  0  0  0  0  0  0  0
   -6.5020   -6.0110   -5.4050 C   0  0  0  0  0  0  0  0  0  0  0  0
   -6.6080   -6.7980   -6.1460 H   0  0  0  0  0  0  0  0  0  0  0  0
   -5.3820   -5.1610   -5.4420 C   0  0  0  0  0  0  0  0  0  0  0  0
   -5.2590   -4.1610   -4.4640 C   0  0  0  0  0  0  0  0  0  0  0  0
   -4.4040   -3.4890   -4.4580 H   0  0  0  0  0  0  0  0  0  0  0  0
   -6.2420   -4.0250   -3.4780 C   0  0  0  0  0  0  0  0  0  0  0  0
   -6.1120   -2.7030   -2.2460 S   0  0  0  0  0  0  0  0  0  0  0  0
   -5.5060   -3.3960   -1.1090 O   0  0  0  0  0  0  0  0  0  0  0  0
   -5.2450   -1.7200   -2.8910 O   0  0  0  0  0  0  0  0  0  0  0  0
   -7.4980   -2.2830   -2.0640 O   0  5  0  0  0  0  0  0  0  0  0  0
   -0.5090   -2.8510    1.7780 C   0  0  0  0  0  0  0  0  0  0  0  0
    0.3540   -3.3390    1.3250 H   0  0  0  0  0  0  0  0  0  0  0  0
   -0.4590   -1.8000    1.4690 H   0  0  0  0  0  0  0  0  0  0  0  0
   -2.7210   -2.4780    0.5950 C   0  0  0  0  0  0  0  0  0  0  0  0
   -2.3510   -2.1660   -0.8440 C   0  0  0  0  0  0  0  0  0  0  0  0
   -2.4370   -3.0460   -1.4890 H   0  0  0  0  0  0  0  0  0  0  0  0
   -1.3230   -1.7950   -0.9250 H   0  0  0  0  0  0  0  0  0  0  0  0
   -3.0150   -1.3920   -1.2400 H   0  0  0  0  0  0  0  0  0  0  0  0
   -2.6770   -1.5700    1.2050 H   0  0  0  0  0  0  0  0  0  0  0  0
   -3.7340   -2.8710    0.7000 H   0  0  0  0  0  0  0  0  0  0  0  0
   -0.2770   -3.0510    6.0960 C   0  0  0  0  0  0  0  0  0  0  0  0
   -0.2280   -3.1070    7.1810 H   0  0  0  0  0  0  0  0  0  0  0  0
    0.7960   -3.4620    5.3090 C   0  0  0  0  0  0  0  0  0  0  0  0
    1.6990   -3.8410    5.7810 H   0  0  0  0  0  0  0  0  0  0  0  0
    0.7110   -3.3920    3.9150 C   0  0  0  0  0  0  0  0  0  0  0  0
    1.5630   -3.7260    3.3190 H   0  0  0  0  0  0  0  0  0  0  0  0
   -0.4550   -2.9190    3.2830 C   0  0  0  0  0  0  0  0  0  0  0  0
   -1.5210   -2.4840    4.0810 C   0  0  0  0  0  0  0  0  0  0  0  0
   -2.4390   -2.0870    3.6520 H   0  0  0  0  0  0  0  0  0  0  0  0
   -1.4240   -2.5560    5.4750 C   0  0  0  0  0  0  0  0  0  0  0  0
   -2.8510   -2.0500    6.4700 S   0  0  0  0  0  0  0  0  0  0  0  0
   -2.6740   -2.8000    7.7100 O   0  0  0  0  0  0  0  0  0  0  0  0
   -2.6490   -0.6080    6.5600 O   0  0  0  0  0  0  0  0  0  0  0  0
   -3.9720   -2.4820    5.6390 O   0  5  0  0  0  0  0  0  0  0  0  0
  1  2  1  0  0  0  0
  1  3  1  0  0  0  0
  1 12  2  0  0  0  0
  3  4  1  0  0  0  0
  3  6  2  0  0  0  0
  4  5  1  0  0  0  0
  6  7  1  0  0  0  0
  6  8  1  0  0  0  0
  8  9  1  0  0  0  0
  8 10  2  0  0  0  0
 10 11  1  0  0  0  0
 10 12  1  0  0  0  0
 11 18  2  0  0  0  0
 11 44  1  0  0  0  0
 12 23  1  0  0  0  0
 13 14  1  0  0  0  0
 13 21  1  0  0  0  0
 13 24  2  0  0  0  0
 14 15  1  0  0  0  0
 14 16  2  0  0  0  0
 16 17  1  0  0  0  0
 16 18  1  0  0  0  0
 18 19  1  0  0  0  0
 19 20  1  0  0  0  0
 19 21  2  0  0  0  0
 21 22  1  0  0  0  0
 23 25  2  0  0  0  0
 23 26  2  0  0  0  0
 23 27  1  0  0  0  0
 24 63  1  0  0  0  0
 24 66  1  0  0  0  0
 28 29  1  0  0  0  0
 28 40  1  0  0  0  0
 28 47  2  0  0  0  0
 29 30  1  0  0  0  0
 29 37  1  0  0  0  0
 30 31  1  0  0  0  0
 30 32  1  0  0  0  0
 30 36  1  0  0  0  0
 32 33  1  0  0  0  0
 32 34  1  0  0  0  0
 32 35  1  0  0  0  0
 37 38  1  0  0  0  0
 37 39  1  0  0  0  0
 37 55  1  0  0  0  0
 40 41  1  0  0  0  0
 40 42  2  0  0  0  0
 42 43  1  0  0  0  0
 42 44  1  0  0  0  0
 44 45  2  0  0  0  0
 45 46  1  0  0  0  0
 45 47  1  0  0  0  0
 47 48  1  0  0  0  0
 49 50  1  0  0  0  0
 49 51  1  0  0  0  0
 49 58  2  0  0  0  0
 51 52  1  0  0  0  0
 51 53  2  0  0  0  0
 53 54  1  0  0  0  0
 53 55  1  0  0  0  0
 55 56  2  0  0  0  0
 56 57  1  0  0  0  0
 56 58  1  0  0  0  0
 58 59  1  0  0  0  0
 59 60  2  0  0  0  0
 59 61  2  0  0  0  0
 59 62  1  0  0  0  0
 63 64  1  0  0  0  0
 63 65  1  0  0  0  0
 63 79  1  0  0  0  0
 66 67  1  0  0  0  0
 66 71  1  0  0  0  0
 66 72  1  0  0  0  0
 67 68  1  0  0  0  0
 67 69  1  0  0  0  0
 67 70  1  0  0  0  0
 73 74  1  0  0  0  0
 73 75  1  0  0  0  0
 73 82  2  0  0  0  0
 75 76  1  0  0  0  0
 75 77  2  0  0  0  0
 77 78  1  0  0  0  0
 77 79  1  0  0  0  0
 79 80  2  0  0  0  0
 80 81  1  0  0  0  0
 80 82  1  0  0  0  0
 82 83  1  0  0  0  0
 83 84  2  0  0  0  0
 83 85  2  0  0  0  0
 83 86  1  0  0  0  0
M  CHG  1  24   1
M  CHG  1  27  -1
M  CHG  1  62  -1
M  CHG  1  86  -1
M  END
$$$$
