# Supplementary material for: Molecular Modeling to Estimate the Diffusion Coefficients of Drugs and Other Small Molecules
Source: Molecules. 2020 Nov 16;25(22):5340. doi: 10.3390/molecules25225340 (PMC7709040; doi:10.3390/molecules25225340)
Supplement: Supplementary file 1 [file molecules-25-05340-s001.zip › SupplmntFiles/MolFiles/Fast Green FCF/Fast Green FCF_04.mol]

  MOE2016           3D

 86 90  0  0  0  0  0  0  0  0999 V2000
    3.3530   -7.3030   -1.5120 C   0  0  0  0  0  0  0  0  0  0  0  0
    4.2030   -6.6710   -1.2630 H   0  0  0  0  0  0  0  0  0  0  0  0
    3.5380   -8.6250   -1.8870 C   0  0  0  0  0  0  0  0  0  0  0  0
    4.7830   -9.1730   -1.9640 O   0  0  0  0  0  0  0  0  0  0  0  0
    5.4290   -8.4720   -1.7680 H   0  0  0  0  0  0  0  0  0  0  0  0
    2.4520   -9.4250   -2.1950 C   0  0  0  0  0  0  0  0  0  0  0  0
    2.6010  -10.4590   -2.4880 H   0  0  0  0  0  0  0  0  0  0  0  0
    1.1630   -8.8890   -2.1310 C   0  0  0  0  0  0  0  0  0  0  0  0
    0.3270   -9.5400   -2.3780 H   0  0  0  0  0  0  0  0  0  0  0  0
    0.9300   -7.5450   -1.7600 C   0  0  0  0  0  0  0  0  0  0  0  0
   -0.5050   -7.1390   -1.7570 C   0  0  0  0  0  0  0  0  0  0  0  0
    2.0550   -6.7540   -1.4450 C   0  0  0  0  0  0  0  0  0  0  0  0
   -1.6950   -4.6750    0.9380 C   0  0  0  0  0  0  0  0  0  0  0  0
   -0.7480   -5.7110    1.4840 C   0  0  0  0  0  0  0  0  0  0  0  0
   -0.2220   -5.5620    2.4150 H   0  0  0  0  0  0  0  0  0  0  0  0
   -0.5000   -6.7710    0.6960 C   0  0  0  0  0  0  0  0  0  0  0  0
    0.2290   -7.5260    0.9700 H   0  0  0  0  0  0  0  0  0  0  0  0
   -1.1580   -6.8110   -0.6080 C   0  0  0  0  0  0  0  0  0  0  0  0
   -2.5430   -6.3260   -0.5940 C   0  0  0  0  0  0  0  0  0  0  0  0
   -3.3010   -6.7740   -1.2280 H   0  0  0  0  0  0  0  0  0  0  0  0
   -2.8410   -5.2720    0.1810 C   0  0  0  0  0  0  0  0  0  0  0  0
   -3.8280   -4.8300    0.1830 H   0  0  0  0  0  0  0  0  0  0  0  0
    2.0280   -5.0120   -0.9290 S   0  0  0  0  0  0  0  0  0  0  0  0
   -1.5120   -3.3940    1.0500 N   0  3  0  0  0  0  0  0  0  0  0  0
    3.1300   -4.4290   -1.6890 O   0  0  0  0  0  0  0  0  0  0  0  0
    0.7160   -4.4760   -1.2720 O   0  0  0  0  0  0  0  0  0  0  0  0
    2.2660   -5.1170    0.5110 O   0  5  0  0  0  0  0  0  0  0  0  0
   -2.9880   -6.6010   -5.2520 C   0  0  0  0  0  0  0  0  0  0  0  0
   -3.9150   -6.3620   -6.2570 N   0  0  0  0  0  0  0  0  0  0  0  0
   -4.1490   -7.3380   -7.3170 C   0  0  0  0  0  0  0  0  0  0  0  0
   -4.2530   -8.3550   -6.9250 H   0  0  0  0  0  0  0  0  0  0  0  0
   -3.0290   -7.2880   -8.3450 C   0  0  0  0  0  0  0  0  0  0  0  0
   -2.0660   -7.5580   -7.8990 H   0  0  0  0  0  0  0  0  0  0  0  0
   -2.9310   -6.2840   -8.7710 H   0  0  0  0  0  0  0  0  0  0  0  0
   -3.2320   -7.9880   -9.1620 H   0  0  0  0  0  0  0  0  0  0  0  0
   -5.0970   -7.1250   -7.8270 H   0  0  0  0  0  0  0  0  0  0  0  0
   -4.6940   -5.1190   -6.2520 C   0  0  0  0  0  0  0  0  0  0  0  0
   -4.0540   -4.2350   -6.1550 H   0  0  0  0  0  0  0  0  0  0  0  0
   -5.2010   -4.9800   -7.2160 H   0  0  0  0  0  0  0  0  0  0  0  0
   -2.9140   -7.8430   -4.6030 C   0  0  0  0  0  0  0  0  0  0  0  0
   -3.5800   -8.6500   -4.8890 H   0  0  0  0  0  0  0  0  0  0  0  0
   -2.0700   -8.0500   -3.5050 C   0  0  0  0  0  0  0  0  0  0  0  0
   -2.1020   -9.0030   -2.9850 H   0  0  0  0  0  0  0  0  0  0  0  0
   -1.2610   -7.0130   -3.0350 C   0  0  0  0  0  0  0  0  0  0  0  0
   -1.2650   -5.7940   -3.7140 C   0  0  0  0  0  0  0  0  0  0  0  0
   -0.6420   -4.9700   -3.3690 H   0  0  0  0  0  0  0  0  0  0  0  0
   -2.1210   -5.5950   -4.8020 C   0  0  0  0  0  0  0  0  0  0  0  0
   -2.1020   -4.6230   -5.2850 H   0  0  0  0  0  0  0  0  0  0  0  0
   -7.7150   -5.1840   -3.1490 C   0  0  0  0  0  0  0  0  0  0  0  0
   -8.4660   -5.1870   -2.3640 H   0  0  0  0  0  0  0  0  0  0  0  0
   -7.9110   -5.8950   -4.3310 C   0  0  0  0  0  0  0  0  0  0  0  0
   -8.8230   -6.4670   -4.4720 H   0  0  0  0  0  0  0  0  0  0  0  0
   -6.9330   -5.8720   -5.3290 C   0  0  0  0  0  0  0  0  0  0  0  0
   -7.0960   -6.4380   -6.2430 H   0  0  0  0  0  0  0  0  0  0  0  0
   -5.7470   -5.1340   -5.1620 C   0  0  0  0  0  0  0  0  0  0  0  0
   -5.5500   -4.4280   -3.9630 C   0  0  0  0  0  0  0  0  0  0  0  0
   -4.6370   -3.8620   -3.7960 H   0  0  0  0  0  0  0  0  0  0  0  0
   -6.5340   -4.4570   -2.9700 C   0  0  0  0  0  0  0  0  0  0  0  0
   -6.3270   -3.5390   -1.4250 S   0  0  0  0  0  0  0  0  0  0  0  0
   -6.2370   -4.6060   -0.4320 O   0  0  0  0  0  0  0  0  0  0  0  0
   -5.0800   -2.7960   -1.6080 O   0  0  0  0  0  0  0  0  0  0  0  0
   -7.5330   -2.7200   -1.3760 O   0  5  0  0  0  0  0  0  0  0  0  0
   -0.2380   -2.8110    1.6020 C   0  0  0  0  0  0  0  0  0  0  0  0
    0.5950   -3.3560    1.1580 H   0  0  0  0  0  0  0  0  0  0  0  0
   -0.1450   -1.7780    1.2460 H   0  0  0  0  0  0  0  0  0  0  0  0
   -2.4530   -2.3850    0.4440 C   0  0  0  0  0  0  0  0  0  0  0  0
   -2.0550   -2.1170   -0.9980 C   0  0  0  0  0  0  0  0  0  0  0  0
   -2.1420   -3.0150   -1.6180 H   0  0  0  0  0  0  0  0  0  0  0  0
   -1.0210   -1.7630   -1.0730 H   0  0  0  0  0  0  0  0  0  0  0  0
   -2.7000   -1.3450   -1.4290 H   0  0  0  0  0  0  0  0  0  0  0  0
   -2.3830   -1.4660    1.0360 H   0  0  0  0  0  0  0  0  0  0  0  0
   -3.4800   -2.7410    0.5410 H   0  0  0  0  0  0  0  0  0  0  0  0
    0.0610   -2.8190    5.9180 C   0  0  0  0  0  0  0  0  0  0  0  0
    0.1250   -2.8200    7.0030 H   0  0  0  0  0  0  0  0  0  0  0  0
    1.0790   -3.3630    5.1390 C   0  0  0  0  0  0  0  0  0  0  0  0
    1.9550   -3.7940    5.6170 H   0  0  0  0  0  0  0  0  0  0  0  0
    0.9740   -3.3560    3.7450 C   0  0  0  0  0  0  0  0  0  0  0  0
    1.7840   -3.7870    3.1530 H   0  0  0  0  0  0  0  0  0  0  0  0
   -0.1590   -2.8160    3.1070 C   0  0  0  0  0  0  0  0  0  0  0  0
   -1.1690   -2.2510    3.8950 C   0  0  0  0  0  0  0  0  0  0  0  0
   -2.0550   -1.7970    3.4580 H   0  0  0  0  0  0  0  0  0  0  0  0
   -1.0500   -2.2560    5.2890 C   0  0  0  0  0  0  0  0  0  0  0  0
   -2.3980   -1.5650    6.2820 S   0  0  0  0  0  0  0  0  0  0  0  0
   -3.5680   -1.8260    5.4470 O   0  0  0  0  0  0  0  0  0  0  0  0
   -2.3290   -2.3440    7.5140 O   0  0  0  0  0  0  0  0  0  0  0  0
   -1.9960   -0.1660    6.3850 O   0  5  0  0  0  0  0  0  0  0  0  0
  1  2  1  0  0  0  0
  1  3  1  0  0  0  0
  1 12  2  0  0  0  0
  3  4  1  0  0  0  0
  3  6  2  0  0  0  0
  4  5  1  0  0  0  0
  6  7  1  0  0  0  0
  6  8  1  0  0  0  0
  8  9  1  0  0  0  0
  8 10  2  0  0  0  0
 10 11  1  0  0  0  0
 10 12  1  0  0  0  0
 11 18  2  0  0  0  0
 11 44  1  0  0  0  0
 12 23  1  0  0  0  0
 13 14  1  0  0  0  0
 13 21  1  0  0  0  0
 13 24  2  0  0  0  0
 14 15  1  0  0  0  0
 14 16  2  0  0  0  0
 16 17  1  0  0  0  0
 16 18  1  0  0  0  0
 18 19  1  0  0  0  0
 19 20  1  0  0  0  0
 19 21  2  0  0  0  0
 21 22  1  0  0  0  0
 23 25  2  0  0  0  0
 23 26  2  0  0  0  0
 23 27  1  0  0  0  0
 24 63  1  0  0  0  0
 24 66  1  0  0  0  0
 28 29  1  0  0  0  0
 28 40  1  0  0  0  0
 28 47  2  0  0  0  0
 29 30  1  0  0  0  0
 29 37  1  0  0  0  0
 30 31  1  0  0  0  0
 30 32  1  0  0  0  0
 30 36  1  0  0  0  0
 32 33  1  0  0  0  0
 32 34  1  0  0  0  0
 32 35  1  0  0  0  0
 37 38  1  0  0  0  0
 37 39  1  0  0  0  0
 37 55  1  0  0  0  0
 40 41  1  0  0  0  0
 40 42  2  0  0  0  0
 42 43  1  0  0  0  0
 42 44  1  0  0  0  0
 44 45  2  0  0  0  0
 45 46  1  0  0  0  0
 45 47  1  0  0  0  0
 47 48  1  0  0  0  0
 49 50  1  0  0  0  0
 49 51  1  0  0  0  0
 49 58  2  0  0  0  0
 51 52  1  0  0  0  0
 51 53  2  0  0  0  0
 53 54  1  0  0  0  0
 53 55  1  0  0  0  0
 55 56  2  0  0  0  0
 56 57  1  0  0  0  0
 56 58  1  0  0  0  0
 58 59  1  0  0  0  0
 59 60  2  0  0  0  0
 59 61  2  0  0  0  0
 59 62  1  0  0  0  0
 63 64  1  0  0  0  0
 63 65  1  0  0  0  0
 63 79  1  0  0  0  0
 66 67  1  0  0  0  0
 66 71  1  0  0  0  0
 66 72  1  0  0  0  0
 67 68  1  0  0  0  0
 67 69  1  0  0  0  0
 67 70  1  0  0  0  0
 73 74  1  0  0  0  0
 73 75  1  0  0  0  0
 73 82  2  0  0  0  0
 75 76  1  0  0  0  0
 75 77  2  0  0  0  0
 77 78  1  0  0  0  0
 77 79  1  0  0  0  0
 79 80  2  0  0  0  0
 80 81  1  0  0  0  0
 80 82  1  0  0  0  0
 82 83  1  0  0  0  0
 83 84  2  0  0  0  0
 83 85  2  0  0  0  0
 83 86  1  0  0  0  0
M  CHG  1  24   1
M  CHG  1  27  -1
M  CHG  1  62  -1
M  CHG  1  86  -1
M  END
$$$$
