# Supplementary material for: Molecular Modeling to Estimate the Diffusion Coefficients of Drugs and Other Small Molecules
Source: Molecules. 2020 Nov 16;25(22):5340. doi: 10.3390/molecules25225340 (PMC7709040; doi:10.3390/molecules25225340)
Supplement: Supplementary file 1 [file molecules-25-05340-s001.zip › SupplmntFiles/MolFiles/Fast Green FCF/Fast Green FCF_05.mol]

  MOE2016           3D

 86 90  0  0  0  0  0  0  0  0999 V2000
    2.4880   -8.1310    1.0700 C   0  0  0  0  0  0  0  0  0  0  0  0
    2.1900   -8.9780    1.6850 H   0  0  0  0  0  0  0  0  0  0  0  0
    3.8280   -7.8500    0.8480 C   0  0  0  0  0  0  0  0  0  0  0  0
    4.8130   -8.6250    1.3830 O   0  0  0  0  0  0  0  0  0  0  0  0
    4.3880   -9.3610    1.8560 H   0  0  0  0  0  0  0  0  0  0  0  0
    4.1980   -6.7680    0.0680 C   0  0  0  0  0  0  0  0  0  0  0  0
    5.2490   -6.5540   -0.1050 H   0  0  0  0  0  0  0  0  0  0  0  0
    3.2110   -5.9590   -0.4990 C   0  0  0  0  0  0  0  0  0  0  0  0
    3.5280   -5.1170   -1.1120 H   0  0  0  0  0  0  0  0  0  0  0  0
    1.8350   -6.2110   -0.2990 C   0  0  0  0  0  0  0  0  0  0  0  0
    0.9250   -5.2520   -0.9920 C   0  0  0  0  0  0  0  0  0  0  0  0
    1.4840   -7.3180    0.5000 C   0  0  0  0  0  0  0  0  0  0  0  0
   -2.3240   -4.2200    0.8240 C   0  0  0  0  0  0  0  0  0  0  0  0
   -2.0580   -3.3660   -0.3750 C   0  0  0  0  0  0  0  0  0  0  0  0
   -2.8250   -2.7590   -0.8390 H   0  0  0  0  0  0  0  0  0  0  0  0
   -0.8440   -3.5010   -0.9310 C   0  0  0  0  0  0  0  0  0  0  0  0
   -0.6110   -2.9710   -1.8480 H   0  0  0  0  0  0  0  0  0  0  0  0
    0.1250   -4.3990   -0.2930 C   0  0  0  0  0  0  0  0  0  0  0  0
    0.0700   -4.3930    1.1680 C   0  0  0  0  0  0  0  0  0  0  0  0
    0.9700   -4.5390    1.7550 H   0  0  0  0  0  0  0  0  0  0  0  0
   -1.1410   -4.3230    1.7460 C   0  0  0  0  0  0  0  0  0  0  0  0
   -1.2650   -4.4190    2.8150 H   0  0  0  0  0  0  0  0  0  0  0  0
   -0.2050   -7.8550    0.9050 S   0  0  0  0  0  0  0  0  0  0  0  0
   -3.4450   -4.8500    1.0070 N   0  3  0  0  0  0  0  0  0  0  0  0
   -0.3420   -7.4070    2.2910 O   0  0  0  0  0  0  0  0  0  0  0  0
   -1.1080   -7.1850   -0.0240 O   0  0  0  0  0  0  0  0  0  0  0  0
   -0.1340   -9.3030    0.7340 O   0  5  0  0  0  0  0  0  0  0  0  0
    0.3690   -5.2230   -5.2730 C   0  0  0  0  0  0  0  0  0  0  0  0
    0.0220   -5.1350   -6.6110 N   0  0  0  0  0  0  0  0  0  0  0  0
    0.3530   -6.2090   -7.5360 C   0  0  0  0  0  0  0  0  0  0  0  0
    0.3260   -7.1910   -7.0500 H   0  0  0  0  0  0  0  0  0  0  0  0
    1.7330   -5.9800   -8.1350 C   0  0  0  0  0  0  0  0  0  0  0  0
    1.7800   -5.0200   -8.6610 H   0  0  0  0  0  0  0  0  0  0  0  0
    1.9720   -6.7730   -8.8500 H   0  0  0  0  0  0  0  0  0  0  0  0
    2.5050   -5.9750   -7.3600 H   0  0  0  0  0  0  0  0  0  0  0  0
   -0.3860   -6.2500   -8.3450 H   0  0  0  0  0  0  0  0  0  0  0  0
   -0.7100   -3.9570   -7.0810 C   0  0  0  0  0  0  0  0  0  0  0  0
   -0.1660   -3.0340   -6.8470 H   0  0  0  0  0  0  0  0  0  0  0  0
   -0.7930   -3.9670   -8.1760 H   0  0  0  0  0  0  0  0  0  0  0  0
   -0.0710   -6.2960   -4.4880 C   0  0  0  0  0  0  0  0  0  0  0  0
   -0.6650   -7.0900   -4.9320 H   0  0  0  0  0  0  0  0  0  0  0  0
    0.1430   -6.3200   -3.1070 C   0  0  0  0  0  0  0  0  0  0  0  0
   -0.2760   -7.1340   -2.5180 H   0  0  0  0  0  0  0  0  0  0  0  0
    0.8230   -5.2730   -2.4790 C   0  0  0  0  0  0  0  0  0  0  0  0
    1.3380   -4.2360   -3.2620 C   0  0  0  0  0  0  0  0  0  0  0  0
    1.8790   -3.4140   -2.8000 H   0  0  0  0  0  0  0  0  0  0  0  0
    1.0980   -4.2080   -4.6400 C   0  0  0  0  0  0  0  0  0  0  0  0
    1.4720   -3.3680   -5.2170 H   0  0  0  0  0  0  0  0  0  0  0  0
   -4.6910   -3.8910   -5.3760 C   0  0  0  0  0  0  0  0  0  0  0  0
   -5.6830   -3.8690   -4.9320 H   0  0  0  0  0  0  0  0  0  0  0  0
   -4.3810   -4.7940   -6.3910 C   0  0  0  0  0  0  0  0  0  0  0  0
   -5.1350   -5.4910   -6.7440 H   0  0  0  0  0  0  0  0  0  0  0  0
   -3.0980   -4.8060   -6.9480 C   0  0  0  0  0  0  0  0  0  0  0  0
   -2.8650   -5.5270   -7.7260 H   0  0  0  0  0  0  0  0  0  0  0  0
   -2.1080   -3.9150   -6.4990 C   0  0  0  0  0  0  0  0  0  0  0  0
   -2.4250   -3.0120   -5.4720 C   0  0  0  0  0  0  0  0  0  0  0  0
   -1.6760   -2.3240   -5.0880 H   0  0  0  0  0  0  0  0  0  0  0  0
   -3.7120   -3.0030   -4.9240 C   0  0  0  0  0  0  0  0  0  0  0  0
   -4.1320   -1.8630   -3.5830 S   0  0  0  0  0  0  0  0  0  0  0  0
   -2.8350   -1.3550   -3.1410 O   0  0  0  0  0  0  0  0  0  0  0  0
   -4.9940   -0.8980   -4.2560 O   0  0  0  0  0  0  0  0  0  0  0  0
   -4.7900   -2.7380   -2.6120 O   0  5  0  0  0  0  0  0  0  0  0  0
   -3.5980   -5.9280    2.0460 C   0  0  0  0  0  0  0  0  0  0  0  0
   -4.4170   -6.5900    1.7410 H   0  0  0  0  0  0  0  0  0  0  0  0
   -2.6970   -6.5410    2.0220 H   0  0  0  0  0  0  0  0  0  0  0  0
   -4.6160   -4.7020    0.0710 C   0  0  0  0  0  0  0  0  0  0  0  0
   -4.4540   -5.6300   -1.1210 C   0  0  0  0  0  0  0  0  0  0  0  0
   -5.3230   -5.5470   -1.7810 H   0  0  0  0  0  0  0  0  0  0  0  0
   -4.3720   -6.6760   -0.8050 H   0  0  0  0  0  0  0  0  0  0  0  0
   -3.5630   -5.3930   -1.7110 H   0  0  0  0  0  0  0  0  0  0  0  0
   -4.7120   -3.6520   -0.2120 H   0  0  0  0  0  0  0  0  0  0  0  0
   -5.5250   -4.9570    0.6260 H   0  0  0  0  0  0  0  0  0  0  0  0
   -4.3680   -4.5090    6.0600 C   0  0  0  0  0  0  0  0  0  0  0  0
   -4.5690   -4.1450    7.0650 H   0  0  0  0  0  0  0  0  0  0  0  0
   -3.2950   -5.3600    5.8070 C   0  0  0  0  0  0  0  0  0  0  0  0
   -2.6470   -5.6730    6.6210 H   0  0  0  0  0  0  0  0  0  0  0  0
   -3.0540   -5.8140    4.5060 C   0  0  0  0  0  0  0  0  0  0  0  0
   -2.2110   -6.4860    4.3310 H   0  0  0  0  0  0  0  0  0  0  0  0
   -3.8740   -5.4110    3.4340 C   0  0  0  0  0  0  0  0  0  0  0  0
   -4.9630   -4.5710    3.7000 C   0  0  0  0  0  0  0  0  0  0  0  0
   -5.6460   -4.2510    2.9180 H   0  0  0  0  0  0  0  0  0  0  0  0
   -5.2010   -4.1310    5.0060 C   0  0  0  0  0  0  0  0  0  0  0  0
   -6.5910   -3.0140    5.3260 S   0  0  0  0  0  0  0  0  0  0  0  0
   -6.8170   -2.4030    4.0180 O   0  0  0  0  0  0  0  0  0  0  0  0
   -7.6200   -3.9470    5.7710 O   0  0  0  0  0  0  0  0  0  0  0  0
   -6.0530   -2.1170    6.3450 O   0  5  0  0  0  0  0  0  0  0  0  0
  1  2  1  0  0  0  0
  1  3  1  0  0  0  0
  1 12  2  0  0  0  0
  3  4  1  0  0  0  0
  3  6  2  0  0  0  0
  4  5  1  0  0  0  0
  6  7  1  0  0  0  0
  6  8  1  0  0  0  0
  8  9  1  0  0  0  0
  8 10  2  0  0  0  0
 10 11  1  0  0  0  0
 10 12  1  0  0  0  0
 11 18  2  0  0  0  0
 11 44  1  0  0  0  0
 12 23  1  0  0  0  0
 13 14  1  0  0  0  0
 13 21  1  0  0  0  0
 13 24  2  0  0  0  0
 14 15  1  0  0  0  0
 14 16  2  0  0  0  0
 16 17  1  0  0  0  0
 16 18  1  0  0  0  0
 18 19  1  0  0  0  0
 19 20  1  0  0  0  0
 19 21  2  0  0  0  0
 21 22  1  0  0  0  0
 23 25  2  0  0  0  0
 23 26  2  0  0  0  0
 23 27  1  0  0  0  0
 24 63  1  0  0  0  0
 24 66  1  0  0  0  0
 28 29  1  0  0  0  0
 28 40  1  0  0  0  0
 28 47  2  0  0  0  0
 29 30  1  0  0  0  0
 29 37  1  0  0  0  0
 30 31  1  0  0  0  0
 30 32  1  0  0  0  0
 30 36  1  0  0  0  0
 32 33  1  0  0  0  0
 32 34  1  0  0  0  0
 32 35  1  0  0  0  0
 37 38  1  0  0  0  0
 37 39  1  0  0  0  0
 37 55  1  0  0  0  0
 40 41  1  0  0  0  0
 40 42  2  0  0  0  0
 42 43  1  0  0  0  0
 42 44  1  0  0  0  0
 44 45  2  0  0  0  0
 45 46  1  0  0  0  0
 45 47  1  0  0  0  0
 47 48  1  0  0  0  0
 49 50  1  0  0  0  0
 49 51  1  0  0  0  0
 49 58  2  0  0  0  0
 51 52  1  0  0  0  0
 51 53  2  0  0  0  0
 53 54  1  0  0  0  0
 53 55  1  0  0  0  0
 55 56  2  0  0  0  0
 56 57  1  0  0  0  0
 56 58  1  0  0  0  0
 58 59  1  0  0  0  0
 59 60  2  0  0  0  0
 59 61  2  0  0  0  0
 59 62  1  0  0  0  0
 63 64  1  0  0  0  0
 63 65  1  0  0  0  0
 63 79  1  0  0  0  0
 66 67  1  0  0  0  0
 66 71  1  0  0  0  0
 66 72  1  0  0  0  0
 67 68  1  0  0  0  0
 67 69  1  0  0  0  0
 67 70  1  0  0  0  0
 73 74  1  0  0  0  0
 73 75  1  0  0  0  0
 73 82  2  0  0  0  0
 75 76  1  0  0  0  0
 75 77  2  0  0  0  0
 77 78  1  0  0  0  0
 77 79  1  0  0  0  0
 79 80  2  0  0  0  0
 80 81  1  0  0  0  0
 80 82  1  0  0  0  0
 82 83  1  0  0  0  0
 83 84  2  0  0  0  0
 83 85  2  0  0  0  0
 83 86  1  0  0  0  0
M  CHG  1  24   1
M  CHG  1  27  -1
M  CHG  1  62  -1
M  CHG  1  86  -1
M  END
$$$$
