# Supplementary material for: Molecular Modeling to Estimate the Diffusion Coefficients of Drugs and Other Small Molecules
Source: Molecules. 2020 Nov 16;25(22):5340. doi: 10.3390/molecules25225340 (PMC7709040; doi:10.3390/molecules25225340)
Supplement: Supplementary file 1 [file molecules-25-05340-s001.zip › SupplmntFiles/MolFiles/Fast Green FCF/Fast Green FCF_06.mol]

  MOE2016           3D

 86 90  0  0  0  0  0  0  0  0999 V2000
   -4.6370   -2.1000    3.5010 C   0  0  0  0  0  0  0  0  0  0  0  0
   -5.2760   -1.2970    3.1380 H   0  0  0  0  0  0  0  0  0  0  0  0
   -4.4670   -2.3120    4.8610 C   0  0  0  0  0  0  0  0  0  0  0  0
   -5.0950   -1.5310    5.7840 O   0  0  0  0  0  0  0  0  0  0  0  0
   -5.6620   -0.9020    5.3050 H   0  0  0  0  0  0  0  0  0  0  0  0
   -3.6500   -3.3330    5.3150 C   0  0  0  0  0  0  0  0  0  0  0  0
   -3.5230   -3.4970    6.3810 H   0  0  0  0  0  0  0  0  0  0  0  0
   -2.9970   -4.1540    4.3930 C   0  0  0  0  0  0  0  0  0  0  0  0
   -2.3640   -4.9520    4.7750 H   0  0  0  0  0  0  0  0  0  0  0  0
   -3.1440   -3.9720    2.9980 C   0  0  0  0  0  0  0  0  0  0  0  0
   -2.3810   -4.9480    2.1660 C   0  0  0  0  0  0  0  0  0  0  0  0
   -3.9810   -2.9250    2.5620 C   0  0  0  0  0  0  0  0  0  0  0  0
   -0.8240   -3.6720   -1.1190 C   0  0  0  0  0  0  0  0  0  0  0  0
   -0.3300   -5.0390   -0.7620 C   0  0  0  0  0  0  0  0  0  0  0  0
    0.1480   -5.6890   -1.4830 H   0  0  0  0  0  0  0  0  0  0  0  0
   -0.6310   -5.4640    0.4740 C   0  0  0  0  0  0  0  0  0  0  0  0
   -0.3680   -6.4720    0.7750 H   0  0  0  0  0  0  0  0  0  0  0  0
   -1.3470   -4.5520    1.3730 C   0  0  0  0  0  0  0  0  0  0  0  0
   -0.9450   -3.1520    1.2450 C   0  0  0  0  0  0  0  0  0  0  0  0
   -0.9480   -2.4960    2.1080 H   0  0  0  0  0  0  0  0  0  0  0  0
   -0.6940   -2.6870    0.0090 C   0  0  0  0  0  0  0  0  0  0  0  0
   -0.4980   -1.6400   -0.1740 H   0  0  0  0  0  0  0  0  0  0  0  0
   -4.3400   -2.4900    0.8330 S   0  0  0  0  0  0  0  0  0  0  0  0
   -1.3620   -3.3950   -2.2690 N   0  3  0  0  0  0  0  0  0  0  0  0
   -3.9300   -3.6200    0.0080 O   0  0  0  0  0  0  0  0  0  0  0  0
   -5.7800   -2.2510    0.8510 O   0  0  0  0  0  0  0  0  0  0  0  0
   -3.5220   -1.2910    0.6450 O   0  5  0  0  0  0  0  0  0  0  0  0
   -3.4710   -9.1070    1.7860 C   0  0  0  0  0  0  0  0  0  0  0  0
   -3.7240  -10.4380    1.4950 N   0  0  0  0  0  0  0  0  0  0  0  0
   -5.0140  -11.0330    1.8120 C   0  0  0  0  0  0  0  0  0  0  0  0
   -5.8340  -10.3130    1.7070 H   0  0  0  0  0  0  0  0  0  0  0  0
   -5.0050  -11.5850    3.2300 C   0  0  0  0  0  0  0  0  0  0  0  0
   -5.9650  -12.0570    3.4600 H   0  0  0  0  0  0  0  0  0  0  0  0
   -4.8310  -10.7910    3.9630 H   0  0  0  0  0  0  0  0  0  0  0  0
   -4.2160  -12.3360    3.3550 H   0  0  0  0  0  0  0  0  0  0  0  0
   -5.2360  -11.8480    1.1130 H   0  0  0  0  0  0  0  0  0  0  0  0
   -2.6870  -11.2340    0.8360 C   0  0  0  0  0  0  0  0  0  0  0  0
   -1.7480  -11.2060    1.4010 H   0  0  0  0  0  0  0  0  0  0  0  0
   -2.9730  -12.2940    0.8120 H   0  0  0  0  0  0  0  0  0  0  0  0
   -4.2800   -8.0920    1.2620 C   0  0  0  0  0  0  0  0  0  0  0  0
   -5.1380   -8.3430    0.6450 H   0  0  0  0  0  0  0  0  0  0  0  0
   -3.9470   -6.7440    1.4220 C   0  0  0  0  0  0  0  0  0  0  0  0
   -4.5580   -5.9840    0.9380 H   0  0  0  0  0  0  0  0  0  0  0  0
   -2.7990   -6.3800    2.1300 C   0  0  0  0  0  0  0  0  0  0  0  0
   -2.0280   -7.3800    2.7300 C   0  0  0  0  0  0  0  0  0  0  0  0
   -1.1350   -7.1230    3.2940 H   0  0  0  0  0  0  0  0  0  0  0  0
   -2.3550   -8.7270    2.5430 C   0  0  0  0  0  0  0  0  0  0  0  0
   -1.7140   -9.4850    2.9830 H   0  0  0  0  0  0  0  0  0  0  0  0
   -2.0920   -9.8610   -3.2300 C   0  0  0  0  0  0  0  0  0  0  0  0
   -1.9330   -9.5040   -4.2440 H   0  0  0  0  0  0  0  0  0  0  0  0
   -3.2300  -10.5950   -2.9000 C   0  0  0  0  0  0  0  0  0  0  0  0
   -3.9730  -10.8120   -3.6610 H   0  0  0  0  0  0  0  0  0  0  0  0
   -3.4150  -11.0450   -1.5890 C   0  0  0  0  0  0  0  0  0  0  0  0
   -4.3150  -11.6030   -1.3420 H   0  0  0  0  0  0  0  0  0  0  0  0
   -2.4660  -10.7690   -0.5900 C   0  0  0  0  0  0  0  0  0  0  0  0
   -1.3250  -10.0230   -0.9270 C   0  0  0  0  0  0  0  0  0  0  0  0
   -0.5820   -9.7740   -0.1730 H   0  0  0  0  0  0  0  0  0  0  0  0
   -1.1450   -9.5820   -2.2420 C   0  0  0  0  0  0  0  0  0  0  0  0
    0.3070   -8.5990   -2.6930 S   0  0  0  0  0  0  0  0  0  0  0  0
    1.0740   -9.5350   -3.5070 O   0  0  0  0  0  0  0  0  0  0  0  0
   -0.2830   -7.4680   -3.4100 O   0  0  0  0  0  0  0  0  0  0  0  0
    0.8990   -8.2450   -1.4050 O   0  5  0  0  0  0  0  0  0  0  0  0
   -2.0760   -2.0980   -2.5250 C   0  0  0  0  0  0  0  0  0  0  0  0
   -2.7940   -2.2520   -3.3400 H   0  0  0  0  0  0  0  0  0  0  0  0
   -2.6720   -1.8660   -1.6420 H   0  0  0  0  0  0  0  0  0  0  0  0
   -1.4770   -4.4110   -3.3740 C   0  0  0  0  0  0  0  0  0  0  0  0
   -2.6960   -5.2890   -3.1530 C   0  0  0  0  0  0  0  0  0  0  0  0
   -2.8000   -6.0000   -3.9800 H   0  0  0  0  0  0  0  0  0  0  0  0
   -3.6140   -4.6930   -3.1070 H   0  0  0  0  0  0  0  0  0  0  0  0
   -2.6290   -5.8650   -2.2250 H   0  0  0  0  0  0  0  0  0  0  0  0
   -0.5430   -4.9730   -3.4320 H   0  0  0  0  0  0  0  0  0  0  0  0
   -1.5710   -3.8700   -4.3210 H   0  0  0  0  0  0  0  0  0  0  0  0
    0.4900    1.2300   -3.5610 C   0  0  0  0  0  0  0  0  0  0  0  0
    1.1290    2.0650   -3.8370 H   0  0  0  0  0  0  0  0  0  0  0  0
   -0.4440    1.3510   -2.5350 C   0  0  0  0  0  0  0  0  0  0  0  0
   -0.5390    2.2910   -1.9980 H   0  0  0  0  0  0  0  0  0  0  0  0
   -1.2640    0.2680   -2.2020 C   0  0  0  0  0  0  0  0  0  0  0  0
   -1.9940    0.3880   -1.3990 H   0  0  0  0  0  0  0  0  0  0  0  0
   -1.1570   -0.9580   -2.8840 C   0  0  0  0  0  0  0  0  0  0  0  0
   -0.2250   -1.0670   -3.9250 C   0  0  0  0  0  0  0  0  0  0  0  0
   -0.1150   -1.9780   -4.5090 H   0  0  0  0  0  0  0  0  0  0  0  0
    0.5960    0.0180   -4.2450 C   0  0  0  0  0  0  0  0  0  0  0  0
    1.7680   -0.1570   -5.6150 S   0  0  0  0  0  0  0  0  0  0  0  0
    1.9490    1.2160   -6.0730 O   0  0  0  0  0  0  0  0  0  0  0  0
    2.9110   -0.7630   -4.9420 O   0  0  0  0  0  0  0  0  0  0  0  0
    1.0430   -1.0300   -6.5370 O   0  5  0  0  0  0  0  0  0  0  0  0
  1  2  1  0  0  0  0
  1  3  1  0  0  0  0
  1 12  2  0  0  0  0
  3  4  1  0  0  0  0
  3  6  2  0  0  0  0
  4  5  1  0  0  0  0
  6  7  1  0  0  0  0
  6  8  1  0  0  0  0
  8  9  1  0  0  0  0
  8 10  2  0  0  0  0
 10 11  1  0  0  0  0
 10 12  1  0  0  0  0
 11 18  2  0  0  0  0
 11 44  1  0  0  0  0
 12 23  1  0  0  0  0
 13 14  1  0  0  0  0
 13 21  1  0  0  0  0
 13 24  2  0  0  0  0
 14 15  1  0  0  0  0
 14 16  2  0  0  0  0
 16 17  1  0  0  0  0
 16 18  1  0  0  0  0
 18 19  1  0  0  0  0
 19 20  1  0  0  0  0
 19 21  2  0  0  0  0
 21 22  1  0  0  0  0
 23 25  2  0  0  0  0
 23 26  2  0  0  0  0
 23 27  1  0  0  0  0
 24 63  1  0  0  0  0
 24 66  1  0  0  0  0
 28 29  1  0  0  0  0
 28 40  1  0  0  0  0
 28 47  2  0  0  0  0
 29 30  1  0  0  0  0
 29 37  1  0  0  0  0
 30 31  1  0  0  0  0
 30 32  1  0  0  0  0
 30 36  1  0  0  0  0
 32 33  1  0  0  0  0
 32 34  1  0  0  0  0
 32 35  1  0  0  0  0
 37 38  1  0  0  0  0
 37 39  1  0  0  0  0
 37 55  1  0  0  0  0
 40 41  1  0  0  0  0
 40 42  2  0  0  0  0
 42 43  1  0  0  0  0
 42 44  1  0  0  0  0
 44 45  2  0  0  0  0
 45 46  1  0  0  0  0
 45 47  1  0  0  0  0
 47 48  1  0  0  0  0
 49 50  1  0  0  0  0
 49 51  1  0  0  0  0
 49 58  2  0  0  0  0
 51 52  1  0  0  0  0
 51 53  2  0  0  0  0
 53 54  1  0  0  0  0
 53 55  1  0  0  0  0
 55 56  2  0  0  0  0
 56 57  1  0  0  0  0
 56 58  1  0  0  0  0
 58 59  1  0  0  0  0
 59 60  2  0  0  0  0
 59 61  2  0  0  0  0
 59 62  1  0  0  0  0
 63 64  1  0  0  0  0
 63 65  1  0  0  0  0
 63 79  1  0  0  0  0
 66 67  1  0  0  0  0
 66 71  1  0  0  0  0
 66 72  1  0  0  0  0
 67 68  1  0  0  0  0
 67 69  1  0  0  0  0
 67 70  1  0  0  0  0
 73 74  1  0  0  0  0
 73 75  1  0  0  0  0
 73 82  2  0  0  0  0
 75 76  1  0  0  0  0
 75 77  2  0  0  0  0
 77 78  1  0  0  0  0
 77 79  1  0  0  0  0
 79 80  2  0  0  0  0
 80 81  1  0  0  0  0
 80 82  1  0  0  0  0
 82 83  1  0  0  0  0
 83 84  2  0  0  0  0
 83 85  2  0  0  0  0
 83 86  1  0  0  0  0
M  CHG  1  24   1
M  CHG  1  27  -1
M  CHG  1  62  -1
M  CHG  1  86  -1
M  END
$$$$
