# Supplementary material for: Molecular Modeling to Estimate the Diffusion Coefficients of Drugs and Other Small Molecules
Source: Molecules. 2020 Nov 16;25(22):5340. doi: 10.3390/molecules25225340 (PMC7709040; doi:10.3390/molecules25225340)
Supplement: Supplementary file 1 [file molecules-25-05340-s001.zip › SupplmntFiles/MolFiles/Fast Green FCF/Fast Green FCF_07.mol]

  MOE2016           3D

 86 90  0  0  0  0  0  0  0  0999 V2000
   -2.7610   -0.9260   -4.7870 C   0  0  0  0  0  0  0  0  0  0  0  0
   -2.3250    0.0520   -4.5910 H   0  0  0  0  0  0  0  0  0  0  0  0
   -3.5780   -1.1300   -5.8890 C   0  0  0  0  0  0  0  0  0  0  0  0
   -3.8550   -0.1220   -6.7630 O   0  0  0  0  0  0  0  0  0  0  0  0
   -3.3510    0.6600   -6.4830 H   0  0  0  0  0  0  0  0  0  0  0  0
   -4.1360   -2.3740   -6.1260 C   0  0  0  0  0  0  0  0  0  0  0  0
   -4.7760   -2.5290   -6.9900 H   0  0  0  0  0  0  0  0  0  0  0  0
   -3.8650   -3.4280   -5.2500 C   0  0  0  0  0  0  0  0  0  0  0  0
   -4.3180   -4.3950   -5.4610 H   0  0  0  0  0  0  0  0  0  0  0  0
   -3.0330   -3.2650   -4.1190 C   0  0  0  0  0  0  0  0  0  0  0  0
   -2.8450   -4.4980   -3.3010 C   0  0  0  0  0  0  0  0  0  0  0  0
   -2.4830   -1.9860   -3.8980 C   0  0  0  0  0  0  0  0  0  0  0  0
   -2.5940   -4.1310    0.5170 C   0  0  0  0  0  0  0  0  0  0  0  0
   -2.7250   -5.5630    0.0970 C   0  0  0  0  0  0  0  0  0  0  0  0
   -2.4650   -6.3820    0.7550 H   0  0  0  0  0  0  0  0  0  0  0  0
   -3.0770   -5.7690   -1.1800 C   0  0  0  0  0  0  0  0  0  0  0  0
   -3.1280   -6.7750   -1.5830 H   0  0  0  0  0  0  0  0  0  0  0  0
   -3.3260   -4.5990   -2.0310 C   0  0  0  0  0  0  0  0  0  0  0  0
   -4.0090   -3.5020   -1.3500 C   0  0  0  0  0  0  0  0  0  0  0  0
   -4.7050   -2.8670   -1.8870 H   0  0  0  0  0  0  0  0  0  0  0  0
   -3.6570   -3.2460   -0.0790 C   0  0  0  0  0  0  0  0  0  0  0  0
   -4.0440   -2.3900    0.4540 H   0  0  0  0  0  0  0  0  0  0  0  0
   -1.3990   -1.5110   -2.5180 S   0  0  0  0  0  0  0  0  0  0  0  0
   -1.6250   -3.6980    1.2650 N   0  3  0  0  0  0  0  0  0  0  0  0
   -0.3840   -0.6880   -3.1680 O   0  0  0  0  0  0  0  0  0  0  0  0
   -2.3180   -0.7770   -1.6470 O   0  0  0  0  0  0  0  0  0  0  0  0
   -0.8840   -2.7420   -1.9280 O   0  5  0  0  0  0  0  0  0  0  0  0
   -0.5880   -7.9990   -4.4420 C   0  0  0  0  0  0  0  0  0  0  0  0
    0.1020   -9.1890   -4.6270 N   0  0  0  0  0  0  0  0  0  0  0  0
   -0.0200   -9.9460   -5.8670 C   0  0  0  0  0  0  0  0  0  0  0  0
    0.2570  -10.9940   -5.7000 H   0  0  0  0  0  0  0  0  0  0  0  0
    0.8950   -9.3640   -6.9340 C   0  0  0  0  0  0  0  0  0  0  0  0
    0.8320   -9.9560   -7.8530 H   0  0  0  0  0  0  0  0  0  0  0  0
    1.9380   -9.3620   -6.6000 H   0  0  0  0  0  0  0  0  0  0  0  0
    0.6180   -8.3320   -7.1760 H   0  0  0  0  0  0  0  0  0  0  0  0
   -1.0500   -9.9720   -6.2380 H   0  0  0  0  0  0  0  0  0  0  0  0
    0.9670   -9.7020   -3.5590 C   0  0  0  0  0  0  0  0  0  0  0  0
    1.5650  -10.5480   -3.9230 H   0  0  0  0  0  0  0  0  0  0  0  0
    1.7090   -8.9570   -3.2480 H   0  0  0  0  0  0  0  0  0  0  0  0
    0.0330   -6.8740   -3.8810 C   0  0  0  0  0  0  0  0  0  0  0  0
    1.0940   -6.8860   -3.6500 H   0  0  0  0  0  0  0  0  0  0  0  0
   -0.6840   -5.7120   -3.5820 C   0  0  0  0  0  0  0  0  0  0  0  0
   -0.1720   -4.8790   -3.1040 H   0  0  0  0  0  0  0  0  0  0  0  0
   -2.0570   -5.6490   -3.8270 C   0  0  0  0  0  0  0  0  0  0  0  0
   -2.6830   -6.7350   -4.4430 C   0  0  0  0  0  0  0  0  0  0  0  0
   -3.7530   -6.7220   -4.6260 H   0  0  0  0  0  0  0  0  0  0  0  0
   -1.9510   -7.8880   -4.7510 C   0  0  0  0  0  0  0  0  0  0  0  0
   -2.4900   -8.7380   -5.1600 H   0  0  0  0  0  0  0  0  0  0  0  0
   -1.3580  -11.0870   -0.1780 C   0  0  0  0  0  0  0  0  0  0  0  0
   -1.9330  -11.4250    0.6810 H   0  0  0  0  0  0  0  0  0  0  0  0
   -1.3450  -11.8170   -1.3640 C   0  0  0  0  0  0  0  0  0  0  0  0
   -1.9210  -12.7350   -1.4390 H   0  0  0  0  0  0  0  0  0  0  0  0
   -0.5940  -11.3660   -2.4520 C   0  0  0  0  0  0  0  0  0  0  0  0
   -0.5990  -11.9420   -3.3750 H   0  0  0  0  0  0  0  0  0  0  0  0
    0.1570  -10.1790   -2.3710 C   0  0  0  0  0  0  0  0  0  0  0  0
    0.1320   -9.4410   -1.1750 C   0  0  0  0  0  0  0  0  0  0  0  0
    0.6890   -8.5120   -1.0840 H   0  0  0  0  0  0  0  0  0  0  0  0
   -0.6200   -9.9030   -0.0900 C   0  0  0  0  0  0  0  0  0  0  0  0
   -0.6560   -8.9940    1.4750 S   0  0  0  0  0  0  0  0  0  0  0  0
    0.1840   -7.8220    1.2320 O   0  0  0  0  0  0  0  0  0  0  0  0
   -2.0750   -8.6790    1.6260 O   0  0  0  0  0  0  0  0  0  0  0  0
   -0.1120   -9.9680    2.4140 O   0  5  0  0  0  0  0  0  0  0  0  0
   -1.3770   -2.2290    1.4850 C   0  0  0  0  0  0  0  0  0  0  0  0
   -0.3330   -2.0940    1.7920 H   0  0  0  0  0  0  0  0  0  0  0  0
   -1.4720   -1.7310    0.5200 H   0  0  0  0  0  0  0  0  0  0  0  0
   -0.5420   -4.6020    1.7950 C   0  0  0  0  0  0  0  0  0  0  0  0
    0.5680   -4.7260    0.7650 C   0  0  0  0  0  0  0  0  0  0  0  0
    0.9810   -3.7480    0.4950 H   0  0  0  0  0  0  0  0  0  0  0  0
    0.2170   -5.2020   -0.1560 H   0  0  0  0  0  0  0  0  0  0  0  0
    1.3880   -5.3300    1.1660 H   0  0  0  0  0  0  0  0  0  0  0  0
   -0.9760   -5.5660    2.0700 H   0  0  0  0  0  0  0  0  0  0  0  0
   -0.1580   -4.1570    2.7190 H   0  0  0  0  0  0  0  0  0  0  0  0
   -3.9060   -0.3350    4.4410 C   0  0  0  0  0  0  0  0  0  0  0  0
   -4.5280    0.1450    5.1920 H   0  0  0  0  0  0  0  0  0  0  0  0
   -3.7900    0.2030    3.1610 C   0  0  0  0  0  0  0  0  0  0  0  0
   -4.3260    1.1130    2.9060 H   0  0  0  0  0  0  0  0  0  0  0  0
   -2.9760   -0.4210    2.2110 C   0  0  0  0  0  0  0  0  0  0  0  0
   -2.8930    0.0210    1.2160 H   0  0  0  0  0  0  0  0  0  0  0  0
   -2.2740   -1.6010    2.5210 C   0  0  0  0  0  0  0  0  0  0  0  0
   -2.3850   -2.1290    3.8140 C   0  0  0  0  0  0  0  0  0  0  0  0
   -1.8430   -3.0200    4.1230 H   0  0  0  0  0  0  0  0  0  0  0  0
   -3.2050   -1.5000    4.7560 C   0  0  0  0  0  0  0  0  0  0  0  0
   -3.2960   -2.1960    6.4250 S   0  0  0  0  0  0  0  0  0  0  0  0
   -1.9150   -2.6130    6.6620 O   0  0  0  0  0  0  0  0  0  0  0  0
   -3.7520   -1.0700    7.2330 O   0  0  0  0  0  0  0  0  0  0  0  0
   -4.2590   -3.2760    6.2370 O   0  5  0  0  0  0  0  0  0  0  0  0
  1  2  1  0  0  0  0
  1  3  1  0  0  0  0
  1 12  2  0  0  0  0
  3  4  1  0  0  0  0
  3  6  2  0  0  0  0
  4  5  1  0  0  0  0
  6  7  1  0  0  0  0
  6  8  1  0  0  0  0
  8  9  1  0  0  0  0
  8 10  2  0  0  0  0
 10 11  1  0  0  0  0
 10 12  1  0  0  0  0
 11 18  2  0  0  0  0
 11 44  1  0  0  0  0
 12 23  1  0  0  0  0
 13 14  1  0  0  0  0
 13 21  1  0  0  0  0
 13 24  2  0  0  0  0
 14 15  1  0  0  0  0
 14 16  2  0  0  0  0
 16 17  1  0  0  0  0
 16 18  1  0  0  0  0
 18 19  1  0  0  0  0
 19 20  1  0  0  0  0
 19 21  2  0  0  0  0
 21 22  1  0  0  0  0
 23 25  2  0  0  0  0
 23 26  2  0  0  0  0
 23 27  1  0  0  0  0
 24 63  1  0  0  0  0
 24 66  1  0  0  0  0
 28 29  1  0  0  0  0
 28 40  1  0  0  0  0
 28 47  2  0  0  0  0
 29 30  1  0  0  0  0
 29 37  1  0  0  0  0
 30 31  1  0  0  0  0
 30 32  1  0  0  0  0
 30 36  1  0  0  0  0
 32 33  1  0  0  0  0
 32 34  1  0  0  0  0
 32 35  1  0  0  0  0
 37 38  1  0  0  0  0
 37 39  1  0  0  0  0
 37 55  1  0  0  0  0
 40 41  1  0  0  0  0
 40 42  2  0  0  0  0
 42 43  1  0  0  0  0
 42 44  1  0  0  0  0
 44 45  2  0  0  0  0
 45 46  1  0  0  0  0
 45 47  1  0  0  0  0
 47 48  1  0  0  0  0
 49 50  1  0  0  0  0
 49 51  1  0  0  0  0
 49 58  2  0  0  0  0
 51 52  1  0  0  0  0
 51 53  2  0  0  0  0
 53 54  1  0  0  0  0
 53 55  1  0  0  0  0
 55 56  2  0  0  0  0
 56 57  1  0  0  0  0
 56 58  1  0  0  0  0
 58 59  1  0  0  0  0
 59 60  2  0  0  0  0
 59 61  2  0  0  0  0
 59 62  1  0  0  0  0
 63 64  1  0  0  0  0
 63 65  1  0  0  0  0
 63 79  1  0  0  0  0
 66 67  1  0  0  0  0
 66 71  1  0  0  0  0
 66 72  1  0  0  0  0
 67 68  1  0  0  0  0
 67 69  1  0  0  0  0
 67 70  1  0  0  0  0
 73 74  1  0  0  0  0
 73 75  1  0  0  0  0
 73 82  2  0  0  0  0
 75 76  1  0  0  0  0
 75 77  2  0  0  0  0
 77 78  1  0  0  0  0
 77 79  1  0  0  0  0
 79 80  2  0  0  0  0
 80 81  1  0  0  0  0
 80 82  1  0  0  0  0
 82 83  1  0  0  0  0
 83 84  2  0  0  0  0
 83 85  2  0  0  0  0
 83 86  1  0  0  0  0
M  CHG  1  24   1
M  CHG  1  27  -1
M  CHG  1  62  -1
M  CHG  1  86  -1
M  END
$$$$
