# Supplementary material for: Molecular Modeling to Estimate the Diffusion Coefficients of Drugs and Other Small Molecules
Source: Molecules. 2020 Nov 16;25(22):5340. doi: 10.3390/molecules25225340 (PMC7709040; doi:10.3390/molecules25225340)
Supplement: Supplementary file 1 [file molecules-25-05340-s001.zip › SupplmntFiles/MolFiles/Fast Green FCF/Fast Green FCF_08.mol]

  MOE2016           3D

 86 90  0  0  0  0  0  0  0  0999 V2000
    1.4260   -6.2960   -5.2100 C   0  0  0  0  0  0  0  0  0  0  0  0
    2.4430   -6.5780   -4.9460 H   0  0  0  0  0  0  0  0  0  0  0  0
    0.9860   -6.3760   -6.5230 C   0  0  0  0  0  0  0  0  0  0  0  0
    1.8090   -6.8000   -7.5220 O   0  0  0  0  0  0  0  0  0  0  0  0
    2.6870   -6.9600   -7.1360 H   0  0  0  0  0  0  0  0  0  0  0  0
   -0.3110   -6.0230   -6.8500 C   0  0  0  0  0  0  0  0  0  0  0  0
   -0.6510   -6.0870   -7.8790 H   0  0  0  0  0  0  0  0  0  0  0  0
   -1.1770   -5.5780   -5.8480 C   0  0  0  0  0  0  0  0  0  0  0  0
   -2.1910   -5.3070   -6.1340 H   0  0  0  0  0  0  0  0  0  0  0  0
   -0.7680   -5.4760   -4.4990 C   0  0  0  0  0  0  0  0  0  0  0  0
   -1.8160   -4.9760   -3.5630 C   0  0  0  0  0  0  0  0  0  0  0  0
    0.5570   -5.8480   -4.1920 C   0  0  0  0  0  0  0  0  0  0  0  0
   -1.8530   -6.4360   -0.0550 C   0  0  0  0  0  0  0  0  0  0  0  0
   -1.6610   -7.5090   -1.0940 C   0  0  0  0  0  0  0  0  0  0  0  0
   -1.2390   -8.4740   -0.8450 H   0  0  0  0  0  0  0  0  0  0  0  0
   -1.9110   -7.1480   -2.3650 C   0  0  0  0  0  0  0  0  0  0  0  0
   -1.7160   -7.8150   -3.1970 H   0  0  0  0  0  0  0  0  0  0  0  0
   -2.3500   -5.7730   -2.5970 C   0  0  0  0  0  0  0  0  0  0  0  0
   -3.2910   -5.2690   -1.5890 C   0  0  0  0  0  0  0  0  0  0  0  0
   -4.1010   -4.6020   -1.8650 H   0  0  0  0  0  0  0  0  0  0  0  0
   -3.0730   -5.5980   -0.3070 C   0  0  0  0  0  0  0  0  0  0  0  0
   -3.6740   -5.2000    0.5000 H   0  0  0  0  0  0  0  0  0  0  0  0
    1.3240   -5.8190   -2.5430 S   0  0  0  0  0  0  0  0  0  0  0  0
   -1.0230   -6.2060    0.9180 N   0  3  0  0  0  0  0  0  0  0  0  0
    2.6470   -5.2620   -2.8070 O   0  0  0  0  0  0  0  0  0  0  0  0
    0.4840   -4.9890   -1.6870 O   0  0  0  0  0  0  0  0  0  0  0  0
    1.3170   -7.2340   -2.1770 O   0  5  0  0  0  0  0  0  0  0  0  0
   -3.3380   -0.9270   -3.3640 C   0  0  0  0  0  0  0  0  0  0  0  0
   -3.9160    0.3210   -3.1590 N   0  0  0  0  0  0  0  0  0  0  0  0
   -4.5990    1.0330   -4.2370 C   0  0  0  0  0  0  0  0  0  0  0  0
   -5.3350    0.4000   -4.7430 H   0  0  0  0  0  0  0  0  0  0  0  0
   -3.5970    1.5860   -5.2400 C   0  0  0  0  0  0  0  0  0  0  0  0
   -4.1140    2.1620   -6.0130 H   0  0  0  0  0  0  0  0  0  0  0  0
   -3.0390    0.7830   -5.7330 H   0  0  0  0  0  0  0  0  0  0  0  0
   -2.8740    2.2450   -4.7480 H   0  0  0  0  0  0  0  0  0  0  0  0
   -5.1770    1.8730   -3.8330 H   0  0  0  0  0  0  0  0  0  0  0  0
   -3.8650    0.9530   -1.8330 C   0  0  0  0  0  0  0  0  0  0  0  0
   -2.8340    1.0450   -1.4720 H   0  0  0  0  0  0  0  0  0  0  0  0
   -4.2230    1.9900   -1.8840 H   0  0  0  0  0  0  0  0  0  0  0  0
   -3.9230   -1.8840   -4.2070 C   0  0  0  0  0  0  0  0  0  0  0  0
   -4.8450   -1.6640   -4.7350 H   0  0  0  0  0  0  0  0  0  0  0  0
   -3.4080   -3.1830   -4.3270 C   0  0  0  0  0  0  0  0  0  0  0  0
   -3.9400   -3.9090   -4.9350 H   0  0  0  0  0  0  0  0  0  0  0  0
   -2.2690   -3.5570   -3.6110 C   0  0  0  0  0  0  0  0  0  0  0  0
   -1.6270   -2.5990   -2.8270 C   0  0  0  0  0  0  0  0  0  0  0  0
   -0.7360   -2.8600   -2.2590 H   0  0  0  0  0  0  0  0  0  0  0  0
   -2.1600   -1.3110   -2.7040 C   0  0  0  0  0  0  0  0  0  0  0  0
   -1.6270   -0.6160   -2.0630 H   0  0  0  0  0  0  0  0  0  0  0  0
   -6.3570   -1.1190    1.0430 C   0  0  0  0  0  0  0  0  0  0  0  0
   -6.9730   -1.6320    1.7780 H   0  0  0  0  0  0  0  0  0  0  0  0
   -6.9380   -0.4450   -0.0290 C   0  0  0  0  0  0  0  0  0  0  0  0
   -8.0190   -0.4340   -0.1390 H   0  0  0  0  0  0  0  0  0  0  0  0
   -6.1310    0.2180   -0.9590 C   0  0  0  0  0  0  0  0  0  0  0  0
   -6.5970    0.7340   -1.7940 H   0  0  0  0  0  0  0  0  0  0  0  0
   -4.7300    0.2190   -0.8290 C   0  0  0  0  0  0  0  0  0  0  0  0
   -4.1510   -0.4670    0.2500 C   0  0  0  0  0  0  0  0  0  0  0  0
   -3.0720   -0.4920    0.3810 H   0  0  0  0  0  0  0  0  0  0  0  0
   -4.9660   -1.1350    1.1710 C   0  0  0  0  0  0  0  0  0  0  0  0
   -4.2240   -1.9840    2.5900 S   0  0  0  0  0  0  0  0  0  0  0  0
   -5.1920   -1.7550    3.6580 O   0  0  0  0  0  0  0  0  0  0  0  0
   -4.1260   -3.3600    2.1080 O   0  0  0  0  0  0  0  0  0  0  0  0
   -2.9410   -1.3050    2.7600 O   0  5  0  0  0  0  0  0  0  0  0  0
    0.2920   -6.9300    1.0520 C   0  0  0  0  0  0  0  0  0  0  0  0
    0.4920   -7.5440    0.1740 H   0  0  0  0  0  0  0  0  0  0  0  0
    1.0740   -6.1630    1.0890 H   0  0  0  0  0  0  0  0  0  0  0  0
   -1.2310   -5.0870    1.9080 C   0  0  0  0  0  0  0  0  0  0  0  0
   -0.7550   -3.7690    1.3250 C   0  0  0  0  0  0  0  0  0  0  0  0
   -1.3430   -3.4670    0.4540 H   0  0  0  0  0  0  0  0  0  0  0  0
    0.2950   -3.8200    1.0180 H   0  0  0  0  0  0  0  0  0  0  0  0
   -0.8410   -2.9780    2.0760 H   0  0  0  0  0  0  0  0  0  0  0  0
   -0.6580   -5.3200    2.8110 H   0  0  0  0  0  0  0  0  0  0  0  0
   -2.2800   -5.0720    2.2050 H   0  0  0  0  0  0  0  0  0  0  0  0
    0.3510   -9.4150    4.5970 C   0  0  0  0  0  0  0  0  0  0  0  0
    0.3400  -10.0340    5.4900 H   0  0  0  0  0  0  0  0  0  0  0  0
    1.2750   -8.3810    4.4520 C   0  0  0  0  0  0  0  0  0  0  0  0
    2.0000   -8.1940    5.2400 H   0  0  0  0  0  0  0  0  0  0  0  0
    1.2660   -7.5840    3.3020 C   0  0  0  0  0  0  0  0  0  0  0  0
    1.9980   -6.7830    3.2150 H   0  0  0  0  0  0  0  0  0  0  0  0
    0.3280   -7.8080    2.2800 C   0  0  0  0  0  0  0  0  0  0  0  0
   -0.5810   -8.8640    2.4210 C   0  0  0  0  0  0  0  0  0  0  0  0
   -1.3190   -9.0920    1.6550 H   0  0  0  0  0  0  0  0  0  0  0  0
   -0.5650   -9.6530    3.5740 C   0  0  0  0  0  0  0  0  0  0  0  0
   -1.8170  -10.9520    3.7310 S   0  0  0  0  0  0  0  0  0  0  0  0
   -1.2520  -12.0010    2.8890 O   0  0  0  0  0  0  0  0  0  0  0  0
   -1.8420  -11.2240    5.1640 O   0  0  0  0  0  0  0  0  0  0  0  0
   -3.0030  -10.2840    3.1970 O   0  5  0  0  0  0  0  0  0  0  0  0
  1  2  1  0  0  0  0
  1  3  1  0  0  0  0
  1 12  2  0  0  0  0
  3  4  1  0  0  0  0
  3  6  2  0  0  0  0
  4  5  1  0  0  0  0
  6  7  1  0  0  0  0
  6  8  1  0  0  0  0
  8  9  1  0  0  0  0
  8 10  2  0  0  0  0
 10 11  1  0  0  0  0
 10 12  1  0  0  0  0
 11 18  2  0  0  0  0
 11 44  1  0  0  0  0
 12 23  1  0  0  0  0
 13 14  1  0  0  0  0
 13 21  1  0  0  0  0
 13 24  2  0  0  0  0
 14 15  1  0  0  0  0
 14 16  2  0  0  0  0
 16 17  1  0  0  0  0
 16 18  1  0  0  0  0
 18 19  1  0  0  0  0
 19 20  1  0  0  0  0
 19 21  2  0  0  0  0
 21 22  1  0  0  0  0
 23 25  2  0  0  0  0
 23 26  2  0  0  0  0
 23 27  1  0  0  0  0
 24 63  1  0  0  0  0
 24 66  1  0  0  0  0
 28 29  1  0  0  0  0
 28 40  1  0  0  0  0
 28 47  2  0  0  0  0
 29 30  1  0  0  0  0
 29 37  1  0  0  0  0
 30 31  1  0  0  0  0
 30 32  1  0  0  0  0
 30 36  1  0  0  0  0
 32 33  1  0  0  0  0
 32 34  1  0  0  0  0
 32 35  1  0  0  0  0
 37 38  1  0  0  0  0
 37 39  1  0  0  0  0
 37 55  1  0  0  0  0
 40 41  1  0  0  0  0
 40 42  2  0  0  0  0
 42 43  1  0  0  0  0
 42 44  1  0  0  0  0
 44 45  2  0  0  0  0
 45 46  1  0  0  0  0
 45 47  1  0  0  0  0
 47 48  1  0  0  0  0
 49 50  1  0  0  0  0
 49 51  1  0  0  0  0
 49 58  2  0  0  0  0
 51 52  1  0  0  0  0
 51 53  2  0  0  0  0
 53 54  1  0  0  0  0
 53 55  1  0  0  0  0
 55 56  2  0  0  0  0
 56 57  1  0  0  0  0
 56 58  1  0  0  0  0
 58 59  1  0  0  0  0
 59 60  2  0  0  0  0
 59 61  2  0  0  0  0
 59 62  1  0  0  0  0
 63 64  1  0  0  0  0
 63 65  1  0  0  0  0
 63 79  1  0  0  0  0
 66 67  1  0  0  0  0
 66 71  1  0  0  0  0
 66 72  1  0  0  0  0
 67 68  1  0  0  0  0
 67 69  1  0  0  0  0
 67 70  1  0  0  0  0
 73 74  1  0  0  0  0
 73 75  1  0  0  0  0
 73 82  2  0  0  0  0
 75 76  1  0  0  0  0
 75 77  2  0  0  0  0
 77 78  1  0  0  0  0
 77 79  1  0  0  0  0
 79 80  2  0  0  0  0
 80 81  1  0  0  0  0
 80 82  1  0  0  0  0
 82 83  1  0  0  0  0
 83 84  2  0  0  0  0
 83 85  2  0  0  0  0
 83 86  1  0  0  0  0
M  CHG  1  24   1
M  CHG  1  27  -1
M  CHG  1  62  -1
M  CHG  1  86  -1
M  END
$$$$
