# Supplementary material for: Molecular Modeling to Estimate the Diffusion Coefficients of Drugs and Other Small Molecules
Source: Molecules. 2020 Nov 16;25(22):5340. doi: 10.3390/molecules25225340 (PMC7709040; doi:10.3390/molecules25225340)
Supplement: Supplementary file 1 [file molecules-25-05340-s001.zip › SupplmntFiles/MolFiles/Fast Green FCF/Fast Green FCF_09.mol]

  MOE2016           3D

 86 90  0  0  0  0  0  0  0  0999 V2000
    0.7290   -0.0400   -2.4880 C   0  0  0  0  0  0  0  0  0  0  0  0
    1.2270    0.5300   -1.7070 H   0  0  0  0  0  0  0  0  0  0  0  0
    0.6130    0.4680   -3.7730 C   0  0  0  0  0  0  0  0  0  0  0  0
    1.1260    1.6860   -4.1030 O   0  0  0  0  0  0  0  0  0  0  0  0
    1.5860    2.0360   -3.3210 H   0  0  0  0  0  0  0  0  0  0  0  0
   -0.0350   -0.2570   -4.7570 C   0  0  0  0  0  0  0  0  0  0  0  0
   -0.1270    0.1460   -5.7610 H   0  0  0  0  0  0  0  0  0  0  0  0
   -0.5660   -1.5130   -4.4500 C   0  0  0  0  0  0  0  0  0  0  0  0
   -1.0750   -2.0550   -5.2430 H   0  0  0  0  0  0  0  0  0  0  0  0
   -0.4610   -2.0740   -3.1570 C   0  0  0  0  0  0  0  0  0  0  0  0
   -1.0690   -3.4280   -3.0020 C   0  0  0  0  0  0  0  0  0  0  0  0
    0.1940   -1.3070   -2.1710 C   0  0  0  0  0  0  0  0  0  0  0  0
   -2.8880   -4.2080    0.3130 C   0  0  0  0  0  0  0  0  0  0  0  0
   -3.1670   -2.8210   -0.2020 C   0  0  0  0  0  0  0  0  0  0  0  0
   -3.5510   -2.0450    0.4460 H   0  0  0  0  0  0  0  0  0  0  0  0
   -2.8120   -2.5600   -1.4700 C   0  0  0  0  0  0  0  0  0  0  0  0
   -2.9080   -1.5650   -1.8920 H   0  0  0  0  0  0  0  0  0  0  0  0
   -2.1720   -3.6310   -2.2280 C   0  0  0  0  0  0  0  0  0  0  0  0
   -2.7300   -4.9650   -1.9740 C   0  0  0  0  0  0  0  0  0  0  0  0
   -2.7770   -5.7050   -2.7670 H   0  0  0  0  0  0  0  0  0  0  0  0
   -3.1000   -5.2750   -0.7210 C   0  0  0  0  0  0  0  0  0  0  0  0
   -3.4340   -6.2720   -0.4580 H   0  0  0  0  0  0  0  0  0  0  0  0
    0.4280   -1.7770   -0.4300 S   0  0  0  0  0  0  0  0  0  0  0  0
   -2.4590   -4.4570    1.5150 N   0  3  0  0  0  0  0  0  0  0  0  0
    1.8100   -1.3840   -0.1690 O   0  0  0  0  0  0  0  0  0  0  0  0
   -0.5790   -0.9560    0.2430 O   0  0  0  0  0  0  0  0  0  0  0  0
    0.1810   -3.2110   -0.3290 O   0  5  0  0  0  0  0  0  0  0  0  0
    0.4320   -7.1150   -4.6820 C   0  0  0  0  0  0  0  0  0  0  0  0
    0.7560   -8.3860   -5.1400 N   0  0  0  0  0  0  0  0  0  0  0  0
    1.2460   -8.5800   -6.5010 C   0  0  0  0  0  0  0  0  0  0  0  0
    1.5780   -7.6320   -6.9440 H   0  0  0  0  0  0  0  0  0  0  0  0
    0.2080   -9.2270   -7.4030 C   0  0  0  0  0  0  0  0  0  0  0  0
   -0.0530  -10.2310   -7.0540 H   0  0  0  0  0  0  0  0  0  0  0  0
    0.6000   -9.3210   -8.4200 H   0  0  0  0  0  0  0  0  0  0  0  0
   -0.7130   -8.6370   -7.4480 H   0  0  0  0  0  0  0  0  0  0  0  0
    2.1370   -9.2190   -6.4700 H   0  0  0  0  0  0  0  0  0  0  0  0
    0.6560   -9.5450   -4.2400 C   0  0  0  0  0  0  0  0  0  0  0  0
    0.8330  -10.4760   -4.7940 H   0  0  0  0  0  0  0  0  0  0  0  0
    1.4550   -9.4970   -3.4900 H   0  0  0  0  0  0  0  0  0  0  0  0
   -0.3300   -6.2290   -5.4570 C   0  0  0  0  0  0  0  0  0  0  0  0
   -0.6520   -6.5140   -6.4530 H   0  0  0  0  0  0  0  0  0  0  0  0
   -0.7830   -5.0080   -4.9420 C   0  0  0  0  0  0  0  0  0  0  0  0
   -1.4410   -4.3940   -5.5470 H   0  0  0  0  0  0  0  0  0  0  0  0
   -0.4480   -4.6240   -3.6400 C   0  0  0  0  0  0  0  0  0  0  0  0
    0.3860   -5.4540   -2.8880 C   0  0  0  0  0  0  0  0  0  0  0  0
    0.6660   -5.1780   -1.8730 H   0  0  0  0  0  0  0  0  0  0  0  0
    0.8060   -6.6850   -3.4010 C   0  0  0  0  0  0  0  0  0  0  0  0
    1.4210   -7.3140   -2.7640 H   0  0  0  0  0  0  0  0  0  0  0  0
   -3.2250   -9.8920   -2.3300 C   0  0  0  0  0  0  0  0  0  0  0  0
   -4.1880   -9.9770   -1.8330 H   0  0  0  0  0  0  0  0  0  0  0  0
   -3.1340   -9.8580   -3.7180 C   0  0  0  0  0  0  0  0  0  0  0  0
   -4.0350   -9.9130   -4.3220 H   0  0  0  0  0  0  0  0  0  0  0  0
   -1.8820   -9.7480   -4.3320 C   0  0  0  0  0  0  0  0  0  0  0  0
   -1.8310   -9.7070   -5.4160 H   0  0  0  0  0  0  0  0  0  0  0  0
   -0.7030   -9.6660   -3.5710 C   0  0  0  0  0  0  0  0  0  0  0  0
   -0.8030   -9.7080   -2.1710 C   0  0  0  0  0  0  0  0  0  0  0  0
    0.0860   -9.6450   -1.5480 H   0  0  0  0  0  0  0  0  0  0  0  0
   -2.0590   -9.8160   -1.5650 C   0  0  0  0  0  0  0  0  0  0  0  0
   -2.2180   -9.8490    0.2370 S   0  0  0  0  0  0  0  0  0  0  0  0
   -3.0070   -8.6440    0.4930 O   0  0  0  0  0  0  0  0  0  0  0  0
   -2.8990  -11.1180    0.4710 O   0  0  0  0  0  0  0  0  0  0  0  0
   -0.8380   -9.7790    0.7100 O   0  5  0  0  0  0  0  0  0  0  0  0
   -2.0130   -3.3630    2.4480 C   0  0  0  0  0  0  0  0  0  0  0  0
   -1.3470   -3.7990    3.2020 H   0  0  0  0  0  0  0  0  0  0  0  0
   -1.4010   -2.6700    1.8700 H   0  0  0  0  0  0  0  0  0  0  0  0
   -2.2070   -5.8520    2.0190 C   0  0  0  0  0  0  0  0  0  0  0  0
   -0.8320   -6.3220    1.5830 C   0  0  0  0  0  0  0  0  0  0  0  0
   -0.7550   -6.4140    0.4950 H   0  0  0  0  0  0  0  0  0  0  0  0
   -0.6180   -7.3020    2.0190 H   0  0  0  0  0  0  0  0  0  0  0  0
   -0.0480   -5.6330    1.9140 H   0  0  0  0  0  0  0  0  0  0  0  0
   -3.0170   -6.4980    1.6790 H   0  0  0  0  0  0  0  0  0  0  0  0
   -2.2700   -5.8300    3.1120 H   0  0  0  0  0  0  0  0  0  0  0  0
   -5.2140   -1.2580    4.4660 C   0  0  0  0  0  0  0  0  0  0  0  0
   -6.0200   -0.7320    4.9720 H   0  0  0  0  0  0  0  0  0  0  0  0
   -4.1810   -0.5550    3.8500 C   0  0  0  0  0  0  0  0  0  0  0  0
   -4.1750    0.5320    3.8760 H   0  0  0  0  0  0  0  0  0  0  0  0
   -3.1530   -1.2450    3.1990 C   0  0  0  0  0  0  0  0  0  0  0  0
   -2.3560   -0.6730    2.7190 H   0  0  0  0  0  0  0  0  0  0  0  0
   -3.1450   -2.6510    3.1450 C   0  0  0  0  0  0  0  0  0  0  0  0
   -4.1750   -3.3510    3.7850 C   0  0  0  0  0  0  0  0  0  0  0  0
   -4.2170   -4.4380    3.8040 H   0  0  0  0  0  0  0  0  0  0  0  0
   -5.2030   -2.6510    4.4260 C   0  0  0  0  0  0  0  0  0  0  0  0
   -6.5230   -3.6180    5.2010 S   0  0  0  0  0  0  0  0  0  0  0  0
   -5.7680   -4.4880    6.0980 O   0  0  0  0  0  0  0  0  0  0  0  0
   -7.3520   -2.6080    5.8510 O   0  0  0  0  0  0  0  0  0  0  0  0
   -7.1180   -4.2740    4.0400 O   0  5  0  0  0  0  0  0  0  0  0  0
  1  2  1  0  0  0  0
  1  3  1  0  0  0  0
  1 12  2  0  0  0  0
  3  4  1  0  0  0  0
  3  6  2  0  0  0  0
  4  5  1  0  0  0  0
  6  7  1  0  0  0  0
  6  8  1  0  0  0  0
  8  9  1  0  0  0  0
  8 10  2  0  0  0  0
 10 11  1  0  0  0  0
 10 12  1  0  0  0  0
 11 18  2  0  0  0  0
 11 44  1  0  0  0  0
 12 23  1  0  0  0  0
 13 14  1  0  0  0  0
 13 21  1  0  0  0  0
 13 24  2  0  0  0  0
 14 15  1  0  0  0  0
 14 16  2  0  0  0  0
 16 17  1  0  0  0  0
 16 18  1  0  0  0  0
 18 19  1  0  0  0  0
 19 20  1  0  0  0  0
 19 21  2  0  0  0  0
 21 22  1  0  0  0  0
 23 25  2  0  0  0  0
 23 26  2  0  0  0  0
 23 27  1  0  0  0  0
 24 63  1  0  0  0  0
 24 66  1  0  0  0  0
 28 29  1  0  0  0  0
 28 40  1  0  0  0  0
 28 47  2  0  0  0  0
 29 30  1  0  0  0  0
 29 37  1  0  0  0  0
 30 31  1  0  0  0  0
 30 32  1  0  0  0  0
 30 36  1  0  0  0  0
 32 33  1  0  0  0  0
 32 34  1  0  0  0  0
 32 35  1  0  0  0  0
 37 38  1  0  0  0  0
 37 39  1  0  0  0  0
 37 55  1  0  0  0  0
 40 41  1  0  0  0  0
 40 42  2  0  0  0  0
 42 43  1  0  0  0  0
 42 44  1  0  0  0  0
 44 45  2  0  0  0  0
 45 46  1  0  0  0  0
 45 47  1  0  0  0  0
 47 48  1  0  0  0  0
 49 50  1  0  0  0  0
 49 51  1  0  0  0  0
 49 58  2  0  0  0  0
 51 52  1  0  0  0  0
 51 53  2  0  0  0  0
 53 54  1  0  0  0  0
 53 55  1  0  0  0  0
 55 56  2  0  0  0  0
 56 57  1  0  0  0  0
 56 58  1  0  0  0  0
 58 59  1  0  0  0  0
 59 60  2  0  0  0  0
 59 61  2  0  0  0  0
 59 62  1  0  0  0  0
 63 64  1  0  0  0  0
 63 65  1  0  0  0  0
 63 79  1  0  0  0  0
 66 67  1  0  0  0  0
 66 71  1  0  0  0  0
 66 72  1  0  0  0  0
 67 68  1  0  0  0  0
 67 69  1  0  0  0  0
 67 70  1  0  0  0  0
 73 74  1  0  0  0  0
 73 75  1  0  0  0  0
 73 82  2  0  0  0  0
 75 76  1  0  0  0  0
 75 77  2  0  0  0  0
 77 78  1  0  0  0  0
 77 79  1  0  0  0  0
 79 80  2  0  0  0  0
 80 81  1  0  0  0  0
 80 82  1  0  0  0  0
 82 83  1  0  0  0  0
 83 84  2  0  0  0  0
 83 85  2  0  0  0  0
 83 86  1  0  0  0  0
M  CHG  1  24   1
M  CHG  1  27  -1
M  CHG  1  62  -1
M  CHG  1  86  -1
M  END
$$$$
