# Supplementary material for: Molecular Modeling to Estimate the Diffusion Coefficients of Drugs and Other Small Molecules
Source: Molecules. 2020 Nov 16;25(22):5340. doi: 10.3390/molecules25225340 (PMC7709040; doi:10.3390/molecules25225340)
Supplement: Supplementary file 1 [file molecules-25-05340-s001.zip › SupplmntFiles/MolFiles/Fast Green FCF/Fast Green FCF_10.mol]

  MOE2016           3D

 86 90  0  0  0  0  0  0  0  0999 V2000
    0.5280   -7.6330    3.7050 C   0  0  0  0  0  0  0  0  0  0  0  0
   -0.2180   -8.0400    4.3850 H   0  0  0  0  0  0  0  0  0  0  0  0
    1.8800   -7.7110    4.0030 C   0  0  0  0  0  0  0  0  0  0  0  0
    2.3200   -8.3030    5.1490 O   0  0  0  0  0  0  0  0  0  0  0  0
    1.5440   -8.6590    5.6160 H   0  0  0  0  0  0  0  0  0  0  0  0
    2.8220   -7.1860    3.1360 C   0  0  0  0  0  0  0  0  0  0  0  0
    3.8800   -7.2510    3.3750 H   0  0  0  0  0  0  0  0  0  0  0  0
    2.4040   -6.5780    1.9500 C   0  0  0  0  0  0  0  0  0  0  0  0
    3.1640   -6.1750    1.2840 H   0  0  0  0  0  0  0  0  0  0  0  0
    1.0370   -6.4830    1.6070 C   0  0  0  0  0  0  0  0  0  0  0  0
    0.7530   -5.8200    0.3030 C   0  0  0  0  0  0  0  0  0  0  0  0
    0.0970   -7.0210    2.5100 C   0  0  0  0  0  0  0  0  0  0  0  0
   -2.3730   -3.6500    0.2460 C   0  0  0  0  0  0  0  0  0  0  0  0
   -1.5920   -3.5290   -1.0320 C   0  0  0  0  0  0  0  0  0  0  0  0
   -2.0470   -3.1590   -1.9410 H   0  0  0  0  0  0  0  0  0  0  0  0
   -0.3440   -4.0250   -1.0070 C   0  0  0  0  0  0  0  0  0  0  0  0
    0.2640   -4.0590   -1.9040 H   0  0  0  0  0  0  0  0  0  0  0  0
    0.1270   -4.6130    0.2520 C   0  0  0  0  0  0  0  0  0  0  0  0
   -0.2900   -3.8810    1.4480 C   0  0  0  0  0  0  0  0  0  0  0  0
    0.3650   -3.8170    2.3090 H   0  0  0  0  0  0  0  0  0  0  0  0
   -1.5340   -3.3710    1.4650 C   0  0  0  0  0  0  0  0  0  0  0  0
   -1.9470   -2.8900    2.3410 H   0  0  0  0  0  0  0  0  0  0  0  0
   -1.7110   -7.0100    2.3080 S   0  0  0  0  0  0  0  0  0  0  0  0
   -3.6180   -4.0200    0.2900 N   0  3  0  0  0  0  0  0  0  0  0  0
   -2.0890   -8.3700    2.6750 O   0  0  0  0  0  0  0  0  0  0  0  0
   -2.1170   -5.9810    3.2640 O   0  0  0  0  0  0  0  0  0  0  0  0
   -2.0020   -6.6600    0.9240 O   0  5  0  0  0  0  0  0  0  0  0  0
    1.5150   -7.6000   -3.5660 C   0  0  0  0  0  0  0  0  0  0  0  0
    1.6810   -8.0460   -4.8710 N   0  0  0  0  0  0  0  0  0  0  0  0
    2.9600   -8.6010   -5.3020 C   0  0  0  0  0  0  0  0  0  0  0  0
    3.5880   -8.8690   -4.4430 H   0  0  0  0  0  0  0  0  0  0  0  0
    3.7240   -7.6550   -6.2140 C   0  0  0  0  0  0  0  0  0  0  0  0
    3.1980   -7.5120   -7.1630 H   0  0  0  0  0  0  0  0  0  0  0  0
    4.7110   -8.0700   -6.4440 H   0  0  0  0  0  0  0  0  0  0  0  0
    3.8650   -6.6730   -5.7550 H   0  0  0  0  0  0  0  0  0  0  0  0
    2.7790   -9.5420   -5.8370 H   0  0  0  0  0  0  0  0  0  0  0  0
    0.5560   -8.0080   -5.8170 C   0  0  0  0  0  0  0  0  0  0  0  0
    0.8880   -8.3190   -6.8170 H   0  0  0  0  0  0  0  0  0  0  0  0
   -0.2020   -8.7470   -5.5300 H   0  0  0  0  0  0  0  0  0  0  0  0
    2.4900   -6.8240   -2.9220 C   0  0  0  0  0  0  0  0  0  0  0  0
    3.4150   -6.5760   -3.4320 H   0  0  0  0  0  0  0  0  0  0  0  0
    2.2700   -6.2740   -1.6510 C   0  0  0  0  0  0  0  0  0  0  0  0
    3.0250   -5.6250   -1.2170 H   0  0  0  0  0  0  0  0  0  0  0  0
    1.0680   -6.5100   -0.9790 C   0  0  0  0  0  0  0  0  0  0  0  0
    0.1190   -7.3410   -1.5730 C   0  0  0  0  0  0  0  0  0  0  0  0
   -0.8280   -7.5460   -1.0760 H   0  0  0  0  0  0  0  0  0  0  0  0
    0.3430   -7.8730   -2.8460 C   0  0  0  0  0  0  0  0  0  0  0  0
   -0.4370   -8.4960   -3.2730 H   0  0  0  0  0  0  0  0  0  0  0  0
   -1.1740   -4.0450   -6.1320 C   0  0  0  0  0  0  0  0  0  0  0  0
   -1.6140   -3.0520   -6.1870 H   0  0  0  0  0  0  0  0  0  0  0  0
    0.0940   -4.2950   -6.6490 C   0  0  0  0  0  0  0  0  0  0  0  0
    0.6570   -3.4910   -7.1140 H   0  0  0  0  0  0  0  0  0  0  0  0
    0.6460   -5.5760   -6.5540 C   0  0  0  0  0  0  0  0  0  0  0  0
    1.6450   -5.7460   -6.9450 H   0  0  0  0  0  0  0  0  0  0  0  0
   -0.0610   -6.6280   -5.9460 C   0  0  0  0  0  0  0  0  0  0  0  0
   -1.3450   -6.3690   -5.4380 C   0  0  0  0  0  0  0  0  0  0  0  0
   -1.9190   -7.1530   -4.9490 H   0  0  0  0  0  0  0  0  0  0  0  0
   -1.8880   -5.0840   -5.5310 C   0  0  0  0  0  0  0  0  0  0  0  0
   -3.5090   -4.7130   -4.8230 S   0  0  0  0  0  0  0  0  0  0  0  0
   -3.2430   -3.5100   -4.0360 O   0  0  0  0  0  0  0  0  0  0  0  0
   -4.3330   -4.5210   -6.0100 O   0  0  0  0  0  0  0  0  0  0  0  0
   -3.8320   -5.8910   -4.0220 O   0  5  0  0  0  0  0  0  0  0  0  0
   -4.3240   -4.3340    1.5850 C   0  0  0  0  0  0  0  0  0  0  0  0
   -4.6490   -5.3800    1.5280 H   0  0  0  0  0  0  0  0  0  0  0  0
   -3.6410   -4.2600    2.4300 H   0  0  0  0  0  0  0  0  0  0  0  0
   -4.3760   -4.4100   -0.9550 C   0  0  0  0  0  0  0  0  0  0  0  0
   -5.0820   -3.2010   -1.5430 C   0  0  0  0  0  0  0  0  0  0  0  0
   -5.5760   -3.4770   -2.4810 H   0  0  0  0  0  0  0  0  0  0  0  0
   -4.3890   -2.3800   -1.7510 H   0  0  0  0  0  0  0  0  0  0  0  0
   -5.8570   -2.8140   -0.8770 H   0  0  0  0  0  0  0  0  0  0  0  0
   -5.1030   -5.1840   -0.6860 H   0  0  0  0  0  0  0  0  0  0  0  0
   -3.6780   -4.8670   -1.6570 H   0  0  0  0  0  0  0  0  0  0  0  0
   -7.6500   -1.6510    2.2500 C   0  0  0  0  0  0  0  0  0  0  0  0
   -8.4770   -0.9600    2.3940 H   0  0  0  0  0  0  0  0  0  0  0  0
   -7.8790   -3.0160    2.0850 C   0  0  0  0  0  0  0  0  0  0  0  0
   -8.8960   -3.3980    2.1080 H   0  0  0  0  0  0  0  0  0  0  0  0
   -6.8050   -3.8910    1.8820 C   0  0  0  0  0  0  0  0  0  0  0  0
   -7.0090   -4.9520    1.7510 H   0  0  0  0  0  0  0  0  0  0  0  0
   -5.4860   -3.4080    1.8410 C   0  0  0  0  0  0  0  0  0  0  0  0
   -5.2620   -2.0390    2.0340 C   0  0  0  0  0  0  0  0  0  0  0  0
   -4.2590   -1.6160    2.0220 H   0  0  0  0  0  0  0  0  0  0  0  0
   -6.3410   -1.1740    2.2310 C   0  0  0  0  0  0  0  0  0  0  0  0
   -5.9910    0.5950    2.3830 S   0  0  0  0  0  0  0  0  0  0  0  0
   -5.5160    0.6790    3.7600 O   0  0  0  0  0  0  0  0  0  0  0  0
   -4.9720    0.7850    1.3520 O   0  0  0  0  0  0  0  0  0  0  0  0
   -7.2820    1.2200    2.1120 O   0  5  0  0  0  0  0  0  0  0  0  0
  1  2  1  0  0  0  0
  1  3  1  0  0  0  0
  1 12  2  0  0  0  0
  3  4  1  0  0  0  0
  3  6  2  0  0  0  0
  4  5  1  0  0  0  0
  6  7  1  0  0  0  0
  6  8  1  0  0  0  0
  8  9  1  0  0  0  0
  8 10  2  0  0  0  0
 10 11  1  0  0  0  0
 10 12  1  0  0  0  0
 11 18  2  0  0  0  0
 11 44  1  0  0  0  0
 12 23  1  0  0  0  0
 13 14  1  0  0  0  0
 13 21  1  0  0  0  0
 13 24  2  0  0  0  0
 14 15  1  0  0  0  0
 14 16  2  0  0  0  0
 16 17  1  0  0  0  0
 16 18  1  0  0  0  0
 18 19  1  0  0  0  0
 19 20  1  0  0  0  0
 19 21  2  0  0  0  0
 21 22  1  0  0  0  0
 23 25  2  0  0  0  0
 23 26  2  0  0  0  0
 23 27  1  0  0  0  0
 24 63  1  0  0  0  0
 24 66  1  0  0  0  0
 28 29  1  0  0  0  0
 28 40  1  0  0  0  0
 28 47  2  0  0  0  0
 29 30  1  0  0  0  0
 29 37  1  0  0  0  0
 30 31  1  0  0  0  0
 30 32  1  0  0  0  0
 30 36  1  0  0  0  0
 32 33  1  0  0  0  0
 32 34  1  0  0  0  0
 32 35  1  0  0  0  0
 37 38  1  0  0  0  0
 37 39  1  0  0  0  0
 37 55  1  0  0  0  0
 40 41  1  0  0  0  0
 40 42  2  0  0  0  0
 42 43  1  0  0  0  0
 42 44  1  0  0  0  0
 44 45  2  0  0  0  0
 45 46  1  0  0  0  0
 45 47  1  0  0  0  0
 47 48  1  0  0  0  0
 49 50  1  0  0  0  0
 49 51  1  0  0  0  0
 49 58  2  0  0  0  0
 51 52  1  0  0  0  0
 51 53  2  0  0  0  0
 53 54  1  0  0  0  0
 53 55  1  0  0  0  0
 55 56  2  0  0  0  0
 56 57  1  0  0  0  0
 56 58  1  0  0  0  0
 58 59  1  0  0  0  0
 59 60  2  0  0  0  0
 59 61  2  0  0  0  0
 59 62  1  0  0  0  0
 63 64  1  0  0  0  0
 63 65  1  0  0  0  0
 63 79  1  0  0  0  0
 66 67  1  0  0  0  0
 66 71  1  0  0  0  0
 66 72  1  0  0  0  0
 67 68  1  0  0  0  0
 67 69  1  0  0  0  0
 67 70  1  0  0  0  0
 73 74  1  0  0  0  0
 73 75  1  0  0  0  0
 73 82  2  0  0  0  0
 75 76  1  0  0  0  0
 75 77  2  0  0  0  0
 77 78  1  0  0  0  0
 77 79  1  0  0  0  0
 79 80  2  0  0  0  0
 80 81  1  0  0  0  0
 80 82  1  0  0  0  0
 82 83  1  0  0  0  0
 83 84  2  0  0  0  0
 83 85  2  0  0  0  0
 83 86  1  0  0  0  0
M  CHG  1  24   1
M  CHG  1  27  -1
M  CHG  1  62  -1
M  CHG  1  86  -1
M  END
$$$$
