# Supplementary material for: Molecular Modeling to Estimate the Diffusion Coefficients of Drugs and Other Small Molecules
Source: Molecules. 2020 Nov 16;25(22):5340. doi: 10.3390/molecules25225340 (PMC7709040; doi:10.3390/molecules25225340)
Supplement: Supplementary file 1 [file molecules-25-05340-s001.zip › SupplmntFiles/MolFiles/Fast Green FCF/Fast Green FCF_11.mol]

  MOE2016           3D

 86 90  0  0  0  0  0  0  0  0999 V2000
    3.0640   -5.1410   -3.3870 C   0  0  0  0  0  0  0  0  0  0  0  0
    3.5410   -4.1710   -3.5170 H   0  0  0  0  0  0  0  0  0  0  0  0
    3.7090   -6.3080   -3.7690 C   0  0  0  0  0  0  0  0  0  0  0  0
    4.9540   -6.2810   -4.3240 O   0  0  0  0  0  0  0  0  0  0  0  0
    5.2150   -5.3490   -4.4210 H   0  0  0  0  0  0  0  0  0  0  0  0
    3.0980   -7.5380   -3.5950 C   0  0  0  0  0  0  0  0  0  0  0  0
    3.6060   -8.4480   -3.8980 H   0  0  0  0  0  0  0  0  0  0  0  0
    1.8190   -7.5980   -3.0360 C   0  0  0  0  0  0  0  0  0  0  0  0
    1.3580   -8.5760   -2.9130 H   0  0  0  0  0  0  0  0  0  0  0  0
    1.1270   -6.4320   -2.6370 C   0  0  0  0  0  0  0  0  0  0  0  0
   -0.2310   -6.6710   -2.0730 C   0  0  0  0  0  0  0  0  0  0  0  0
    1.7730   -5.1930   -2.8210 C   0  0  0  0  0  0  0  0  0  0  0  0
   -1.3120   -4.3870    0.8050 C   0  0  0  0  0  0  0  0  0  0  0  0
    0.1040   -4.8710    0.9690 C   0  0  0  0  0  0  0  0  0  0  0  0
    0.8110   -4.3710    1.6130 H   0  0  0  0  0  0  0  0  0  0  0  0
    0.4810   -5.8850    0.1710 C   0  0  0  0  0  0  0  0  0  0  0  0
    1.5030   -6.2470    0.1560 H   0  0  0  0  0  0  0  0  0  0  0  0
   -0.5090   -6.4190   -0.7640 C   0  0  0  0  0  0  0  0  0  0  0  0
   -1.8670   -6.5030   -0.2160 C   0  0  0  0  0  0  0  0  0  0  0  0
   -2.5340   -7.3120   -0.4940 H   0  0  0  0  0  0  0  0  0  0  0  0
   -2.2850   -5.5090    0.5820 C   0  0  0  0  0  0  0  0  0  0  0  0
   -3.2960   -5.4610    0.9660 H   0  0  0  0  0  0  0  0  0  0  0  0
    1.1010   -3.5600   -2.3880 S   0  0  0  0  0  0  0  0  0  0  0  0
   -1.6640   -3.1360    0.7930 N   0  3  0  0  0  0  0  0  0  0  0  0
   -0.3240   -3.7220   -2.1290 O   0  0  0  0  0  0  0  0  0  0  0  0
    1.8780   -3.2180   -1.1960 O   0  0  0  0  0  0  0  0  0  0  0  0
    1.4080   -2.7600   -3.5690 O   0  5  0  0  0  0  0  0  0  0  0  0
   -3.7060   -7.8340   -4.3830 C   0  0  0  0  0  0  0  0  0  0  0  0
   -4.9200   -8.1650   -4.9750 N   0  0  0  0  0  0  0  0  0  0  0  0
   -5.1360   -9.4640   -5.6100 C   0  0  0  0  0  0  0  0  0  0  0  0
   -4.8590  -10.2920   -4.9500 H   0  0  0  0  0  0  0  0  0  0  0  0
   -4.3780   -9.5560   -6.9270 C   0  0  0  0  0  0  0  0  0  0  0  0
   -3.2970   -9.4890   -6.7740 H   0  0  0  0  0  0  0  0  0  0  0  0
   -4.6730   -8.7480   -7.6050 H   0  0  0  0  0  0  0  0  0  0  0  0
   -4.5910  -10.5100   -7.4200 H   0  0  0  0  0  0  0  0  0  0  0  0
   -6.2020   -9.6140   -5.8200 H   0  0  0  0  0  0  0  0  0  0  0  0
   -6.0400   -7.2130   -4.9520 C   0  0  0  0  0  0  0  0  0  0  0  0
   -5.7580   -6.2430   -5.3760 H   0  0  0  0  0  0  0  0  0  0  0  0
   -6.8550   -7.5580   -5.6030 H   0  0  0  0  0  0  0  0  0  0  0  0
   -3.2330   -6.5130   -4.3610 C   0  0  0  0  0  0  0  0  0  0  0  0
   -3.7650   -5.7180   -4.8740 H   0  0  0  0  0  0  0  0  0  0  0  0
   -2.0780   -6.1470   -3.6620 C   0  0  0  0  0  0  0  0  0  0  0  0
   -1.7870   -5.0990   -3.6340 H   0  0  0  0  0  0  0  0  0  0  0  0
   -1.3480   -7.1030   -2.9570 C   0  0  0  0  0  0  0  0  0  0  0  0
   -1.7520   -8.4370   -3.0250 C   0  0  0  0  0  0  0  0  0  0  0  0
   -1.2060   -9.2040   -2.4830 H   0  0  0  0  0  0  0  0  0  0  0  0
   -2.9100   -8.7910   -3.7320 C   0  0  0  0  0  0  0  0  0  0  0  0
   -3.2150   -9.8310   -3.6970 H   0  0  0  0  0  0  0  0  0  0  0  0
   -7.6260   -6.7870   -0.9430 C   0  0  0  0  0  0  0  0  0  0  0  0
   -8.0130   -6.6670    0.0650 H   0  0  0  0  0  0  0  0  0  0  0  0
   -7.9010   -7.9340   -1.6860 C   0  0  0  0  0  0  0  0  0  0  0  0
   -8.5080   -8.7240   -1.2540 H   0  0  0  0  0  0  0  0  0  0  0  0
   -7.3890   -8.0670   -2.9800 C   0  0  0  0  0  0  0  0  0  0  0  0
   -7.5980   -8.9740   -3.5420 H   0  0  0  0  0  0  0  0  0  0  0  0
   -6.6030   -7.0520   -3.5540 C   0  0  0  0  0  0  0  0  0  0  0  0
   -6.3300   -5.8990   -2.8000 C   0  0  0  0  0  0  0  0  0  0  0  0
   -5.7160   -5.1000   -3.2070 H   0  0  0  0  0  0  0  0  0  0  0  0
   -6.8360   -5.7780   -1.5020 C   0  0  0  0  0  0  0  0  0  0  0  0
   -6.4930   -4.3070   -0.5080 S   0  0  0  0  0  0  0  0  0  0  0  0
   -5.7930   -3.4070   -1.4200 O   0  0  0  0  0  0  0  0  0  0  0  0
   -7.8270   -3.8690   -0.1120 O   0  0  0  0  0  0  0  0  0  0  0  0
   -5.6590   -4.8410    0.5670 O   0  5  0  0  0  0  0  0  0  0  0  0
   -0.6780   -2.0050    0.9100 C   0  0  0  0  0  0  0  0  0  0  0  0
    0.0200   -2.1070    0.0780 H   0  0  0  0  0  0  0  0  0  0  0  0
   -1.2150   -1.0610    0.7530 H   0  0  0  0  0  0  0  0  0  0  0  0
   -3.0520   -2.7100    0.3730 C   0  0  0  0  0  0  0  0  0  0  0  0
   -3.8770   -2.3580    1.5940 C   0  0  0  0  0  0  0  0  0  0  0  0
   -3.9330   -3.1930    2.3010 H   0  0  0  0  0  0  0  0  0  0  0  0
   -4.8970   -2.0940    1.2970 H   0  0  0  0  0  0  0  0  0  0  0  0
   -3.4600   -1.4950    2.1230 H   0  0  0  0  0  0  0  0  0  0  0  0
   -3.5040   -3.5010   -0.2230 H   0  0  0  0  0  0  0  0  0  0  0  0
   -2.9520   -1.8450   -0.2930 H   0  0  0  0  0  0  0  0  0  0  0  0
    1.4610   -1.6460    4.6620 C   0  0  0  0  0  0  0  0  0  0  0  0
    1.9980   -1.5610    5.6030 H   0  0  0  0  0  0  0  0  0  0  0  0
    2.1270   -1.5050    3.4460 C   0  0  0  0  0  0  0  0  0  0  0  0
    3.1950   -1.3070    3.4340 H   0  0  0  0  0  0  0  0  0  0  0  0
    1.4240   -1.6280    2.2430 C   0  0  0  0  0  0  0  0  0  0  0  0
    1.9700   -1.5290    1.3030 H   0  0  0  0  0  0  0  0  0  0  0  0
    0.0420   -1.9000    2.2320 C   0  0  0  0  0  0  0  0  0  0  0  0
   -0.6230   -2.0200    3.4590 C   0  0  0  0  0  0  0  0  0  0  0  0
   -1.6900   -2.2180    3.5260 H   0  0  0  0  0  0  0  0  0  0  0  0
    0.0910   -1.9010    4.6580 C   0  0  0  0  0  0  0  0  0  0  0  0
   -0.8190   -2.1320    6.2070 S   0  0  0  0  0  0  0  0  0  0  0  0
   -1.7480   -1.0060    6.1750 O   0  0  0  0  0  0  0  0  0  0  0  0
   -1.4150   -3.4490    5.9960 O   0  0  0  0  0  0  0  0  0  0  0  0
    0.2190   -2.0680    7.2300 O   0  5  0  0  0  0  0  0  0  0  0  0
  1  2  1  0  0  0  0
  1  3  1  0  0  0  0
  1 12  2  0  0  0  0
  3  4  1  0  0  0  0
  3  6  2  0  0  0  0
  4  5  1  0  0  0  0
  6  7  1  0  0  0  0
  6  8  1  0  0  0  0
  8  9  1  0  0  0  0
  8 10  2  0  0  0  0
 10 11  1  0  0  0  0
 10 12  1  0  0  0  0
 11 18  2  0  0  0  0
 11 44  1  0  0  0  0
 12 23  1  0  0  0  0
 13 14  1  0  0  0  0
 13 21  1  0  0  0  0
 13 24  2  0  0  0  0
 14 15  1  0  0  0  0
 14 16  2  0  0  0  0
 16 17  1  0  0  0  0
 16 18  1  0  0  0  0
 18 19  1  0  0  0  0
 19 20  1  0  0  0  0
 19 21  2  0  0  0  0
 21 22  1  0  0  0  0
 23 25  2  0  0  0  0
 23 26  2  0  0  0  0
 23 27  1  0  0  0  0
 24 63  1  0  0  0  0
 24 66  1  0  0  0  0
 28 29  1  0  0  0  0
 28 40  1  0  0  0  0
 28 47  2  0  0  0  0
 29 30  1  0  0  0  0
 29 37  1  0  0  0  0
 30 31  1  0  0  0  0
 30 32  1  0  0  0  0
 30 36  1  0  0  0  0
 32 33  1  0  0  0  0
 32 34  1  0  0  0  0
 32 35  1  0  0  0  0
 37 38  1  0  0  0  0
 37 39  1  0  0  0  0
 37 55  1  0  0  0  0
 40 41  1  0  0  0  0
 40 42  2  0  0  0  0
 42 43  1  0  0  0  0
 42 44  1  0  0  0  0
 44 45  2  0  0  0  0
 45 46  1  0  0  0  0
 45 47  1  0  0  0  0
 47 48  1  0  0  0  0
 49 50  1  0  0  0  0
 49 51  1  0  0  0  0
 49 58  2  0  0  0  0
 51 52  1  0  0  0  0
 51 53  2  0  0  0  0
 53 54  1  0  0  0  0
 53 55  1  0  0  0  0
 55 56  2  0  0  0  0
 56 57  1  0  0  0  0
 56 58  1  0  0  0  0
 58 59  1  0  0  0  0
 59 60  2  0  0  0  0
 59 61  2  0  0  0  0
 59 62  1  0  0  0  0
 63 64  1  0  0  0  0
 63 65  1  0  0  0  0
 63 79  1  0  0  0  0
 66 67  1  0  0  0  0
 66 71  1  0  0  0  0
 66 72  1  0  0  0  0
 67 68  1  0  0  0  0
 67 69  1  0  0  0  0
 67 70  1  0  0  0  0
 73 74  1  0  0  0  0
 73 75  1  0  0  0  0
 73 82  2  0  0  0  0
 75 76  1  0  0  0  0
 75 77  2  0  0  0  0
 77 78  1  0  0  0  0
 77 79  1  0  0  0  0
 79 80  2  0  0  0  0
 80 81  1  0  0  0  0
 80 82  1  0  0  0  0
 82 83  1  0  0  0  0
 83 84  2  0  0  0  0
 83 85  2  0  0  0  0
 83 86  1  0  0  0  0
M  CHG  1  24   1
M  CHG  1  27  -1
M  CHG  1  62  -1
M  CHG  1  86  -1
M  END
$$$$
