# Supplementary material for: Molecular Modeling to Estimate the Diffusion Coefficients of Drugs and Other Small Molecules
Source: Molecules. 2020 Nov 16;25(22):5340. doi: 10.3390/molecules25225340 (PMC7709040; doi:10.3390/molecules25225340)
Supplement: Supplementary file 1 [file molecules-25-05340-s001.zip › SupplmntFiles/MolFiles/Fast Green FCF/Fast Green FCF_12.mol]

  MOE2016           3D

 86 90  0  0  0  0  0  0  0  0999 V2000
   -2.0330   -0.8990    3.4920 C   0  0  0  0  0  0  0  0  0  0  0  0
   -2.1070    0.1230    3.1270 H   0  0  0  0  0  0  0  0  0  0  0  0
   -2.1310   -1.1780    4.8470 C   0  0  0  0  0  0  0  0  0  0  0  0
   -2.3110   -0.1860    5.7640 O   0  0  0  0  0  0  0  0  0  0  0  0
   -2.2950    0.6630    5.2890 H   0  0  0  0  0  0  0  0  0  0  0  0
   -2.0510   -2.4820    5.3010 C   0  0  0  0  0  0  0  0  0  0  0  0
   -2.1330   -2.6960    6.3620 H   0  0  0  0  0  0  0  0  0  0  0  0
   -1.8610   -3.5200    4.3850 C   0  0  0  0  0  0  0  0  0  0  0  0
   -1.8070   -4.5340    4.7730 H   0  0  0  0  0  0  0  0  0  0  0  0
   -1.7430   -3.2800    2.9970 C   0  0  0  0  0  0  0  0  0  0  0  0
   -1.5260   -4.4970    2.1590 C   0  0  0  0  0  0  0  0  0  0  0  0
   -1.8410   -1.9430    2.5610 C   0  0  0  0  0  0  0  0  0  0  0  0
   -3.2900   -4.6480   -1.2790 C   0  0  0  0  0  0  0  0  0  0  0  0
   -2.6520   -5.9540   -0.9020 C   0  0  0  0  0  0  0  0  0  0  0  0
   -2.4300   -6.7200   -1.6350 H   0  0  0  0  0  0  0  0  0  0  0  0
   -2.2460   -6.0680    0.3730 C   0  0  0  0  0  0  0  0  0  0  0  0
   -1.7040   -6.9460    0.7070 H   0  0  0  0  0  0  0  0  0  0  0  0
   -2.4710   -4.9370    1.2830 C   0  0  0  0  0  0  0  0  0  0  0  0
   -3.7380   -4.2430    1.0750 C   0  0  0  0  0  0  0  0  0  0  0  0
   -4.2670   -3.7980    1.9110 H   0  0  0  0  0  0  0  0  0  0  0  0
   -4.1580   -4.0770   -0.1890 C   0  0  0  0  0  0  0  0  0  0  0  0
   -5.0350   -3.4880   -0.4160 H   0  0  0  0  0  0  0  0  0  0  0  0
   -1.7660   -1.3690    0.8370 S   0  0  0  0  0  0  0  0  0  0  0  0
   -3.0720   -4.0510   -2.4120 N   0  3  0  0  0  0  0  0  0  0  0  0
   -0.9100   -0.1900    0.9230 O   0  0  0  0  0  0  0  0  0  0  0  0
   -1.2150   -2.4580    0.0380 O   0  0  0  0  0  0  0  0  0  0  0  0
   -3.1730   -1.0840    0.5530 O   0  5  0  0  0  0  0  0  0  0  0  0
    2.0890   -6.8670    2.0450 C   0  0  0  0  0  0  0  0  0  0  0  0
    3.1640   -7.7320    1.8920 N   0  0  0  0  0  0  0  0  0  0  0  0
    3.9440   -8.1530    3.0520 C   0  0  0  0  0  0  0  0  0  0  0  0
    5.0110   -8.0400    2.8240 H   0  0  0  0  0  0  0  0  0  0  0  0
    3.6730   -9.5990    3.4370 C   0  0  0  0  0  0  0  0  0  0  0  0
    2.6130   -9.7720    3.6430 H   0  0  0  0  0  0  0  0  0  0  0  0
    4.2410   -9.8610    4.3350 H   0  0  0  0  0  0  0  0  0  0  0  0
    3.9780  -10.2860    2.6410 H   0  0  0  0  0  0  0  0  0  0  0  0
    3.7570   -7.5030    3.9160 H   0  0  0  0  0  0  0  0  0  0  0  0
    3.5620   -8.1920    0.5530 C   0  0  0  0  0  0  0  0  0  0  0  0
    4.0120   -7.3600   -0.0020 H   0  0  0  0  0  0  0  0  0  0  0  0
    4.3520   -8.9500    0.6280 H   0  0  0  0  0  0  0  0  0  0  0  0
    1.8790   -5.8000    1.1580 C   0  0  0  0  0  0  0  0  0  0  0  0
    2.5940   -5.5890    0.3680 H   0  0  0  0  0  0  0  0  0  0  0  0
    0.7450   -4.9870    1.2420 C   0  0  0  0  0  0  0  0  0  0  0  0
    0.6040   -4.1930    0.5100 H   0  0  0  0  0  0  0  0  0  0  0  0
   -0.2320   -5.2360    2.2090 C   0  0  0  0  0  0  0  0  0  0  0  0
   -0.0160   -6.2600    3.1340 C   0  0  0  0  0  0  0  0  0  0  0  0
   -0.7620   -6.4910    3.8880 H   0  0  0  0  0  0  0  0  0  0  0  0
    1.1390   -7.0490    3.0590 C   0  0  0  0  0  0  0  0  0  0  0  0
    1.2470   -7.8640    3.7680 H   0  0  0  0  0  0  0  0  0  0  0  0
    0.2890   -9.9480   -1.6880 C   0  0  0  0  0  0  0  0  0  0  0  0
   -0.5280  -10.3740   -2.2640 H   0  0  0  0  0  0  0  0  0  0  0  0
    0.6610  -10.4890   -0.4610 C   0  0  0  0  0  0  0  0  0  0  0  0
    0.1280  -11.3480   -0.0640 H   0  0  0  0  0  0  0  0  0  0  0  0
    1.7170   -9.9220    0.2600 C   0  0  0  0  0  0  0  0  0  0  0  0
    1.9830  -10.3480    1.2230 H   0  0  0  0  0  0  0  0  0  0  0  0
    2.4160   -8.8060   -0.2310 C   0  0  0  0  0  0  0  0  0  0  0  0
    2.0380   -8.2690   -1.4720 C   0  0  0  0  0  0  0  0  0  0  0  0
    2.5530   -7.4040   -1.8840 H   0  0  0  0  0  0  0  0  0  0  0  0
    0.9780   -8.8390   -2.1850 C   0  0  0  0  0  0  0  0  0  0  0  0
    0.4630   -8.1580   -3.7790 S   0  0  0  0  0  0  0  0  0  0  0  0
   -0.8860   -7.6770   -3.4820 O   0  0  0  0  0  0  0  0  0  0  0  0
    1.4380   -7.1020   -4.0400 O   0  0  0  0  0  0  0  0  0  0  0  0
    0.5440   -9.3170   -4.6610 O   0  5  0  0  0  0  0  0  0  0  0  0
   -3.4820   -2.6220   -2.6570 C   0  0  0  0  0  0  0  0  0  0  0  0
   -3.1950   -2.0460   -1.7760 H   0  0  0  0  0  0  0  0  0  0  0  0
   -2.8820   -2.2250   -3.4850 H   0  0  0  0  0  0  0  0  0  0  0  0
   -2.2300   -4.6570   -3.5040 C   0  0  0  0  0  0  0  0  0  0  0  0
   -0.7630   -4.3620   -3.2520 C   0  0  0  0  0  0  0  0  0  0  0  0
   -0.5760   -3.2860   -3.1690 H   0  0  0  0  0  0  0  0  0  0  0  0
   -0.1590   -4.7410   -4.0820 H   0  0  0  0  0  0  0  0  0  0  0  0
   -0.4020   -4.8320   -2.3320 H   0  0  0  0  0  0  0  0  0  0  0  0
   -2.5480   -4.2160   -4.4550 H   0  0  0  0  0  0  0  0  0  0  0  0
   -2.4530   -5.7230   -3.5700 H   0  0  0  0  0  0  0  0  0  0  0  0
   -7.6740   -2.0350   -3.5590 C   0  0  0  0  0  0  0  0  0  0  0  0
   -8.7300   -1.8990   -3.7830 H   0  0  0  0  0  0  0  0  0  0  0  0
   -7.0450   -1.2640   -2.5840 C   0  0  0  0  0  0  0  0  0  0  0  0
   -7.6110   -0.5120   -2.0390 H   0  0  0  0  0  0  0  0  0  0  0  0
   -5.6900   -1.4610   -2.3020 C   0  0  0  0  0  0  0  0  0  0  0  0
   -5.2190   -0.8500   -1.5290 H   0  0  0  0  0  0  0  0  0  0  0  0
   -4.9420   -2.4410   -2.9840 C   0  0  0  0  0  0  0  0  0  0  0  0
   -5.5750   -3.1950   -3.9800 C   0  0  0  0  0  0  0  0  0  0  0  0
   -5.0450   -3.9490   -4.5570 H   0  0  0  0  0  0  0  0  0  0  0  0
   -6.9320   -2.9880   -4.2560 C   0  0  0  0  0  0  0  0  0  0  0  0
   -7.7380   -4.0300   -5.5000 S   0  0  0  0  0  0  0  0  0  0  0  0
   -9.1260   -4.0650   -5.0510 O   0  0  0  0  0  0  0  0  0  0  0  0
   -7.4790   -3.2790   -6.7230 O   0  0  0  0  0  0  0  0  0  0  0  0
   -7.0110   -5.2900   -5.3640 O   0  5  0  0  0  0  0  0  0  0  0  0
  1  2  1  0  0  0  0
  1  3  1  0  0  0  0
  1 12  2  0  0  0  0
  3  4  1  0  0  0  0
  3  6  2  0  0  0  0
  4  5  1  0  0  0  0
  6  7  1  0  0  0  0
  6  8  1  0  0  0  0
  8  9  1  0  0  0  0
  8 10  2  0  0  0  0
 10 11  1  0  0  0  0
 10 12  1  0  0  0  0
 11 18  2  0  0  0  0
 11 44  1  0  0  0  0
 12 23  1  0  0  0  0
 13 14  1  0  0  0  0
 13 21  1  0  0  0  0
 13 24  2  0  0  0  0
 14 15  1  0  0  0  0
 14 16  2  0  0  0  0
 16 17  1  0  0  0  0
 16 18  1  0  0  0  0
 18 19  1  0  0  0  0
 19 20  1  0  0  0  0
 19 21  2  0  0  0  0
 21 22  1  0  0  0  0
 23 25  2  0  0  0  0
 23 26  2  0  0  0  0
 23 27  1  0  0  0  0
 24 63  1  0  0  0  0
 24 66  1  0  0  0  0
 28 29  1  0  0  0  0
 28 40  1  0  0  0  0
 28 47  2  0  0  0  0
 29 30  1  0  0  0  0
 29 37  1  0  0  0  0
 30 31  1  0  0  0  0
 30 32  1  0  0  0  0
 30 36  1  0  0  0  0
 32 33  1  0  0  0  0
 32 34  1  0  0  0  0
 32 35  1  0  0  0  0
 37 38  1  0  0  0  0
 37 39  1  0  0  0  0
 37 55  1  0  0  0  0
 40 41  1  0  0  0  0
 40 42  2  0  0  0  0
 42 43  1  0  0  0  0
 42 44  1  0  0  0  0
 44 45  2  0  0  0  0
 45 46  1  0  0  0  0
 45 47  1  0  0  0  0
 47 48  1  0  0  0  0
 49 50  1  0  0  0  0
 49 51  1  0  0  0  0
 49 58  2  0  0  0  0
 51 52  1  0  0  0  0
 51 53  2  0  0  0  0
 53 54  1  0  0  0  0
 53 55  1  0  0  0  0
 55 56  2  0  0  0  0
 56 57  1  0  0  0  0
 56 58  1  0  0  0  0
 58 59  1  0  0  0  0
 59 60  2  0  0  0  0
 59 61  2  0  0  0  0
 59 62  1  0  0  0  0
 63 64  1  0  0  0  0
 63 65  1  0  0  0  0
 63 79  1  0  0  0  0
 66 67  1  0  0  0  0
 66 71  1  0  0  0  0
 66 72  1  0  0  0  0
 67 68  1  0  0  0  0
 67 69  1  0  0  0  0
 67 70  1  0  0  0  0
 73 74  1  0  0  0  0
 73 75  1  0  0  0  0
 73 82  2  0  0  0  0
 75 76  1  0  0  0  0
 75 77  2  0  0  0  0
 77 78  1  0  0  0  0
 77 79  1  0  0  0  0
 79 80  2  0  0  0  0
 80 81  1  0  0  0  0
 80 82  1  0  0  0  0
 82 83  1  0  0  0  0
 83 84  2  0  0  0  0
 83 85  2  0  0  0  0
 83 86  1  0  0  0  0
M  CHG  1  24   1
M  CHG  1  27  -1
M  CHG  1  62  -1
M  CHG  1  86  -1
M  END
$$$$
