# Supplementary material for: Molecular Modeling to Estimate the Diffusion Coefficients of Drugs and Other Small Molecules
Source: Molecules. 2020 Nov 16;25(22):5340. doi: 10.3390/molecules25225340 (PMC7709040; doi:10.3390/molecules25225340)
Supplement: Supplementary file 1 [file molecules-25-05340-s001.zip › SupplmntFiles/MolFiles/Fast Green FCF/Fast Green FCF_13.mol]

  MOE2016           3D

 86 90  0  0  0  0  0  0  0  0999 V2000
   -0.8760   -8.6790    3.3840 C   0  0  0  0  0  0  0  0  0  0  0  0
   -1.7740   -8.9880    3.9130 H   0  0  0  0  0  0  0  0  0  0  0  0
    0.3760   -9.1170    3.7890 C   0  0  0  0  0  0  0  0  0  0  0  0
    0.5240   -9.9520    4.8560 O   0  0  0  0  0  0  0  0  0  0  0  0
   -0.3640  -10.1760    5.1830 H   0  0  0  0  0  0  0  0  0  0  0  0
    1.5150   -8.7140    3.1120 C   0  0  0  0  0  0  0  0  0  0  0  0
    2.4920   -9.0620    3.4330 H   0  0  0  0  0  0  0  0  0  0  0  0
    1.3960   -7.8650    2.0100 C   0  0  0  0  0  0  0  0  0  0  0  0
    2.3040   -7.5650    1.4910 H   0  0  0  0  0  0  0  0  0  0  0  0
    0.1390   -7.3990    1.5630 C   0  0  0  0  0  0  0  0  0  0  0  0
    0.1870   -6.5150    0.3660 C   0  0  0  0  0  0  0  0  0  0  0  0
   -1.0040   -7.8210    2.2710 C   0  0  0  0  0  0  0  0  0  0  0  0
   -2.3340   -3.6280    0.2740 C   0  0  0  0  0  0  0  0  0  0  0  0
   -1.3290   -3.5350   -0.8390 C   0  0  0  0  0  0  0  0  0  0  0  0
   -1.5160   -2.9280   -1.7170 H   0  0  0  0  0  0  0  0  0  0  0  0
   -0.2610   -4.3400   -0.7410 C   0  0  0  0  0  0  0  0  0  0  0  0
    0.4690   -4.3960   -1.5410 H   0  0  0  0  0  0  0  0  0  0  0  0
   -0.1550   -5.1990    0.4430 C   0  0  0  0  0  0  0  0  0  0  0  0
   -0.6020   -4.5660    1.6840 C   0  0  0  0  0  0  0  0  0  0  0  0
   -0.1170   -4.7980    2.6250 H   0  0  0  0  0  0  0  0  0  0  0  0
   -1.6880   -3.7750    1.6260 C   0  0  0  0  0  0  0  0  0  0  0  0
   -2.1220   -3.3520    2.5180 H   0  0  0  0  0  0  0  0  0  0  0  0
   -2.7250   -7.3600    1.9030 S   0  0  0  0  0  0  0  0  0  0  0  0
   -3.6170   -3.6430    0.0660 N   0  3  0  0  0  0  0  0  0  0  0  0
   -3.0260   -6.4240    2.9850 O   0  0  0  0  0  0  0  0  0  0  0  0
   -2.7450   -6.7480    0.5800 O   0  0  0  0  0  0  0  0  0  0  0  0
   -3.4260   -8.6370    1.9830 O   0  5  0  0  0  0  0  0  0  0  0  0
    1.0140   -7.8770   -3.6630 C   0  0  0  0  0  0  0  0  0  0  0  0
    1.2190   -8.1550   -5.0110 N   0  0  0  0  0  0  0  0  0  0  0  0
    2.5120   -8.6180   -5.5110 C   0  0  0  0  0  0  0  0  0  0  0  0
    2.5340   -8.5750   -6.6070 H   0  0  0  0  0  0  0  0  0  0  0  0
    2.7730  -10.0570   -5.0900 C   0  0  0  0  0  0  0  0  0  0  0  0
    3.7180  -10.4100   -5.5170 H   0  0  0  0  0  0  0  0  0  0  0  0
    1.9730  -10.7180   -5.4380 H   0  0  0  0  0  0  0  0  0  0  0  0
    2.8390  -10.1520   -4.0020 H   0  0  0  0  0  0  0  0  0  0  0  0
    3.3310   -7.9680   -5.1870 H   0  0  0  0  0  0  0  0  0  0  0  0
    0.1320   -7.9600   -5.9820 C   0  0  0  0  0  0  0  0  0  0  0  0
    0.4020   -8.3920   -6.9550 H   0  0  0  0  0  0  0  0  0  0  0  0
   -0.7740   -8.5050   -5.6950 H   0  0  0  0  0  0  0  0  0  0  0  0
    2.0290   -7.3480   -2.8500 C   0  0  0  0  0  0  0  0  0  0  0  0
    3.0200   -7.1630   -3.2520 H   0  0  0  0  0  0  0  0  0  0  0  0
    1.7900   -6.9490   -1.5270 C   0  0  0  0  0  0  0  0  0  0  0  0
    2.5910   -6.4870   -0.9580 H   0  0  0  0  0  0  0  0  0  0  0  0
    0.5160   -7.0800   -0.9720 C   0  0  0  0  0  0  0  0  0  0  0  0
   -0.4880   -7.6740   -1.7350 C   0  0  0  0  0  0  0  0  0  0  0  0
   -1.4910   -7.7950   -1.3300 H   0  0  0  0  0  0  0  0  0  0  0  0
   -0.2360   -8.0650   -3.0540 C   0  0  0  0  0  0  0  0  0  0  0  0
   -1.0650   -8.5070   -3.5980 H   0  0  0  0  0  0  0  0  0  0  0  0
   -0.6750   -3.7440   -6.5620 C   0  0  0  0  0  0  0  0  0  0  0  0
   -0.8880   -2.6860   -6.6950 H   0  0  0  0  0  0  0  0  0  0  0  0
    0.4480   -4.3280   -7.1460 C   0  0  0  0  0  0  0  0  0  0  0  0
    1.1250   -3.7210   -7.7400 H   0  0  0  0  0  0  0  0  0  0  0  0
    0.7050   -5.6890   -6.9580 C   0  0  0  0  0  0  0  0  0  0  0  0
    1.5930   -6.1280   -7.4050 H   0  0  0  0  0  0  0  0  0  0  0  0
   -0.1630   -6.4890   -6.1930 C   0  0  0  0  0  0  0  0  0  0  0  0
   -1.2930   -5.8930   -5.6080 C   0  0  0  0  0  0  0  0  0  0  0  0
   -1.9790   -6.4780   -5.0000 H   0  0  0  0  0  0  0  0  0  0  0  0
   -1.5360   -4.5290   -5.7900 C   0  0  0  0  0  0  0  0  0  0  0  0
   -2.9780   -3.7370   -5.0410 S   0  0  0  0  0  0  0  0  0  0  0  0
   -2.3720   -2.8520   -4.0480 O   0  0  0  0  0  0  0  0  0  0  0  0
   -3.6070   -3.0720   -6.1760 O   0  0  0  0  0  0  0  0  0  0  0  0
   -3.7460   -4.8420   -4.4710 O   0  5  0  0  0  0  0  0  0  0  0  0
   -4.6260   -3.8610    1.1610 C   0  0  0  0  0  0  0  0  0  0  0  0
   -5.6200   -3.9410    0.7040 H   0  0  0  0  0  0  0  0  0  0  0  0
   -4.4100   -4.8370    1.6000 H   0  0  0  0  0  0  0  0  0  0  0  0
   -4.1860   -3.7390   -1.3310 C   0  0  0  0  0  0  0  0  0  0  0  0
   -4.6580   -2.3760   -1.7930 C   0  0  0  0  0  0  0  0  0  0  0  0
   -5.0240   -2.4320   -2.8230 H   0  0  0  0  0  0  0  0  0  0  0  0
   -3.8550   -1.6330   -1.7550 H   0  0  0  0  0  0  0  0  0  0  0  0
   -5.4850   -2.0100   -1.1750 H   0  0  0  0  0  0  0  0  0  0  0  0
   -5.0170   -4.4540   -1.3100 H   0  0  0  0  0  0  0  0  0  0  0  0
   -3.4350   -4.1680   -1.9940 H   0  0  0  0  0  0  0  0  0  0  0  0
   -4.8840   -0.8250    4.2420 C   0  0  0  0  0  0  0  0  0  0  0  0
   -4.9420   -0.0610    5.0140 H   0  0  0  0  0  0  0  0  0  0  0  0
   -4.8330   -2.1760    4.5770 C   0  0  0  0  0  0  0  0  0  0  0  0
   -4.8530   -2.4760    5.6220 H   0  0  0  0  0  0  0  0  0  0  0  0
   -4.7470   -3.1450    3.5720 C   0  0  0  0  0  0  0  0  0  0  0  0
   -4.6950   -4.1970    3.8590 H   0  0  0  0  0  0  0  0  0  0  0  0
   -4.7000   -2.7810    2.2130 C   0  0  0  0  0  0  0  0  0  0  0  0
   -4.7710   -1.4210    1.8830 C   0  0  0  0  0  0  0  0  0  0  0  0
   -4.7540   -1.0730    0.8540 H   0  0  0  0  0  0  0  0  0  0  0  0
   -4.8600   -0.4590    2.8970 C   0  0  0  0  0  0  0  0  0  0  0  0
   -4.8800    1.2910    2.4210 S   0  0  0  0  0  0  0  0  0  0  0  0
   -6.2630    1.4620    1.9890 O   0  0  0  0  0  0  0  0  0  0  0  0
   -4.5060    1.9810    3.6510 O   0  0  0  0  0  0  0  0  0  0  0  0
   -3.8750    1.3210    1.3600 O   0  5  0  0  0  0  0  0  0  0  0  0
  1  2  1  0  0  0  0
  1  3  1  0  0  0  0
  1 12  2  0  0  0  0
  3  4  1  0  0  0  0
  3  6  2  0  0  0  0
  4  5  1  0  0  0  0
  6  7  1  0  0  0  0
  6  8  1  0  0  0  0
  8  9  1  0  0  0  0
  8 10  2  0  0  0  0
 10 11  1  0  0  0  0
 10 12  1  0  0  0  0
 11 18  2  0  0  0  0
 11 44  1  0  0  0  0
 12 23  1  0  0  0  0
 13 14  1  0  0  0  0
 13 21  1  0  0  0  0
 13 24  2  0  0  0  0
 14 15  1  0  0  0  0
 14 16  2  0  0  0  0
 16 17  1  0  0  0  0
 16 18  1  0  0  0  0
 18 19  1  0  0  0  0
 19 20  1  0  0  0  0
 19 21  2  0  0  0  0
 21 22  1  0  0  0  0
 23 25  2  0  0  0  0
 23 26  2  0  0  0  0
 23 27  1  0  0  0  0
 24 63  1  0  0  0  0
 24 66  1  0  0  0  0
 28 29  1  0  0  0  0
 28 40  1  0  0  0  0
 28 47  2  0  0  0  0
 29 30  1  0  0  0  0
 29 37  1  0  0  0  0
 30 31  1  0  0  0  0
 30 32  1  0  0  0  0
 30 36  1  0  0  0  0
 32 33  1  0  0  0  0
 32 34  1  0  0  0  0
 32 35  1  0  0  0  0
 37 38  1  0  0  0  0
 37 39  1  0  0  0  0
 37 55  1  0  0  0  0
 40 41  1  0  0  0  0
 40 42  2  0  0  0  0
 42 43  1  0  0  0  0
 42 44  1  0  0  0  0
 44 45  2  0  0  0  0
 45 46  1  0  0  0  0
 45 47  1  0  0  0  0
 47 48  1  0  0  0  0
 49 50  1  0  0  0  0
 49 51  1  0  0  0  0
 49 58  2  0  0  0  0
 51 52  1  0  0  0  0
 51 53  2  0  0  0  0
 53 54  1  0  0  0  0
 53 55  1  0  0  0  0
 55 56  2  0  0  0  0
 56 57  1  0  0  0  0
 56 58  1  0  0  0  0
 58 59  1  0  0  0  0
 59 60  2  0  0  0  0
 59 61  2  0  0  0  0
 59 62  1  0  0  0  0
 63 64  1  0  0  0  0
 63 65  1  0  0  0  0
 63 79  1  0  0  0  0
 66 67  1  0  0  0  0
 66 71  1  0  0  0  0
 66 72  1  0  0  0  0
 67 68  1  0  0  0  0
 67 69  1  0  0  0  0
 67 70  1  0  0  0  0
 73 74  1  0  0  0  0
 73 75  1  0  0  0  0
 73 82  2  0  0  0  0
 75 76  1  0  0  0  0
 75 77  2  0  0  0  0
 77 78  1  0  0  0  0
 77 79  1  0  0  0  0
 79 80  2  0  0  0  0
 80 81  1  0  0  0  0
 80 82  1  0  0  0  0
 82 83  1  0  0  0  0
 83 84  2  0  0  0  0
 83 85  2  0  0  0  0
 83 86  1  0  0  0  0
M  CHG  1  24   1
M  CHG  1  27  -1
M  CHG  1  62  -1
M  CHG  1  86  -1
M  END
$$$$
