# Supplementary material for: Molecular Modeling to Estimate the Diffusion Coefficients of Drugs and Other Small Molecules
Source: Molecules. 2020 Nov 16;25(22):5340. doi: 10.3390/molecules25225340 (PMC7709040; doi:10.3390/molecules25225340)
Supplement: Supplementary file 1 [file molecules-25-05340-s001.zip › SupplmntFiles/MolFiles/Fast Green FCF/Fast Green FCF_14.mol]

  MOE2016           3D

 86 90  0  0  0  0  0  0  0  0999 V2000
   -0.6280   -6.8540   -5.9210 C   0  0  0  0  0  0  0  0  0  0  0  0
    0.4340   -7.0330   -6.0740 H   0  0  0  0  0  0  0  0  0  0  0  0
   -1.5520   -7.1850   -6.9020 C   0  0  0  0  0  0  0  0  0  0  0  0
   -1.1620   -7.7350   -8.0860 O   0  0  0  0  0  0  0  0  0  0  0  0
   -0.1900   -7.7780   -8.0880 H   0  0  0  0  0  0  0  0  0  0  0  0
   -2.9020   -6.9610   -6.6980 C   0  0  0  0  0  0  0  0  0  0  0  0
   -3.6210   -7.2190   -7.4690 H   0  0  0  0  0  0  0  0  0  0  0  0
   -3.3310   -6.3930   -5.4960 C   0  0  0  0  0  0  0  0  0  0  0  0
   -4.3980   -6.2250   -5.3620 H   0  0  0  0  0  0  0  0  0  0  0  0
   -2.4230   -6.0380   -4.4710 C   0  0  0  0  0  0  0  0  0  0  0  0
   -3.0560   -5.4340   -3.2640 C   0  0  0  0  0  0  0  0  0  0  0  0
   -1.0540   -6.2800   -4.7040 C   0  0  0  0  0  0  0  0  0  0  0  0
   -1.5630   -6.2700    0.1950 C   0  0  0  0  0  0  0  0  0  0  0  0
   -1.6130   -7.4590   -0.7260 C   0  0  0  0  0  0  0  0  0  0  0  0
   -1.0040   -8.3340   -0.5510 H   0  0  0  0  0  0  0  0  0  0  0  0
   -2.3640   -7.3350   -1.8330 C   0  0  0  0  0  0  0  0  0  0  0  0
   -2.3950   -8.1120   -2.5870 H   0  0  0  0  0  0  0  0  0  0  0  0
   -3.0380   -6.0570   -2.0530 C   0  0  0  0  0  0  0  0  0  0  0  0
   -3.5770   -5.4460   -0.8310 C   0  0  0  0  0  0  0  0  0  0  0  0
   -4.4970   -4.8700   -0.8430 H   0  0  0  0  0  0  0  0  0  0  0  0
   -2.8780   -5.5610    0.3080 C   0  0  0  0  0  0  0  0  0  0  0  0
   -3.1990   -5.0650    1.2160 H   0  0  0  0  0  0  0  0  0  0  0  0
    0.3080   -5.9190   -3.5550 S   0  0  0  0  0  0  0  0  0  0  0  0
   -0.4840   -5.8570    0.7870 N   0  3  0  0  0  0  0  0  0  0  0  0
    1.3280   -5.3450   -4.4280 O   0  0  0  0  0  0  0  0  0  0  0  0
   -0.2050   -4.9980   -2.5470 O   0  0  0  0  0  0  0  0  0  0  0  0
    0.6260   -7.2490   -3.0340 O   0  5  0  0  0  0  0  0  0  0  0  0
   -4.8340   -1.4940   -3.0180 C   0  0  0  0  0  0  0  0  0  0  0  0
   -5.3990   -0.2630   -2.6970 N   0  0  0  0  0  0  0  0  0  0  0  0
   -6.8070    0.0330   -2.9750 C   0  0  0  0  0  0  0  0  0  0  0  0
   -6.9060    1.0860   -3.2690 H   0  0  0  0  0  0  0  0  0  0  0  0
   -7.6820   -0.2140   -1.7550 C   0  0  0  0  0  0  0  0  0  0  0  0
   -7.6220   -1.2530   -1.4170 H   0  0  0  0  0  0  0  0  0  0  0  0
   -8.7280    0.0060   -1.9910 H   0  0  0  0  0  0  0  0  0  0  0  0
   -7.3840    0.4260   -0.9190 H   0  0  0  0  0  0  0  0  0  0  0  0
   -7.1790   -0.5310   -3.8380 H   0  0  0  0  0  0  0  0  0  0  0  0
   -4.6180    0.8060   -2.0520 C   0  0  0  0  0  0  0  0  0  0  0  0
   -3.8480    1.1480   -2.7560 H   0  0  0  0  0  0  0  0  0  0  0  0
   -5.2590    1.6780   -1.8660 H   0  0  0  0  0  0  0  0  0  0  0  0
   -5.6190   -2.6400   -3.2360 C   0  0  0  0  0  0  0  0  0  0  0  0
   -6.7020   -2.5880   -3.2060 H   0  0  0  0  0  0  0  0  0  0  0  0
   -5.0540   -3.9130   -3.3940 C   0  0  0  0  0  0  0  0  0  0  0  0
   -5.7090   -4.7760   -3.4790 H   0  0  0  0  0  0  0  0  0  0  0  0
   -3.6710   -4.0800   -3.3350 C   0  0  0  0  0  0  0  0  0  0  0  0
   -2.8650   -2.9490   -3.2200 C   0  0  0  0  0  0  0  0  0  0  0  0
   -1.7820   -3.0480   -3.1750 H   0  0  0  0  0  0  0  0  0  0  0  0
   -3.4420   -1.6820   -3.0720 C   0  0  0  0  0  0  0  0  0  0  0  0
   -2.7600   -0.8480   -2.9450 H   0  0  0  0  0  0  0  0  0  0  0  0
   -2.7020   -0.0780    1.7450 C   0  0  0  0  0  0  0  0  0  0  0  0
   -2.2200   -0.3040    2.6920 H   0  0  0  0  0  0  0  0  0  0  0  0
   -2.2470    0.9600    0.9380 C   0  0  0  0  0  0  0  0  0  0  0  0
   -1.4010    1.5620    1.2570 H   0  0  0  0  0  0  0  0  0  0  0  0
   -2.8800    1.2250   -0.2800 C   0  0  0  0  0  0  0  0  0  0  0  0
   -2.5060    2.0390   -0.8970 H   0  0  0  0  0  0  0  0  0  0  0  0
   -3.9770    0.4550   -0.7180 C   0  0  0  0  0  0  0  0  0  0  0  0
   -4.4440   -0.5730    0.1170 C   0  0  0  0  0  0  0  0  0  0  0  0
   -5.2900   -1.1890   -0.1760 H   0  0  0  0  0  0  0  0  0  0  0  0
   -3.7990   -0.8380    1.3310 C   0  0  0  0  0  0  0  0  0  0  0  0
   -4.3270   -2.2200    2.3780 S   0  0  0  0  0  0  0  0  0  0  0  0
   -3.0550   -2.8720    2.6990 O   0  0  0  0  0  0  0  0  0  0  0  0
   -4.9840   -1.5350    3.4850 O   0  0  0  0  0  0  0  0  0  0  0  0
   -5.1970   -3.0100    1.5110 O   0  5  0  0  0  0  0  0  0  0  0  0
    0.8780   -6.3950    0.4380 C   0  0  0  0  0  0  0  0  0  0  0  0
    0.9280   -6.4920   -0.6470 H   0  0  0  0  0  0  0  0  0  0  0  0
    1.6280   -5.6410    0.7050 H   0  0  0  0  0  0  0  0  0  0  0  0
   -0.4760   -4.6750    1.7200 C   0  0  0  0  0  0  0  0  0  0  0  0
   -0.3680   -3.3840    0.9280 C   0  0  0  0  0  0  0  0  0  0  0  0
   -1.2250   -3.2330    0.2640 H   0  0  0  0  0  0  0  0  0  0  0  0
    0.5360   -3.3690    0.3080 H   0  0  0  0  0  0  0  0  0  0  0  0
   -0.3180   -2.5290    1.6100 H   0  0  0  0  0  0  0  0  0  0  0  0
    0.3850   -4.7790    2.3880 H   0  0  0  0  0  0  0  0  0  0  0  0
   -1.3640   -4.7200    2.3530 H   0  0  0  0  0  0  0  0  0  0  0  0
    1.9090  -10.1370    2.3510 C   0  0  0  0  0  0  0  0  0  0  0  0
    2.1620  -11.0730    2.8420 H   0  0  0  0  0  0  0  0  0  0  0  0
    1.9730  -10.0120    0.9650 C   0  0  0  0  0  0  0  0  0  0  0  0
    2.2850  -10.8590    0.3590 H   0  0  0  0  0  0  0  0  0  0  0  0
    1.6380   -8.7990    0.3560 C   0  0  0  0  0  0  0  0  0  0  0  0
    1.7000   -8.7220   -0.7320 H   0  0  0  0  0  0  0  0  0  0  0  0
    1.2200   -7.6940    1.1220 C   0  0  0  0  0  0  0  0  0  0  0  0
    1.1780   -7.8210    2.5160 C   0  0  0  0  0  0  0  0  0  0  0  0
    0.8900   -6.9930    3.1600 H   0  0  0  0  0  0  0  0  0  0  0  0
    1.5230   -9.0360    3.1170 C   0  0  0  0  0  0  0  0  0  0  0  0
    1.4220   -9.1930    4.9190 S   0  0  0  0  0  0  0  0  0  0  0  0
    2.8040   -8.9410    5.3130 O   0  0  0  0  0  0  0  0  0  0  0  0
    0.4640   -8.1500    5.2770 O   0  0  0  0  0  0  0  0  0  0  0  0
    0.9440  -10.5610    5.0950 O   0  5  0  0  0  0  0  0  0  0  0  0
  1  2  1  0  0  0  0
  1  3  1  0  0  0  0
  1 12  2  0  0  0  0
  3  4  1  0  0  0  0
  3  6  2  0  0  0  0
  4  5  1  0  0  0  0
  6  7  1  0  0  0  0
  6  8  1  0  0  0  0
  8  9  1  0  0  0  0
  8 10  2  0  0  0  0
 10 11  1  0  0  0  0
 10 12  1  0  0  0  0
 11 18  2  0  0  0  0
 11 44  1  0  0  0  0
 12 23  1  0  0  0  0
 13 14  1  0  0  0  0
 13 21  1  0  0  0  0
 13 24  2  0  0  0  0
 14 15  1  0  0  0  0
 14 16  2  0  0  0  0
 16 17  1  0  0  0  0
 16 18  1  0  0  0  0
 18 19  1  0  0  0  0
 19 20  1  0  0  0  0
 19 21  2  0  0  0  0
 21 22  1  0  0  0  0
 23 25  2  0  0  0  0
 23 26  2  0  0  0  0
 23 27  1  0  0  0  0
 24 63  1  0  0  0  0
 24 66  1  0  0  0  0
 28 29  1  0  0  0  0
 28 40  1  0  0  0  0
 28 47  2  0  0  0  0
 29 30  1  0  0  0  0
 29 37  1  0  0  0  0
 30 31  1  0  0  0  0
 30 32  1  0  0  0  0
 30 36  1  0  0  0  0
 32 33  1  0  0  0  0
 32 34  1  0  0  0  0
 32 35  1  0  0  0  0
 37 38  1  0  0  0  0
 37 39  1  0  0  0  0
 37 55  1  0  0  0  0
 40 41  1  0  0  0  0
 40 42  2  0  0  0  0
 42 43  1  0  0  0  0
 42 44  1  0  0  0  0
 44 45  2  0  0  0  0
 45 46  1  0  0  0  0
 45 47  1  0  0  0  0
 47 48  1  0  0  0  0
 49 50  1  0  0  0  0
 49 51  1  0  0  0  0
 49 58  2  0  0  0  0
 51 52  1  0  0  0  0
 51 53  2  0  0  0  0
 53 54  1  0  0  0  0
 53 55  1  0  0  0  0
 55 56  2  0  0  0  0
 56 57  1  0  0  0  0
 56 58  1  0  0  0  0
 58 59  1  0  0  0  0
 59 60  2  0  0  0  0
 59 61  2  0  0  0  0
 59 62  1  0  0  0  0
 63 64  1  0  0  0  0
 63 65  1  0  0  0  0
 63 79  1  0  0  0  0
 66 67  1  0  0  0  0
 66 71  1  0  0  0  0
 66 72  1  0  0  0  0
 67 68  1  0  0  0  0
 67 69  1  0  0  0  0
 67 70  1  0  0  0  0
 73 74  1  0  0  0  0
 73 75  1  0  0  0  0
 73 82  2  0  0  0  0
 75 76  1  0  0  0  0
 75 77  2  0  0  0  0
 77 78  1  0  0  0  0
 77 79  1  0  0  0  0
 79 80  2  0  0  0  0
 80 81  1  0  0  0  0
 80 82  1  0  0  0  0
 82 83  1  0  0  0  0
 83 84  2  0  0  0  0
 83 85  2  0  0  0  0
 83 86  1  0  0  0  0
M  CHG  1  24   1
M  CHG  1  27  -1
M  CHG  1  62  -1
M  CHG  1  86  -1
M  END
$$$$
