# Supplementary material for: Molecular Modeling to Estimate the Diffusion Coefficients of Drugs and Other Small Molecules
Source: Molecules. 2020 Nov 16;25(22):5340. doi: 10.3390/molecules25225340 (PMC7709040; doi:10.3390/molecules25225340)
Supplement: Supplementary file 1 [file molecules-25-05340-s001.zip › SupplmntFiles/MolFiles/Fast Green FCF/Fast Green FCF_15.mol]

  MOE2016           3D

 86 90  0  0  0  0  0  0  0  0999 V2000
   -1.7480    0.9200   -0.7500 C   0  0  0  0  0  0  0  0  0  0  0  0
   -2.7260    1.3660   -0.5850 H   0  0  0  0  0  0  0  0  0  0  0  0
   -0.6500    1.7100   -1.0530 C   0  0  0  0  0  0  0  0  0  0  0  0
   -0.7560    3.0660   -1.1470 O   0  0  0  0  0  0  0  0  0  0  0  0
   -1.6700    3.3080   -0.9210 H   0  0  0  0  0  0  0  0  0  0  0  0
    0.5900    1.1350   -1.2680 C   0  0  0  0  0  0  0  0  0  0  0  0
    1.4480    1.7580   -1.5030 H   0  0  0  0  0  0  0  0  0  0  0  0
    0.7320   -0.2510   -1.1720 C   0  0  0  0  0  0  0  0  0  0  0  0
    1.7190   -0.6770   -1.3430 H   0  0  0  0  0  0  0  0  0  0  0  0
   -0.3610   -1.0940   -0.8630 C   0  0  0  0  0  0  0  0  0  0  0  0
   -0.0240   -2.5450   -0.7960 C   0  0  0  0  0  0  0  0  0  0  0  0
   -1.6140   -0.4820   -0.6520 C   0  0  0  0  0  0  0  0  0  0  0  0
   -2.6380   -5.0770   -2.0410 C   0  0  0  0  0  0  0  0  0  0  0  0
   -1.3130   -5.7260   -1.7830 C   0  0  0  0  0  0  0  0  0  0  0  0
   -1.2030   -6.7950   -1.6490 H   0  0  0  0  0  0  0  0  0  0  0  0
   -0.2840   -4.8880   -1.5880 C   0  0  0  0  0  0  0  0  0  0  0  0
    0.6890   -5.2830   -1.3150 H   0  0  0  0  0  0  0  0  0  0  0  0
   -0.5280   -3.4430   -1.6870 C   0  0  0  0  0  0  0  0  0  0  0  0
   -1.4710   -3.0700   -2.7400 C   0  0  0  0  0  0  0  0  0  0  0  0
   -1.3570   -2.1340   -3.2750 H   0  0  0  0  0  0  0  0  0  0  0  0
   -2.5380   -3.8650   -2.9280 C   0  0  0  0  0  0  0  0  0  0  0  0
   -3.3320   -3.5960   -3.6100 H   0  0  0  0  0  0  0  0  0  0  0  0
   -3.1670   -1.3350   -0.2430 S   0  0  0  0  0  0  0  0  0  0  0  0
   -3.7440   -5.4900   -1.5020 N   0  3  0  0  0  0  0  0  0  0  0  0
   -2.8180   -2.6760    0.2130 O   0  0  0  0  0  0  0  0  0  0  0  0
   -3.7440   -0.4810    0.7920 O   0  0  0  0  0  0  0  0  0  0  0  0
   -3.8760   -1.3090   -1.5220 O   0  5  0  0  0  0  0  0  0  0  0  0
    2.2900   -4.5200    2.2820 C   0  0  0  0  0  0  0  0  0  0  0  0
    2.9450   -5.3660    3.1740 N   0  0  0  0  0  0  0  0  0  0  0  0
    4.3950   -5.5660    3.1220 C   0  0  0  0  0  0  0  0  0  0  0  0
    4.9140   -4.6830    2.7320 H   0  0  0  0  0  0  0  0  0  0  0  0
    4.7620   -6.8020    2.3140 C   0  0  0  0  0  0  0  0  0  0  0  0
    4.3980   -6.7360    1.2840 H   0  0  0  0  0  0  0  0  0  0  0  0
    4.3360   -7.7060    2.7610 H   0  0  0  0  0  0  0  0  0  0  0  0
    5.8490   -6.9230    2.2830 H   0  0  0  0  0  0  0  0  0  0  0  0
    4.7840   -5.6870    4.1410 H   0  0  0  0  0  0  0  0  0  0  0  0
    2.2170   -6.1160    4.2120 C   0  0  0  0  0  0  0  0  0  0  0  0
    2.9190   -6.7280    4.7930 H   0  0  0  0  0  0  0  0  0  0  0  0
    1.7880   -5.3990    4.9240 H   0  0  0  0  0  0  0  0  0  0  0  0
    0.9760   -4.0760    2.5070 C   0  0  0  0  0  0  0  0  0  0  0  0
    0.4540   -4.3140    3.4280 H   0  0  0  0  0  0  0  0  0  0  0  0
    0.2490   -3.3720    1.5400 C   0  0  0  0  0  0  0  0  0  0  0  0
   -0.7930   -3.1240    1.7340 H   0  0  0  0  0  0  0  0  0  0  0  0
    0.8260   -3.0730    0.3070 C   0  0  0  0  0  0  0  0  0  0  0  0
    2.1640   -3.4030    0.0960 C   0  0  0  0  0  0  0  0  0  0  0  0
    2.6410   -3.1860   -0.8560 H   0  0  0  0  0  0  0  0  0  0  0  0
    2.8770   -4.1150    1.0710 C   0  0  0  0  0  0  0  0  0  0  0  0
    3.8870   -4.4160    0.8120 H   0  0  0  0  0  0  0  0  0  0  0  0
   -0.9270   -8.8380    2.9560 C   0  0  0  0  0  0  0  0  0  0  0  0
   -1.7170   -9.5160    2.6410 H   0  0  0  0  0  0  0  0  0  0  0  0
   -0.8880   -8.3390    4.2540 C   0  0  0  0  0  0  0  0  0  0  0  0
   -1.6510   -8.6300    4.9700 H   0  0  0  0  0  0  0  0  0  0  0  0
    0.1330   -7.4620    4.6320 C   0  0  0  0  0  0  0  0  0  0  0  0
    0.1440   -7.0820    5.6520 H   0  0  0  0  0  0  0  0  0  0  0  0
    1.1330   -7.0650    3.7210 C   0  0  0  0  0  0  0  0  0  0  0  0
    1.0970   -7.5950    2.4210 C   0  0  0  0  0  0  0  0  0  0  0  0
    1.8490   -7.3210    1.6860 H   0  0  0  0  0  0  0  0  0  0  0  0
    0.0660   -8.4650    2.0470 C   0  0  0  0  0  0  0  0  0  0  0  0
   -0.0540   -9.0880    0.3490 S   0  0  0  0  0  0  0  0  0  0  0  0
    0.8680   -8.2420   -0.4040 O   0  0  0  0  0  0  0  0  0  0  0  0
    0.3430  -10.4830    0.5020 O   0  0  0  0  0  0  0  0  0  0  0  0
   -1.4650   -8.8610    0.0330 O   0  5  0  0  0  0  0  0  0  0  0  0
   -5.0180   -4.6960   -1.5790 C   0  0  0  0  0  0  0  0  0  0  0  0
   -5.6560   -4.9780   -0.7330 H   0  0  0  0  0  0  0  0  0  0  0  0
   -4.7660   -3.6460   -1.4280 H   0  0  0  0  0  0  0  0  0  0  0  0
   -3.8070   -6.7030   -0.6130 C   0  0  0  0  0  0  0  0  0  0  0  0
   -3.3880   -6.3390    0.8010 C   0  0  0  0  0  0  0  0  0  0  0  0
   -2.3500   -5.9970    0.8500 H   0  0  0  0  0  0  0  0  0  0  0  0
   -3.4840   -7.2100    1.4560 H   0  0  0  0  0  0  0  0  0  0  0  0
   -4.0180   -5.5420    1.2120 H   0  0  0  0  0  0  0  0  0  0  0  0
   -3.2010   -7.4920   -1.0580 H   0  0  0  0  0  0  0  0  0  0  0  0
   -4.8390   -7.0690   -0.6130 H   0  0  0  0  0  0  0  0  0  0  0  0
   -7.2640   -5.2220   -5.2410 C   0  0  0  0  0  0  0  0  0  0  0  0
   -7.8390   -5.3630   -6.1540 H   0  0  0  0  0  0  0  0  0  0  0  0
   -6.9640   -3.9440   -4.7740 C   0  0  0  0  0  0  0  0  0  0  0  0
   -7.3050   -3.0730   -5.3270 H   0  0  0  0  0  0  0  0  0  0  0  0
   -6.2310   -3.7830   -3.5930 C   0  0  0  0  0  0  0  0  0  0  0  0
   -6.0120   -2.7730   -3.2440 H   0  0  0  0  0  0  0  0  0  0  0  0
   -5.7800   -4.8990   -2.8640 C   0  0  0  0  0  0  0  0  0  0  0  0
   -6.1000   -6.1790   -3.3320 C   0  0  0  0  0  0  0  0  0  0  0  0
   -5.8050   -7.0810   -2.7990 H   0  0  0  0  0  0  0  0  0  0  0  0
   -6.8240   -6.3310   -4.5180 C   0  0  0  0  0  0  0  0  0  0  0  0
   -7.2310   -8.0060   -5.0730 S   0  0  0  0  0  0  0  0  0  0  0  0
   -6.0210   -8.3700   -5.8040 O   0  0  0  0  0  0  0  0  0  0  0  0
   -7.4390   -8.7110   -3.8090 O   0  0  0  0  0  0  0  0  0  0  0  0
   -8.4300   -7.8060   -5.8790 O   0  5  0  0  0  0  0  0  0  0  0  0
  1  2  1  0  0  0  0
  1  3  1  0  0  0  0
  1 12  2  0  0  0  0
  3  4  1  0  0  0  0
  3  6  2  0  0  0  0
  4  5  1  0  0  0  0
  6  7  1  0  0  0  0
  6  8  1  0  0  0  0
  8  9  1  0  0  0  0
  8 10  2  0  0  0  0
 10 11  1  0  0  0  0
 10 12  1  0  0  0  0
 11 18  2  0  0  0  0
 11 44  1  0  0  0  0
 12 23  1  0  0  0  0
 13 14  1  0  0  0  0
 13 21  1  0  0  0  0
 13 24  2  0  0  0  0
 14 15  1  0  0  0  0
 14 16  2  0  0  0  0
 16 17  1  0  0  0  0
 16 18  1  0  0  0  0
 18 19  1  0  0  0  0
 19 20  1  0  0  0  0
 19 21  2  0  0  0  0
 21 22  1  0  0  0  0
 23 25  2  0  0  0  0
 23 26  2  0  0  0  0
 23 27  1  0  0  0  0
 24 63  1  0  0  0  0
 24 66  1  0  0  0  0
 28 29  1  0  0  0  0
 28 40  1  0  0  0  0
 28 47  2  0  0  0  0
 29 30  1  0  0  0  0
 29 37  1  0  0  0  0
 30 31  1  0  0  0  0
 30 32  1  0  0  0  0
 30 36  1  0  0  0  0
 32 33  1  0  0  0  0
 32 34  1  0  0  0  0
 32 35  1  0  0  0  0
 37 38  1  0  0  0  0
 37 39  1  0  0  0  0
 37 55  1  0  0  0  0
 40 41  1  0  0  0  0
 40 42  2  0  0  0  0
 42 43  1  0  0  0  0
 42 44  1  0  0  0  0
 44 45  2  0  0  0  0
 45 46  1  0  0  0  0
 45 47  1  0  0  0  0
 47 48  1  0  0  0  0
 49 50  1  0  0  0  0
 49 51  1  0  0  0  0
 49 58  2  0  0  0  0
 51 52  1  0  0  0  0
 51 53  2  0  0  0  0
 53 54  1  0  0  0  0
 53 55  1  0  0  0  0
 55 56  2  0  0  0  0
 56 57  1  0  0  0  0
 56 58  1  0  0  0  0
 58 59  1  0  0  0  0
 59 60  2  0  0  0  0
 59 61  2  0  0  0  0
 59 62  1  0  0  0  0
 63 64  1  0  0  0  0
 63 65  1  0  0  0  0
 63 79  1  0  0  0  0
 66 67  1  0  0  0  0
 66 71  1  0  0  0  0
 66 72  1  0  0  0  0
 67 68  1  0  0  0  0
 67 69  1  0  0  0  0
 67 70  1  0  0  0  0
 73 74  1  0  0  0  0
 73 75  1  0  0  0  0
 73 82  2  0  0  0  0
 75 76  1  0  0  0  0
 75 77  2  0  0  0  0
 77 78  1  0  0  0  0
 77 79  1  0  0  0  0
 79 80  2  0  0  0  0
 80 81  1  0  0  0  0
 80 82  1  0  0  0  0
 82 83  1  0  0  0  0
 83 84  2  0  0  0  0
 83 85  2  0  0  0  0
 83 86  1  0  0  0  0
M  CHG  1  24   1
M  CHG  1  27  -1
M  CHG  1  62  -1
M  CHG  1  86  -1
M  END
$$$$
