# Supplementary material for: Molecular Modeling to Estimate the Diffusion Coefficients of Drugs and Other Small Molecules
Source: Molecules. 2020 Nov 16;25(22):5340. doi: 10.3390/molecules25225340 (PMC7709040; doi:10.3390/molecules25225340)
Supplement: Supplementary file 1 [file molecules-25-05340-s001.zip › SupplmntFiles/MolFiles/Fast Green FCF/Fast Green FCF_16.mol]

  MOE2016           3D

 86 90  0  0  0  0  0  0  0  0999 V2000
   -3.4320   -5.1360    4.9000 C   0  0  0  0  0  0  0  0  0  0  0  0
   -4.3960   -5.6120    5.0670 H   0  0  0  0  0  0  0  0  0  0  0  0
   -2.7400   -4.5470    5.9480 C   0  0  0  0  0  0  0  0  0  0  0  0
   -3.2380   -4.5500    7.2170 O   0  0  0  0  0  0  0  0  0  0  0  0
   -4.0690   -5.0550    7.2080 H   0  0  0  0  0  0  0  0  0  0  0  0
   -1.5170   -3.9380    5.7270 C   0  0  0  0  0  0  0  0  0  0  0  0
   -0.9790   -3.4790    6.5510 H   0  0  0  0  0  0  0  0  0  0  0  0
   -0.9780   -3.9230    4.4390 C   0  0  0  0  0  0  0  0  0  0  0  0
   -0.0140   -3.4390    4.2930 H   0  0  0  0  0  0  0  0  0  0  0  0
   -1.6470   -4.5150    3.3440 C   0  0  0  0  0  0  0  0  0  0  0  0
   -0.9280   -4.4160    2.0420 C   0  0  0  0  0  0  0  0  0  0  0  0
   -2.8940   -5.1250    3.5950 C   0  0  0  0  0  0  0  0  0  0  0  0
   -3.0650   -3.9590   -1.0660 C   0  0  0  0  0  0  0  0  0  0  0  0
   -1.6080   -3.7980   -1.3800 C   0  0  0  0  0  0  0  0  0  0  0  0
   -1.2230   -3.8760   -2.3880 H   0  0  0  0  0  0  0  0  0  0  0  0
   -0.7990   -3.6630   -0.3180 C   0  0  0  0  0  0  0  0  0  0  0  0
    0.2770   -3.6090   -0.4430 H   0  0  0  0  0  0  0  0  0  0  0  0
   -1.4140   -3.6660    1.0150 C   0  0  0  0  0  0  0  0  0  0  0  0
   -2.6780   -2.9340    1.0870 C   0  0  0  0  0  0  0  0  0  0  0  0
   -2.9460   -2.3830    1.9810 H   0  0  0  0  0  0  0  0  0  0  0  0
   -3.5210   -3.0530    0.0470 C   0  0  0  0  0  0  0  0  0  0  0  0
   -4.5120   -2.6200    0.0580 H   0  0  0  0  0  0  0  0  0  0  0  0
   -3.9510   -5.9480    2.3650 S   0  0  0  0  0  0  0  0  0  0  0  0
   -3.8230   -4.8400   -1.6450 N   0  3  0  0  0  0  0  0  0  0  0  0
   -3.1310   -6.2060    1.1880 O   0  0  0  0  0  0  0  0  0  0  0  0
   -4.3910   -7.1520    3.0630 O   0  0  0  0  0  0  0  0  0  0  0  0
   -4.9970   -4.9520    2.1420 O   0  5  0  0  0  0  0  0  0  0  0  0
    2.6520   -6.5630    0.9260 C   0  0  0  0  0  0  0  0  0  0  0  0
    3.7730   -7.1790    0.3860 N   0  0  0  0  0  0  0  0  0  0  0  0
    5.0540   -7.1690    1.0870 C   0  0  0  0  0  0  0  0  0  0  0  0
    5.8650   -7.4380    0.4000 H   0  0  0  0  0  0  0  0  0  0  0  0
    5.0440   -8.1710    2.2330 C   0  0  0  0  0  0  0  0  0  0  0  0
    6.0210   -8.1940    2.7240 H   0  0  0  0  0  0  0  0  0  0  0  0
    4.8190   -9.1790    1.8700 H   0  0  0  0  0  0  0  0  0  0  0  0
    4.2930   -7.9090    2.9850 H   0  0  0  0  0  0  0  0  0  0  0  0
    5.3100   -6.1730    1.4620 H   0  0  0  0  0  0  0  0  0  0  0  0
    3.6870   -7.8370   -0.9220 C   0  0  0  0  0  0  0  0  0  0  0  0
    4.5800   -8.4490   -1.1050 H   0  0  0  0  0  0  0  0  0  0  0  0
    2.8590   -8.5540   -0.9650 H   0  0  0  0  0  0  0  0  0  0  0  0
    1.3840   -7.1580    0.8540 C   0  0  0  0  0  0  0  0  0  0  0  0
    1.2610   -8.1540    0.4410 H   0  0  0  0  0  0  0  0  0  0  0  0
    0.2320   -6.4920    1.2850 C   0  0  0  0  0  0  0  0  0  0  0  0
   -0.7360   -6.9730    1.1630 H   0  0  0  0  0  0  0  0  0  0  0  0
    0.3170   -5.1970    1.7970 C   0  0  0  0  0  0  0  0  0  0  0  0
    1.5770   -4.6120    1.9420 C   0  0  0  0  0  0  0  0  0  0  0  0
    1.6730   -3.5990    2.3230 H   0  0  0  0  0  0  0  0  0  0  0  0
    2.7250   -5.2940    1.5180 C   0  0  0  0  0  0  0  0  0  0  0  0
    3.6740   -4.7710    1.5810 H   0  0  0  0  0  0  0  0  0  0  0  0
    3.3860   -4.9290   -4.1170 C   0  0  0  0  0  0  0  0  0  0  0  0
    3.2950   -4.2030   -4.9210 H   0  0  0  0  0  0  0  0  0  0  0  0
    4.6090   -5.1560   -3.4910 C   0  0  0  0  0  0  0  0  0  0  0  0
    5.4880   -4.6000   -3.8050 H   0  0  0  0  0  0  0  0  0  0  0  0
    4.7020   -6.0960   -2.4600 C   0  0  0  0  0  0  0  0  0  0  0  0
    5.6610   -6.2560   -1.9750 H   0  0  0  0  0  0  0  0  0  0  0  0
    3.5730   -6.8240   -2.0430 C   0  0  0  0  0  0  0  0  0  0  0  0
    2.3390   -6.5830   -2.6720 C   0  0  0  0  0  0  0  0  0  0  0  0
    1.4450   -7.1170   -2.3620 H   0  0  0  0  0  0  0  0  0  0  0  0
    2.2570   -5.6420   -3.7030 C   0  0  0  0  0  0  0  0  0  0  0  0
    0.6900   -5.3160   -4.5470 S   0  0  0  0  0  0  0  0  0  0  0  0
    1.0070   -5.6320   -5.9360 O   0  0  0  0  0  0  0  0  0  0  0  0
   -0.2630   -6.2210   -3.9060 O   0  0  0  0  0  0  0  0  0  0  0  0
    0.4570   -3.9050   -4.2500 O   0  5  0  0  0  0  0  0  0  0  0  0
   -5.2340   -5.1200   -1.1930 C   0  0  0  0  0  0  0  0  0  0  0  0
   -5.2830   -6.1840   -0.9380 H   0  0  0  0  0  0  0  0  0  0  0  0
   -5.4720   -4.5670   -0.2850 H   0  0  0  0  0  0  0  0  0  0  0  0
   -3.2980   -5.7810   -2.7010 C   0  0  0  0  0  0  0  0  0  0  0  0
   -2.6710   -7.0010   -2.0500 C   0  0  0  0  0  0  0  0  0  0  0  0
   -2.3330   -7.7040   -2.8180 H   0  0  0  0  0  0  0  0  0  0  0  0
   -3.3850   -7.5330   -1.4120 H   0  0  0  0  0  0  0  0  0  0  0  0
   -1.8060   -6.7360   -1.4340 H   0  0  0  0  0  0  0  0  0  0  0  0
   -2.6060   -5.2410   -3.3480 H   0  0  0  0  0  0  0  0  0  0  0  0
   -4.1370   -6.0860   -3.3340 H   0  0  0  0  0  0  0  0  0  0  0  0
   -8.1120   -4.1060   -4.2610 C   0  0  0  0  0  0  0  0  0  0  0  0
   -8.8190   -3.8360   -5.0410 H   0  0  0  0  0  0  0  0  0  0  0  0
   -7.9750   -5.4280   -3.8420 C   0  0  0  0  0  0  0  0  0  0  0  0
   -8.5880   -6.2020   -4.2970 H   0  0  0  0  0  0  0  0  0  0  0  0
   -7.0530   -5.7570   -2.8430 C   0  0  0  0  0  0  0  0  0  0  0  0
   -6.9670   -6.7970   -2.5310 H   0  0  0  0  0  0  0  0  0  0  0  0
   -6.2490   -4.7670   -2.2530 C   0  0  0  0  0  0  0  0  0  0  0  0
   -6.4060   -3.4370   -2.6640 C   0  0  0  0  0  0  0  0  0  0  0  0
   -5.8190   -2.6310   -2.2270 H   0  0  0  0  0  0  0  0  0  0  0  0
   -7.3320   -3.1180   -3.6600 C   0  0  0  0  0  0  0  0  0  0  0  0
   -7.4590   -1.3960   -4.2040 S   0  0  0  0  0  0  0  0  0  0  0  0
   -7.9180   -1.5190   -5.5840 O   0  0  0  0  0  0  0  0  0  0  0  0
   -8.4280   -0.8640   -3.2520 O   0  0  0  0  0  0  0  0  0  0  0  0
   -6.0880   -0.9200   -4.0400 O   0  5  0  0  0  0  0  0  0  0  0  0
  1  2  1  0  0  0  0
  1  3  1  0  0  0  0
  1 12  2  0  0  0  0
  3  4  1  0  0  0  0
  3  6  2  0  0  0  0
  4  5  1  0  0  0  0
  6  7  1  0  0  0  0
  6  8  1  0  0  0  0
  8  9  1  0  0  0  0
  8 10  2  0  0  0  0
 10 11  1  0  0  0  0
 10 12  1  0  0  0  0
 11 18  2  0  0  0  0
 11 44  1  0  0  0  0
 12 23  1  0  0  0  0
 13 14  1  0  0  0  0
 13 21  1  0  0  0  0
 13 24  2  0  0  0  0
 14 15  1  0  0  0  0
 14 16  2  0  0  0  0
 16 17  1  0  0  0  0
 16 18  1  0  0  0  0
 18 19  1  0  0  0  0
 19 20  1  0  0  0  0
 19 21  2  0  0  0  0
 21 22  1  0  0  0  0
 23 25  2  0  0  0  0
 23 26  2  0  0  0  0
 23 27  1  0  0  0  0
 24 63  1  0  0  0  0
 24 66  1  0  0  0  0
 28 29  1  0  0  0  0
 28 40  1  0  0  0  0
 28 47  2  0  0  0  0
 29 30  1  0  0  0  0
 29 37  1  0  0  0  0
 30 31  1  0  0  0  0
 30 32  1  0  0  0  0
 30 36  1  0  0  0  0
 32 33  1  0  0  0  0
 32 34  1  0  0  0  0
 32 35  1  0  0  0  0
 37 38  1  0  0  0  0
 37 39  1  0  0  0  0
 37 55  1  0  0  0  0
 40 41  1  0  0  0  0
 40 42  2  0  0  0  0
 42 43  1  0  0  0  0
 42 44  1  0  0  0  0
 44 45  2  0  0  0  0
 45 46  1  0  0  0  0
 45 47  1  0  0  0  0
 47 48  1  0  0  0  0
 49 50  1  0  0  0  0
 49 51  1  0  0  0  0
 49 58  2  0  0  0  0
 51 52  1  0  0  0  0
 51 53  2  0  0  0  0
 53 54  1  0  0  0  0
 53 55  1  0  0  0  0
 55 56  2  0  0  0  0
 56 57  1  0  0  0  0
 56 58  1  0  0  0  0
 58 59  1  0  0  0  0
 59 60  2  0  0  0  0
 59 61  2  0  0  0  0
 59 62  1  0  0  0  0
 63 64  1  0  0  0  0
 63 65  1  0  0  0  0
 63 79  1  0  0  0  0
 66 67  1  0  0  0  0
 66 71  1  0  0  0  0
 66 72  1  0  0  0  0
 67 68  1  0  0  0  0
 67 69  1  0  0  0  0
 67 70  1  0  0  0  0
 73 74  1  0  0  0  0
 73 75  1  0  0  0  0
 73 82  2  0  0  0  0
 75 76  1  0  0  0  0
 75 77  2  0  0  0  0
 77 78  1  0  0  0  0
 77 79  1  0  0  0  0
 79 80  2  0  0  0  0
 80 81  1  0  0  0  0
 80 82  1  0  0  0  0
 82 83  1  0  0  0  0
 83 84  2  0  0  0  0
 83 85  2  0  0  0  0
 83 86  1  0  0  0  0
M  CHG  1  24   1
M  CHG  1  27  -1
M  CHG  1  62  -1
M  CHG  1  86  -1
M  END
$$$$
