# Supplementary material for: Molecular Modeling to Estimate the Diffusion Coefficients of Drugs and Other Small Molecules
Source: Molecules. 2020 Nov 16;25(22):5340. doi: 10.3390/molecules25225340 (PMC7709040; doi:10.3390/molecules25225340)
Supplement: Supplementary file 1 [file molecules-25-05340-s001.zip › SupplmntFiles/MolFiles/Fast Green FCF/Fast Green FCF_17.mol]

  MOE2016           3D

 86 90  0  0  0  0  0  0  0  0999 V2000
   -5.8540   -8.7970    0.1930 C   0  0  0  0  0  0  0  0  0  0  0  0
   -6.3930   -9.0530   -0.7160 H   0  0  0  0  0  0  0  0  0  0  0  0
   -6.2270   -9.3340    1.4170 C   0  0  0  0  0  0  0  0  0  0  0  0
   -7.2750  -10.2000    1.5200 O   0  0  0  0  0  0  0  0  0  0  0  0
   -7.6160  -10.3630    0.6240 H   0  0  0  0  0  0  0  0  0  0  0  0
   -5.5380   -9.0020    2.5700 C   0  0  0  0  0  0  0  0  0  0  0  0
   -5.8320   -9.4280    3.5240 H   0  0  0  0  0  0  0  0  0  0  0  0
   -4.4560   -8.1210    2.4960 C   0  0  0  0  0  0  0  0  0  0  0  0
   -3.9260   -7.8790    3.4150 H   0  0  0  0  0  0  0  0  0  0  0  0
   -4.0440   -7.5520    1.2700 C   0  0  0  0  0  0  0  0  0  0  0  0
   -2.8680   -6.6410    1.3720 C   0  0  0  0  0  0  0  0  0  0  0  0
   -4.7630   -7.9060    0.1090 C   0  0  0  0  0  0  0  0  0  0  0  0
   -2.8980   -3.6100   -0.9410 C   0  0  0  0  0  0  0  0  0  0  0  0
   -1.7830   -3.5190    0.0550 C   0  0  0  0  0  0  0  0  0  0  0  0
   -0.9330   -2.8640   -0.0850 H   0  0  0  0  0  0  0  0  0  0  0  0
   -1.8400   -4.3970    1.0680 C   0  0  0  0  0  0  0  0  0  0  0  0
   -1.0320   -4.4480    1.7900 H   0  0  0  0  0  0  0  0  0  0  0  0
   -2.9900   -5.3070    1.1270 C   0  0  0  0  0  0  0  0  0  0  0  0
   -4.2580   -4.6860    0.7400 C   0  0  0  0  0  0  0  0  0  0  0  0
   -5.1840   -4.9770    1.2220 H   0  0  0  0  0  0  0  0  0  0  0  0
   -4.2390   -3.8250   -0.2930 C   0  0  0  0  0  0  0  0  0  0  0  0
   -5.1440   -3.3970   -0.7020 H   0  0  0  0  0  0  0  0  0  0  0  0
   -4.4240   -7.3230   -1.5800 S   0  0  0  0  0  0  0  0  0  0  0  0
   -2.7040   -3.5750   -2.2240 N   0  3  0  0  0  0  0  0  0  0  0  0
   -5.4880   -6.3440   -1.7870 O   0  0  0  0  0  0  0  0  0  0  0  0
   -3.0870   -6.7420   -1.5820 O   0  0  0  0  0  0  0  0  0  0  0  0
   -4.5490   -8.5410   -2.3760 O   0  5  0  0  0  0  0  0  0  0  0  0
    1.1600   -8.0250    2.0650 C   0  0  0  0  0  0  0  0  0  0  0  0
    2.5110   -8.3040    2.1990 N   0  0  0  0  0  0  0  0  0  0  0  0
    3.0000   -9.6690    2.0670 C   0  0  0  0  0  0  0  0  0  0  0  0
    2.4200  -10.2420    1.3350 H   0  0  0  0  0  0  0  0  0  0  0  0
    2.9570  -10.3760    3.4130 C   0  0  0  0  0  0  0  0  0  0  0  0
    3.5590   -9.8430    4.1580 H   0  0  0  0  0  0  0  0  0  0  0  0
    3.3510  -11.3930    3.3210 H   0  0  0  0  0  0  0  0  0  0  0  0
    1.9330  -10.4400    3.7940 H   0  0  0  0  0  0  0  0  0  0  0  0
    4.0330   -9.6650    1.6990 H   0  0  0  0  0  0  0  0  0  0  0  0
    3.4440   -7.2040    2.4410 C   0  0  0  0  0  0  0  0  0  0  0  0
    3.1430   -6.6130    3.3150 H   0  0  0  0  0  0  0  0  0  0  0  0
    4.4400   -7.5920    2.6910 H   0  0  0  0  0  0  0  0  0  0  0  0
    0.4760   -8.3430    0.8860 C   0  0  0  0  0  0  0  0  0  0  0  0
    0.9950   -8.8450    0.0740 H   0  0  0  0  0  0  0  0  0  0  0  0
   -0.8430   -7.9280    0.6790 C   0  0  0  0  0  0  0  0  0  0  0  0
   -1.3170   -8.1290   -0.2800 H   0  0  0  0  0  0  0  0  0  0  0  0
   -1.5160   -7.1980    1.6610 C   0  0  0  0  0  0  0  0  0  0  0  0
   -0.8720   -6.9470    2.8770 C   0  0  0  0  0  0  0  0  0  0  0  0
   -1.3770   -6.3910    3.6630 H   0  0  0  0  0  0  0  0  0  0  0  0
    0.4560   -7.3430    3.0660 C   0  0  0  0  0  0  0  0  0  0  0  0
    0.9470   -7.0960    4.0020 H   0  0  0  0  0  0  0  0  0  0  0  0
    3.7650   -4.7030   -1.0820 C   0  0  0  0  0  0  0  0  0  0  0  0
    3.8330   -4.0660   -1.9600 H   0  0  0  0  0  0  0  0  0  0  0  0
    4.3880   -5.9490   -1.0500 C   0  0  0  0  0  0  0  0  0  0  0  0
    4.9450   -6.2970   -1.9150 H   0  0  0  0  0  0  0  0  0  0  0  0
    4.2900   -6.7500    0.0920 C   0  0  0  0  0  0  0  0  0  0  0  0
    4.7690   -7.7260    0.0970 H   0  0  0  0  0  0  0  0  0  0  0  0
    3.5690   -6.3170    1.2180 C   0  0  0  0  0  0  0  0  0  0  0  0
    2.9360   -5.0640    1.1760 C   0  0  0  0  0  0  0  0  0  0  0  0
    2.3520   -4.7100    2.0220 H   0  0  0  0  0  0  0  0  0  0  0  0
    3.0440   -4.2670    0.0320 C   0  0  0  0  0  0  0  0  0  0  0  0
    2.2300   -2.6520   -0.0480 S   0  0  0  0  0  0  0  0  0  0  0  0
    1.5000   -2.7240   -1.3140 O   0  0  0  0  0  0  0  0  0  0  0  0
    1.3720   -2.6320    1.1340 O   0  0  0  0  0  0  0  0  0  0  0  0
    3.3620   -1.7330   -0.0220 O   0  5  0  0  0  0  0  0  0  0  0  0
   -3.7970   -3.8630   -3.2200 C   0  0  0  0  0  0  0  0  0  0  0  0
   -3.4520   -4.7020   -3.8340 H   0  0  0  0  0  0  0  0  0  0  0  0
   -4.7090   -4.1870   -2.7180 H   0  0  0  0  0  0  0  0  0  0  0  0
   -1.3320   -3.3960   -2.8210 C   0  0  0  0  0  0  0  0  0  0  0  0
   -0.5860   -4.7190   -2.8470 C   0  0  0  0  0  0  0  0  0  0  0  0
   -0.4280   -5.1270   -1.8440 H   0  0  0  0  0  0  0  0  0  0  0  0
    0.3970   -4.5850   -3.3100 H   0  0  0  0  0  0  0  0  0  0  0  0
   -1.1270   -5.4720   -3.4300 H   0  0  0  0  0  0  0  0  0  0  0  0
   -0.8100   -2.6170   -2.2640 H   0  0  0  0  0  0  0  0  0  0  0  0
   -1.4470   -3.0190   -3.8420 H   0  0  0  0  0  0  0  0  0  0  0  0
   -4.6750   -0.3880   -5.6450 C   0  0  0  0  0  0  0  0  0  0  0  0
   -4.8830    0.5000   -6.2380 H   0  0  0  0  0  0  0  0  0  0  0  0
   -4.2180   -1.5600   -6.2440 C   0  0  0  0  0  0  0  0  0  0  0  0
   -4.0740   -1.5920   -7.3210 H   0  0  0  0  0  0  0  0  0  0  0  0
   -3.9460   -2.6900   -5.4640 C   0  0  0  0  0  0  0  0  0  0  0  0
   -3.5940   -3.5940   -5.9580 H   0  0  0  0  0  0  0  0  0  0  0  0
   -4.1200   -2.6580   -4.0700 C   0  0  0  0  0  0  0  0  0  0  0  0
   -4.6020   -1.4840   -3.4770 C   0  0  0  0  0  0  0  0  0  0  0  0
   -4.7710   -1.4120   -2.4050 H   0  0  0  0  0  0  0  0  0  0  0  0
   -4.8730   -0.3630   -4.2650 C   0  0  0  0  0  0  0  0  0  0  0  0
   -5.4300    1.1490   -3.4400 S   0  0  0  0  0  0  0  0  0  0  0  0
   -4.6610    1.1160   -2.1980 O   0  0  0  0  0  0  0  0  0  0  0  0
   -5.0540    2.2000   -4.3800 O   0  0  0  0  0  0  0  0  0  0  0  0
   -6.8590    0.8930   -3.3020 O   0  5  0  0  0  0  0  0  0  0  0  0
  1  2  1  0  0  0  0
  1  3  1  0  0  0  0
  1 12  2  0  0  0  0
  3  4  1  0  0  0  0
  3  6  2  0  0  0  0
  4  5  1  0  0  0  0
  6  7  1  0  0  0  0
  6  8  1  0  0  0  0
  8  9  1  0  0  0  0
  8 10  2  0  0  0  0
 10 11  1  0  0  0  0
 10 12  1  0  0  0  0
 11 18  2  0  0  0  0
 11 44  1  0  0  0  0
 12 23  1  0  0  0  0
 13 14  1  0  0  0  0
 13 21  1  0  0  0  0
 13 24  2  0  0  0  0
 14 15  1  0  0  0  0
 14 16  2  0  0  0  0
 16 17  1  0  0  0  0
 16 18  1  0  0  0  0
 18 19  1  0  0  0  0
 19 20  1  0  0  0  0
 19 21  2  0  0  0  0
 21 22  1  0  0  0  0
 23 25  2  0  0  0  0
 23 26  2  0  0  0  0
 23 27  1  0  0  0  0
 24 63  1  0  0  0  0
 24 66  1  0  0  0  0
 28 29  1  0  0  0  0
 28 40  1  0  0  0  0
 28 47  2  0  0  0  0
 29 30  1  0  0  0  0
 29 37  1  0  0  0  0
 30 31  1  0  0  0  0
 30 32  1  0  0  0  0
 30 36  1  0  0  0  0
 32 33  1  0  0  0  0
 32 34  1  0  0  0  0
 32 35  1  0  0  0  0
 37 38  1  0  0  0  0
 37 39  1  0  0  0  0
 37 55  1  0  0  0  0
 40 41  1  0  0  0  0
 40 42  2  0  0  0  0
 42 43  1  0  0  0  0
 42 44  1  0  0  0  0
 44 45  2  0  0  0  0
 45 46  1  0  0  0  0
 45 47  1  0  0  0  0
 47 48  1  0  0  0  0
 49 50  1  0  0  0  0
 49 51  1  0  0  0  0
 49 58  2  0  0  0  0
 51 52  1  0  0  0  0
 51 53  2  0  0  0  0
 53 54  1  0  0  0  0
 53 55  1  0  0  0  0
 55 56  2  0  0  0  0
 56 57  1  0  0  0  0
 56 58  1  0  0  0  0
 58 59  1  0  0  0  0
 59 60  2  0  0  0  0
 59 61  2  0  0  0  0
 59 62  1  0  0  0  0
 63 64  1  0  0  0  0
 63 65  1  0  0  0  0
 63 79  1  0  0  0  0
 66 67  1  0  0  0  0
 66 71  1  0  0  0  0
 66 72  1  0  0  0  0
 67 68  1  0  0  0  0
 67 69  1  0  0  0  0
 67 70  1  0  0  0  0
 73 74  1  0  0  0  0
 73 75  1  0  0  0  0
 73 82  2  0  0  0  0
 75 76  1  0  0  0  0
 75 77  2  0  0  0  0
 77 78  1  0  0  0  0
 77 79  1  0  0  0  0
 79 80  2  0  0  0  0
 80 81  1  0  0  0  0
 80 82  1  0  0  0  0
 82 83  1  0  0  0  0
 83 84  2  0  0  0  0
 83 85  2  0  0  0  0
 83 86  1  0  0  0  0
M  CHG  1  24   1
M  CHG  1  27  -1
M  CHG  1  62  -1
M  CHG  1  86  -1
M  END
$$$$
