# Supplementary material for: Molecular Modeling to Estimate the Diffusion Coefficients of Drugs and Other Small Molecules
Source: Molecules. 2020 Nov 16;25(22):5340. doi: 10.3390/molecules25225340 (PMC7709040; doi:10.3390/molecules25225340)
Supplement: Supplementary file 1 [file molecules-25-05340-s001.zip › SupplmntFiles/MolFiles/Fast Green FCF/Fast Green FCF_18.mol]

  MOE2016           3D

 86 90  0  0  0  0  0  0  0  0999 V2000
    3.0250   -2.9670    1.7770 C   0  0  0  0  0  0  0  0  0  0  0  0
    2.8570   -2.3080    2.6270 H   0  0  0  0  0  0  0  0  0  0  0  0
    4.3050   -3.3820    1.4420 C   0  0  0  0  0  0  0  0  0  0  0  0
    5.3920   -2.9740    2.1560 O   0  0  0  0  0  0  0  0  0  0  0  0
    5.0840   -2.3530    2.8370 H   0  0  0  0  0  0  0  0  0  0  0  0
    4.5090   -4.2290    0.3670 C   0  0  0  0  0  0  0  0  0  0  0  0
    5.5130   -4.5530    0.1110 H   0  0  0  0  0  0  0  0  0  0  0  0
    3.4150   -4.6590   -0.3880 C   0  0  0  0  0  0  0  0  0  0  0  0
    3.6060   -5.3270   -1.2240 H   0  0  0  0  0  0  0  0  0  0  0  0
    2.0950   -4.2540   -0.0870 C   0  0  0  0  0  0  0  0  0  0  0  0
    1.0420   -4.7940   -0.9940 C   0  0  0  0  0  0  0  0  0  0  0  0
    1.9150   -3.3990    1.0200 C   0  0  0  0  0  0  0  0  0  0  0  0
   -2.2880   -5.6980    0.6290 C   0  0  0  0  0  0  0  0  0  0  0  0
   -2.2340   -6.1450   -0.8050 C   0  0  0  0  0  0  0  0  0  0  0  0
   -3.1310   -6.3640   -1.3720 H   0  0  0  0  0  0  0  0  0  0  0  0
   -1.0180   -6.1290   -1.3740 C   0  0  0  0  0  0  0  0  0  0  0  0
   -0.8870   -6.3580   -2.4260 H   0  0  0  0  0  0  0  0  0  0  0  0
    0.1190   -5.6920   -0.5520 C   0  0  0  0  0  0  0  0  0  0  0  0
    0.0760   -6.1730    0.8270 C   0  0  0  0  0  0  0  0  0  0  0  0
    0.9910   -6.4250    1.3530 H   0  0  0  0  0  0  0  0  0  0  0  0
   -1.1190   -6.1940    1.4390 C   0  0  0  0  0  0  0  0  0  0  0  0
   -1.2200   -6.4460    2.4860 H   0  0  0  0  0  0  0  0  0  0  0  0
    0.3260   -2.7580    1.6320 S   0  0  0  0  0  0  0  0  0  0  0  0
   -3.2160   -4.9180    1.0980 N   0  3  0  0  0  0  0  0  0  0  0  0
   -0.6620   -2.9580    0.5780 O   0  0  0  0  0  0  0  0  0  0  0  0
    0.0970   -3.5880    2.8130 O   0  0  0  0  0  0  0  0  0  0  0  0
    0.6260   -1.3590    1.9180 O   0  5  0  0  0  0  0  0  0  0  0  0
    0.3570   -3.6680   -5.1090 C   0  0  0  0  0  0  0  0  0  0  0  0
   -0.0180   -3.4460   -6.4270 N   0  0  0  0  0  0  0  0  0  0  0  0
    0.9910   -3.3120   -7.4730 C   0  0  0  0  0  0  0  0  0  0  0  0
    0.7540   -2.4330   -8.0860 H   0  0  0  0  0  0  0  0  0  0  0  0
    1.0580   -4.5360   -8.3730 C   0  0  0  0  0  0  0  0  0  0  0  0
    0.1160   -4.6870   -8.9090 H   0  0  0  0  0  0  0  0  0  0  0  0
    1.2710   -5.4450   -7.8050 H   0  0  0  0  0  0  0  0  0  0  0  0
    1.8480   -4.4100   -9.1200 H   0  0  0  0  0  0  0  0  0  0  0  0
    1.9830   -3.1150   -7.0470 H   0  0  0  0  0  0  0  0  0  0  0  0
   -1.4390   -3.2980   -6.7780 C   0  0  0  0  0  0  0  0  0  0  0  0
   -1.8080   -2.3340   -6.4060 H   0  0  0  0  0  0  0  0  0  0  0  0
   -1.5620   -3.2540   -7.8680 H   0  0  0  0  0  0  0  0  0  0  0  0
    1.3410   -4.6080   -4.7740 C   0  0  0  0  0  0  0  0  0  0  0  0
    1.8600   -5.1570   -5.5530 H   0  0  0  0  0  0  0  0  0  0  0  0
    1.6100   -4.9450   -3.4410 C   0  0  0  0  0  0  0  0  0  0  0  0
    2.3190   -5.7410   -3.2310 H   0  0  0  0  0  0  0  0  0  0  0  0
    0.9210   -4.3150   -2.4010 C   0  0  0  0  0  0  0  0  0  0  0  0
    0.0060   -3.3080   -2.7160 C   0  0  0  0  0  0  0  0  0  0  0  0
   -0.5420   -2.7960   -1.9270 H   0  0  0  0  0  0  0  0  0  0  0  0
   -0.2760   -3.0020   -4.0500 C   0  0  0  0  0  0  0  0  0  0  0  0
   -1.0250   -2.2400   -4.2450 H   0  0  0  0  0  0  0  0  0  0  0  0
   -3.9030   -6.5580   -5.3220 C   0  0  0  0  0  0  0  0  0  0  0  0
   -4.5310   -7.3620   -4.9440 H   0  0  0  0  0  0  0  0  0  0  0  0
   -2.8080   -6.8250   -6.1370 C   0  0  0  0  0  0  0  0  0  0  0  0
   -2.5670   -7.8500   -6.4030 H   0  0  0  0  0  0  0  0  0  0  0  0
   -2.0160   -5.7730   -6.6080 C   0  0  0  0  0  0  0  0  0  0  0  0
   -1.1560   -6.0010   -7.2300 H   0  0  0  0  0  0  0  0  0  0  0  0
   -2.3030   -4.4380   -6.2700 C   0  0  0  0  0  0  0  0  0  0  0  0
   -3.4150   -4.1770   -5.4530 C   0  0  0  0  0  0  0  0  0  0  0  0
   -3.6680   -3.1590   -5.1660 H   0  0  0  0  0  0  0  0  0  0  0  0
   -4.2000   -5.2360   -4.9840 C   0  0  0  0  0  0  0  0  0  0  0  0
   -5.6220   -4.9300   -3.9070 S   0  0  0  0  0  0  0  0  0  0  0  0
   -5.2290   -5.6280   -2.6840 O   0  0  0  0  0  0  0  0  0  0  0  0
   -5.6630   -3.4750   -3.7870 O   0  0  0  0  0  0  0  0  0  0  0  0
   -6.7200   -5.5300   -4.6560 O   0  5  0  0  0  0  0  0  0  0  0  0
   -3.1570   -4.3250    2.4820 C   0  0  0  0  0  0  0  0  0  0  0  0
   -2.1940   -4.5220    2.9520 H   0  0  0  0  0  0  0  0  0  0  0  0
   -3.2370   -3.2380    2.3630 H   0  0  0  0  0  0  0  0  0  0  0  0
   -4.3630   -4.4270    0.2530 C   0  0  0  0  0  0  0  0  0  0  0  0
   -3.9300   -3.2520   -0.6020 C   0  0  0  0  0  0  0  0  0  0  0  0
   -3.5310   -2.4350    0.0090 H   0  0  0  0  0  0  0  0  0  0  0  0
   -4.7870   -2.8600   -1.1580 H   0  0  0  0  0  0  0  0  0  0  0  0
   -3.1610   -3.5290   -1.3290 H   0  0  0  0  0  0  0  0  0  0  0  0
   -5.1720   -4.1170    0.9210 H   0  0  0  0  0  0  0  0  0  0  0  0
   -4.7480   -5.2680   -0.3240 H   0  0  0  0  0  0  0  0  0  0  0  0
   -6.3190   -5.8770    5.0000 C   0  0  0  0  0  0  0  0  0  0  0  0
   -7.1180   -6.2840    5.6130 H   0  0  0  0  0  0  0  0  0  0  0  0
   -6.2340   -4.5090    4.7470 C   0  0  0  0  0  0  0  0  0  0  0  0
   -6.9730   -3.8370    5.1760 H   0  0  0  0  0  0  0  0  0  0  0  0
   -5.2060   -4.0020    3.9430 C   0  0  0  0  0  0  0  0  0  0  0  0
   -5.1630   -2.9300    3.7630 H   0  0  0  0  0  0  0  0  0  0  0  0
   -4.2500   -4.8610    3.3740 C   0  0  0  0  0  0  0  0  0  0  0  0
   -4.3280   -6.2310    3.6520 C   0  0  0  0  0  0  0  0  0  0  0  0
   -3.6070   -6.9410    3.2520 H   0  0  0  0  0  0  0  0  0  0  0  0
   -5.3580   -6.7270    4.4550 C   0  0  0  0  0  0  0  0  0  0  0  0
   -5.4410   -8.5170    4.7110 S   0  0  0  0  0  0  0  0  0  0  0  0
   -6.7990   -8.7280    5.2000 O   0  0  0  0  0  0  0  0  0  0  0  0
   -5.1720   -9.0180    3.3650 O   0  0  0  0  0  0  0  0  0  0  0  0
   -4.3720   -8.7200    5.6840 O   0  5  0  0  0  0  0  0  0  0  0  0
  1  2  1  0  0  0  0
  1  3  1  0  0  0  0
  1 12  2  0  0  0  0
  3  4  1  0  0  0  0
  3  6  2  0  0  0  0
  4  5  1  0  0  0  0
  6  7  1  0  0  0  0
  6  8  1  0  0  0  0
  8  9  1  0  0  0  0
  8 10  2  0  0  0  0
 10 11  1  0  0  0  0
 10 12  1  0  0  0  0
 11 18  2  0  0  0  0
 11 44  1  0  0  0  0
 12 23  1  0  0  0  0
 13 14  1  0  0  0  0
 13 21  1  0  0  0  0
 13 24  2  0  0  0  0
 14 15  1  0  0  0  0
 14 16  2  0  0  0  0
 16 17  1  0  0  0  0
 16 18  1  0  0  0  0
 18 19  1  0  0  0  0
 19 20  1  0  0  0  0
 19 21  2  0  0  0  0
 21 22  1  0  0  0  0
 23 25  2  0  0  0  0
 23 26  2  0  0  0  0
 23 27  1  0  0  0  0
 24 63  1  0  0  0  0
 24 66  1  0  0  0  0
 28 29  1  0  0  0  0
 28 40  1  0  0  0  0
 28 47  2  0  0  0  0
 29 30  1  0  0  0  0
 29 37  1  0  0  0  0
 30 31  1  0  0  0  0
 30 32  1  0  0  0  0
 30 36  1  0  0  0  0
 32 33  1  0  0  0  0
 32 34  1  0  0  0  0
 32 35  1  0  0  0  0
 37 38  1  0  0  0  0
 37 39  1  0  0  0  0
 37 55  1  0  0  0  0
 40 41  1  0  0  0  0
 40 42  2  0  0  0  0
 42 43  1  0  0  0  0
 42 44  1  0  0  0  0
 44 45  2  0  0  0  0
 45 46  1  0  0  0  0
 45 47  1  0  0  0  0
 47 48  1  0  0  0  0
 49 50  1  0  0  0  0
 49 51  1  0  0  0  0
 49 58  2  0  0  0  0
 51 52  1  0  0  0  0
 51 53  2  0  0  0  0
 53 54  1  0  0  0  0
 53 55  1  0  0  0  0
 55 56  2  0  0  0  0
 56 57  1  0  0  0  0
 56 58  1  0  0  0  0
 58 59  1  0  0  0  0
 59 60  2  0  0  0  0
 59 61  2  0  0  0  0
 59 62  1  0  0  0  0
 63 64  1  0  0  0  0
 63 65  1  0  0  0  0
 63 79  1  0  0  0  0
 66 67  1  0  0  0  0
 66 71  1  0  0  0  0
 66 72  1  0  0  0  0
 67 68  1  0  0  0  0
 67 69  1  0  0  0  0
 67 70  1  0  0  0  0
 73 74  1  0  0  0  0
 73 75  1  0  0  0  0
 73 82  2  0  0  0  0
 75 76  1  0  0  0  0
 75 77  2  0  0  0  0
 77 78  1  0  0  0  0
 77 79  1  0  0  0  0
 79 80  2  0  0  0  0
 80 81  1  0  0  0  0
 80 82  1  0  0  0  0
 82 83  1  0  0  0  0
 83 84  2  0  0  0  0
 83 85  2  0  0  0  0
 83 86  1  0  0  0  0
M  CHG  1  24   1
M  CHG  1  27  -1
M  CHG  1  62  -1
M  CHG  1  86  -1
M  END
$$$$
