# Supplementary material for: Molecular Modeling to Estimate the Diffusion Coefficients of Drugs and Other Small Molecules
Source: Molecules. 2020 Nov 16;25(22):5340. doi: 10.3390/molecules25225340 (PMC7709040; doi:10.3390/molecules25225340)
Supplement: Supplementary file 1 [file molecules-25-05340-s001.zip › SupplmntFiles/MolFiles/Fast Green FCF/Fast Green FCF_19.mol]

  MOE2016           3D

 86 90  0  0  0  0  0  0  0  0999 V2000
   -0.8160    0.7090   -0.8500 C   0  0  0  0  0  0  0  0  0  0  0  0
   -0.6380    1.1450    0.1310 H   0  0  0  0  0  0  0  0  0  0  0  0
   -0.8680    1.5060   -1.9840 C   0  0  0  0  0  0  0  0  0  0  0  0
   -0.6960    2.8570   -1.9090 O   0  0  0  0  0  0  0  0  0  0  0  0
   -0.5030    3.0810   -0.9830 H   0  0  0  0  0  0  0  0  0  0  0  0
   -1.0950    0.9450   -3.2280 C   0  0  0  0  0  0  0  0  0  0  0  0
   -1.1320    1.5730   -4.1130 H   0  0  0  0  0  0  0  0  0  0  0  0
   -1.2700   -0.4370   -3.3390 C   0  0  0  0  0  0  0  0  0  0  0  0
   -1.4420   -0.8560   -4.3280 H   0  0  0  0  0  0  0  0  0  0  0  0
   -1.2240   -1.2840   -2.2080 C   0  0  0  0  0  0  0  0  0  0  0  0
   -1.4210   -2.7310   -2.5080 C   0  0  0  0  0  0  0  0  0  0  0  0
   -0.9910   -0.6870   -0.9520 C   0  0  0  0  0  0  0  0  0  0  0  0
   -3.3730   -4.7210    0.0890 C   0  0  0  0  0  0  0  0  0  0  0  0
   -3.1430   -5.5300   -1.1500 C   0  0  0  0  0  0  0  0  0  0  0  0
   -3.2300   -6.6080   -1.1610 H   0  0  0  0  0  0  0  0  0  0  0  0
   -2.6980   -4.8430   -2.2130 C   0  0  0  0  0  0  0  0  0  0  0  0
   -2.4370   -5.3650   -3.1270 H   0  0  0  0  0  0  0  0  0  0  0  0
   -2.5300   -3.3920   -2.0740 C   0  0  0  0  0  0  0  0  0  0  0  0
   -3.5790   -2.7460   -1.2830 C   0  0  0  0  0  0  0  0  0  0  0  0
   -3.9210   -1.7480   -1.5320 H   0  0  0  0  0  0  0  0  0  0  0  0
   -4.0260   -3.3960   -0.1950 C   0  0  0  0  0  0  0  0  0  0  0  0
   -4.7340   -2.9520    0.4920 H   0  0  0  0  0  0  0  0  0  0  0  0
   -0.8750   -1.5550    0.6420 S   0  0  0  0  0  0  0  0  0  0  0  0
   -2.9850   -5.1050    1.2670 N   0  3  0  0  0  0  0  0  0  0  0  0
   -0.7190   -2.9770    0.3580 O   0  0  0  0  0  0  0  0  0  0  0  0
    0.2910   -0.9360    1.2640 O   0  0  0  0  0  0  0  0  0  0  0  0
   -2.1540   -1.2230    1.2660 O   0  5  0  0  0  0  0  0  0  0  0  0
    1.5580   -5.1950   -4.4270 C   0  0  0  0  0  0  0  0  0  0  0  0
    2.4280   -6.1360   -4.9530 N   0  0  0  0  0  0  0  0  0  0  0  0
    3.8410   -5.8280   -5.1160 C   0  0  0  0  0  0  0  0  0  0  0  0
    4.2090   -5.1670   -4.3240 H   0  0  0  0  0  0  0  0  0  0  0  0
    4.0850   -5.1810   -6.4710 C   0  0  0  0  0  0  0  0  0  0  0  0
    5.1510   -4.9740   -6.6070 H   0  0  0  0  0  0  0  0  0  0  0  0
    3.5410   -4.2350   -6.5630 H   0  0  0  0  0  0  0  0  0  0  0  0
    3.7580   -5.8360   -7.2860 H   0  0  0  0  0  0  0  0  0  0  0  0
    4.4370   -6.7460   -5.0470 H   0  0  0  0  0  0  0  0  0  0  0  0
    1.9130   -7.4570   -5.3120 C   0  0  0  0  0  0  0  0  0  0  0  0
    1.0600   -7.3790   -5.9980 H   0  0  0  0  0  0  0  0  0  0  0  0
    2.6700   -8.0270   -5.8670 H   0  0  0  0  0  0  0  0  0  0  0  0
    0.3940   -4.8170   -5.1090 C   0  0  0  0  0  0  0  0  0  0  0  0
    0.2010   -5.2020   -6.1050 H   0  0  0  0  0  0  0  0  0  0  0  0
   -0.5480   -3.9660   -4.5220 C   0  0  0  0  0  0  0  0  0  0  0  0
   -1.4550   -3.7210   -5.0670 H   0  0  0  0  0  0  0  0  0  0  0  0
   -0.3580   -3.4980   -3.2180 C   0  0  0  0  0  0  0  0  0  0  0  0
    0.8270   -3.8200   -2.5500 C   0  0  0  0  0  0  0  0  0  0  0  0
    0.9950   -3.4770   -1.5310 H   0  0  0  0  0  0  0  0  0  0  0  0
    1.7740   -4.6510   -3.1550 C   0  0  0  0  0  0  0  0  0  0  0  0
    2.6490   -4.9410   -2.5800 H   0  0  0  0  0  0  0  0  0  0  0  0
    0.8350   -9.6710   -1.7480 C   0  0  0  0  0  0  0  0  0  0  0  0
    0.5490  -10.2190   -0.8540 H   0  0  0  0  0  0  0  0  0  0  0  0
    2.1750   -9.5180   -2.0970 C   0  0  0  0  0  0  0  0  0  0  0  0
    2.9490   -9.9450   -1.4670 H   0  0  0  0  0  0  0  0  0  0  0  0
    2.5200   -8.8100   -3.2520 C   0  0  0  0  0  0  0  0  0  0  0  0
    3.5700   -8.6860   -3.5040 H   0  0  0  0  0  0  0  0  0  0  0  0
    1.5300   -8.2480   -4.0770 C   0  0  0  0  0  0  0  0  0  0  0  0
    0.1820   -8.3980   -3.7150 C   0  0  0  0  0  0  0  0  0  0  0  0
   -0.6070   -7.9550   -4.3190 H   0  0  0  0  0  0  0  0  0  0  0  0
   -0.1550   -9.1110   -2.5600 C   0  0  0  0  0  0  0  0  0  0  0  0
   -1.8850   -9.3090   -2.0670 S   0  0  0  0  0  0  0  0  0  0  0  0
   -2.6100   -8.4190   -2.9720 O   0  0  0  0  0  0  0  0  0  0  0  0
   -2.1050  -10.7360   -2.2760 O   0  0  0  0  0  0  0  0  0  0  0  0
   -1.8730   -8.8650   -0.6730 O   0  5  0  0  0  0  0  0  0  0  0  0
   -3.0500   -4.2080    2.4750 C   0  0  0  0  0  0  0  0  0  0  0  0
   -2.0250   -4.1230    2.8530 H   0  0  0  0  0  0  0  0  0  0  0  0
   -3.3790   -3.2060    2.2030 H   0  0  0  0  0  0  0  0  0  0  0  0
   -2.3000   -6.4290    1.4950 C   0  0  0  0  0  0  0  0  0  0  0  0
   -0.8260   -6.3340    1.1450 C   0  0  0  0  0  0  0  0  0  0  0  0
   -0.3340   -7.2920    1.3400 H   0  0  0  0  0  0  0  0  0  0  0  0
   -0.3210   -5.5720    1.7480 H   0  0  0  0  0  0  0  0  0  0  0  0
   -0.6630   -6.0850    0.0920 H   0  0  0  0  0  0  0  0  0  0  0  0
   -2.8300   -7.1950    0.9270 H   0  0  0  0  0  0  0  0  0  0  0  0
   -2.4110   -6.6960    2.5510 H   0  0  0  0  0  0  0  0  0  0  0  0
   -5.6990   -5.7350    5.5400 C   0  0  0  0  0  0  0  0  0  0  0  0
   -6.3780   -6.1240    6.2960 H   0  0  0  0  0  0  0  0  0  0  0  0
   -4.4010   -5.3480    5.8650 C   0  0  0  0  0  0  0  0  0  0  0  0
   -4.0560   -5.4300    6.8920 H   0  0  0  0  0  0  0  0  0  0  0  0
   -3.5470   -4.8530    4.8740 C   0  0  0  0  0  0  0  0  0  0  0  0
   -2.5400   -4.5490    5.1550 H   0  0  0  0  0  0  0  0  0  0  0  0
   -3.9790   -4.7420    3.5410 C   0  0  0  0  0  0  0  0  0  0  0  0
   -5.2960   -5.1080    3.2270 C   0  0  0  0  0  0  0  0  0  0  0  0
   -5.6850   -5.0150    2.2150 H   0  0  0  0  0  0  0  0  0  0  0  0
   -6.1370   -5.6140    4.2210 C   0  0  0  0  0  0  0  0  0  0  0  0
   -7.8270   -6.1140    3.8030 S   0  0  0  0  0  0  0  0  0  0  0  0
   -7.9760   -5.6310    2.4310 O   0  0  0  0  0  0  0  0  0  0  0  0
   -7.7510   -7.5630    3.9540 O   0  0  0  0  0  0  0  0  0  0  0  0
   -8.6160   -5.4050    4.8050 O   0  5  0  0  0  0  0  0  0  0  0  0
  1  2  1  0  0  0  0
  1  3  1  0  0  0  0
  1 12  2  0  0  0  0
  3  4  1  0  0  0  0
  3  6  2  0  0  0  0
  4  5  1  0  0  0  0
  6  7  1  0  0  0  0
  6  8  1  0  0  0  0
  8  9  1  0  0  0  0
  8 10  2  0  0  0  0
 10 11  1  0  0  0  0
 10 12  1  0  0  0  0
 11 18  2  0  0  0  0
 11 44  1  0  0  0  0
 12 23  1  0  0  0  0
 13 14  1  0  0  0  0
 13 21  1  0  0  0  0
 13 24  2  0  0  0  0
 14 15  1  0  0  0  0
 14 16  2  0  0  0  0
 16 17  1  0  0  0  0
 16 18  1  0  0  0  0
 18 19  1  0  0  0  0
 19 20  1  0  0  0  0
 19 21  2  0  0  0  0
 21 22  1  0  0  0  0
 23 25  2  0  0  0  0
 23 26  2  0  0  0  0
 23 27  1  0  0  0  0
 24 63  1  0  0  0  0
 24 66  1  0  0  0  0
 28 29  1  0  0  0  0
 28 40  1  0  0  0  0
 28 47  2  0  0  0  0
 29 30  1  0  0  0  0
 29 37  1  0  0  0  0
 30 31  1  0  0  0  0
 30 32  1  0  0  0  0
 30 36  1  0  0  0  0
 32 33  1  0  0  0  0
 32 34  1  0  0  0  0
 32 35  1  0  0  0  0
 37 38  1  0  0  0  0
 37 39  1  0  0  0  0
 37 55  1  0  0  0  0
 40 41  1  0  0  0  0
 40 42  2  0  0  0  0
 42 43  1  0  0  0  0
 42 44  1  0  0  0  0
 44 45  2  0  0  0  0
 45 46  1  0  0  0  0
 45 47  1  0  0  0  0
 47 48  1  0  0  0  0
 49 50  1  0  0  0  0
 49 51  1  0  0  0  0
 49 58  2  0  0  0  0
 51 52  1  0  0  0  0
 51 53  2  0  0  0  0
 53 54  1  0  0  0  0
 53 55  1  0  0  0  0
 55 56  2  0  0  0  0
 56 57  1  0  0  0  0
 56 58  1  0  0  0  0
 58 59  1  0  0  0  0
 59 60  2  0  0  0  0
 59 61  2  0  0  0  0
 59 62  1  0  0  0  0
 63 64  1  0  0  0  0
 63 65  1  0  0  0  0
 63 79  1  0  0  0  0
 66 67  1  0  0  0  0
 66 71  1  0  0  0  0
 66 72  1  0  0  0  0
 67 68  1  0  0  0  0
 67 69  1  0  0  0  0
 67 70  1  0  0  0  0
 73 74  1  0  0  0  0
 73 75  1  0  0  0  0
 73 82  2  0  0  0  0
 75 76  1  0  0  0  0
 75 77  2  0  0  0  0
 77 78  1  0  0  0  0
 77 79  1  0  0  0  0
 79 80  2  0  0  0  0
 80 81  1  0  0  0  0
 80 82  1  0  0  0  0
 82 83  1  0  0  0  0
 83 84  2  0  0  0  0
 83 85  2  0  0  0  0
 83 86  1  0  0  0  0
M  CHG  1  24   1
M  CHG  1  27  -1
M  CHG  1  62  -1
M  CHG  1  86  -1
M  END
$$$$
