# Supplementary material for: Molecular Modeling to Estimate the Diffusion Coefficients of Drugs and Other Small Molecules
Source: Molecules. 2020 Nov 16;25(22):5340. doi: 10.3390/molecules25225340 (PMC7709040; doi:10.3390/molecules25225340)
Supplement: Supplementary file 1 [file molecules-25-05340-s001.zip › SupplmntFiles/MolFiles/Fast Green FCF/Fast Green FCF_20.mol]

  MOE2016           3D

 86 90  0  0  0  0  0  0  0  0999 V2000
   -3.9350   -3.3180   -5.6350 C   0  0  0  0  0  0  0  0  0  0  0  0
   -3.2930   -3.5550   -6.4800 H   0  0  0  0  0  0  0  0  0  0  0  0
   -5.0790   -2.5510   -5.8020 C   0  0  0  0  0  0  0  0  0  0  0  0
   -5.4420   -2.0790   -7.0280 O   0  0  0  0  0  0  0  0  0  0  0  0
   -4.8050   -2.4220   -7.6790 H   0  0  0  0  0  0  0  0  0  0  0  0
   -5.8840   -2.2450   -4.7190 C   0  0  0  0  0  0  0  0  0  0  0  0
   -6.7780   -1.6450   -4.8560 H   0  0  0  0  0  0  0  0  0  0  0  0
   -5.5420   -2.7210   -3.4510 C   0  0  0  0  0  0  0  0  0  0  0  0
   -6.1920   -2.4660   -2.6170 H   0  0  0  0  0  0  0  0  0  0  0  0
   -4.3900   -3.5110   -3.2380 C   0  0  0  0  0  0  0  0  0  0  0  0
   -4.1750   -3.9530   -1.8310 C   0  0  0  0  0  0  0  0  0  0  0  0
   -3.5820   -3.8010   -4.3560 C   0  0  0  0  0  0  0  0  0  0  0  0
   -0.5350   -4.0480   -0.6260 C   0  0  0  0  0  0  0  0  0  0  0  0
   -1.5090   -4.2980    0.4920 C   0  0  0  0  0  0  0  0  0  0  0  0
   -1.1930   -4.7640    1.4170 H   0  0  0  0  0  0  0  0  0  0  0  0
   -2.7960   -4.0210    0.2300 C   0  0  0  0  0  0  0  0  0  0  0  0
   -3.5750   -4.2450    0.9510 H   0  0  0  0  0  0  0  0  0  0  0  0
   -3.1260   -3.4900   -1.0970 C   0  0  0  0  0  0  0  0  0  0  0  0
   -2.1460   -2.5400   -1.6230 C   0  0  0  0  0  0  0  0  0  0  0  0
   -2.4640   -1.7070   -2.2390 H   0  0  0  0  0  0  0  0  0  0  0  0
   -0.8460   -2.7930   -1.3960 C   0  0  0  0  0  0  0  0  0  0  0  0
   -0.0710   -2.1810   -1.8340 H   0  0  0  0  0  0  0  0  0  0  0  0
   -2.0430   -4.7690   -4.3450 S   0  0  0  0  0  0  0  0  0  0  0  0
    0.4290   -4.8680   -0.9220 N   0  3  0  0  0  0  0  0  0  0  0  0
   -1.0300   -3.7260   -4.5070 O   0  0  0  0  0  0  0  0  0  0  0  0
   -1.9660   -5.4640   -3.0670 O   0  0  0  0  0  0  0  0  0  0  0  0
   -2.2040   -5.6490   -5.4980 O   0  5  0  0  0  0  0  0  0  0  0  0
   -6.5190   -6.9550    0.2150 C   0  0  0  0  0  0  0  0  0  0  0  0
   -7.1530   -7.9010    1.0110 N   0  0  0  0  0  0  0  0  0  0  0  0
   -8.6100   -7.9350    1.0990 C   0  0  0  0  0  0  0  0  0  0  0  0
   -9.0720   -7.3680    0.2810 H   0  0  0  0  0  0  0  0  0  0  0  0
   -9.1200   -7.4130    2.4320 C   0  0  0  0  0  0  0  0  0  0  0  0
  -10.2150   -7.3930    2.4330 H   0  0  0  0  0  0  0  0  0  0  0  0
   -8.7610   -6.4000    2.6360 H   0  0  0  0  0  0  0  0  0  0  0  0
   -8.8010   -8.0560    3.2580 H   0  0  0  0  0  0  0  0  0  0  0  0
   -8.9500   -8.9700    0.9690 H   0  0  0  0  0  0  0  0  0  0  0  0
   -6.3640   -8.9070    1.7370 C   0  0  0  0  0  0  0  0  0  0  0  0
   -7.0120   -9.4980    2.3980 H   0  0  0  0  0  0  0  0  0  0  0  0
   -5.9420   -9.6310    1.0290 H   0  0  0  0  0  0  0  0  0  0  0  0
   -5.4180   -7.2970   -0.5840 C   0  0  0  0  0  0  0  0  0  0  0  0
   -5.0810   -8.3270   -0.6520 H   0  0  0  0  0  0  0  0  0  0  0  0
   -4.6970   -6.3340   -1.2950 C   0  0  0  0  0  0  0  0  0  0  0  0
   -3.8210   -6.6420   -1.8630 H   0  0  0  0  0  0  0  0  0  0  0  0
   -5.0560   -4.9880   -1.2210 C   0  0  0  0  0  0  0  0  0  0  0  0
   -6.1880   -4.6330   -0.4830 C   0  0  0  0  0  0  0  0  0  0  0  0
   -6.4860   -3.5920   -0.3990 H   0  0  0  0  0  0  0  0  0  0  0  0
   -6.9140   -5.6100    0.2120 C   0  0  0  0  0  0  0  0  0  0  0  0
   -7.7560   -5.2870    0.8150 H   0  0  0  0  0  0  0  0  0  0  0  0
   -3.2510   -7.0970    4.1530 C   0  0  0  0  0  0  0  0  0  0  0  0
   -2.4590   -6.6340    4.7370 H   0  0  0  0  0  0  0  0  0  0  0  0
   -4.5900   -6.8730    4.4600 C   0  0  0  0  0  0  0  0  0  0  0  0
   -4.8540   -6.2280    5.2930 H   0  0  0  0  0  0  0  0  0  0  0  0
   -5.5920   -7.4670    3.6870 C   0  0  0  0  0  0  0  0  0  0  0  0
   -6.6310   -7.2630    3.9270 H   0  0  0  0  0  0  0  0  0  0  0  0
   -5.2720   -8.2940    2.5960 C   0  0  0  0  0  0  0  0  0  0  0  0
   -3.9190   -8.5240    2.3000 C   0  0  0  0  0  0  0  0  0  0  0  0
   -3.6300   -9.1470    1.4570 H   0  0  0  0  0  0  0  0  0  0  0  0
   -2.9220   -7.9250    3.0770 C   0  0  0  0  0  0  0  0  0  0  0  0
   -1.1770   -8.1510    2.6670 S   0  0  0  0  0  0  0  0  0  0  0  0
   -1.1950   -8.6730    1.3020 O   0  0  0  0  0  0  0  0  0  0  0  0
   -0.6450   -6.7940    2.7760 O   0  0  0  0  0  0  0  0  0  0  0  0
   -0.7330   -9.0880    3.6910 O   0  5  0  0  0  0  0  0  0  0  0  0
    1.3380   -4.6700   -2.1060 C   0  0  0  0  0  0  0  0  0  0  0  0
    1.9760   -5.5570   -2.2040 H   0  0  0  0  0  0  0  0  0  0  0  0
    0.7020   -4.6480   -2.9920 H   0  0  0  0  0  0  0  0  0  0  0  0
    0.5410   -6.2300   -0.2790 C   0  0  0  0  0  0  0  0  0  0  0  0
    1.6710   -6.2360    0.7300 C   0  0  0  0  0  0  0  0  0  0  0  0
    1.5340   -5.4650    1.4950 H   0  0  0  0  0  0  0  0  0  0  0  0
    2.6390   -6.0650    0.2480 H   0  0  0  0  0  0  0  0  0  0  0  0
    1.7250   -7.2090    1.2290 H   0  0  0  0  0  0  0  0  0  0  0  0
    0.7250   -6.9610   -1.0750 H   0  0  0  0  0  0  0  0  0  0  0  0
   -0.4160   -6.4990    0.1640 H   0  0  0  0  0  0  0  0  0  0  0  0
    3.9570   -1.2170   -2.0220 C   0  0  0  0  0  0  0  0  0  0  0  0
    4.6090   -0.3480   -1.9990 H   0  0  0  0  0  0  0  0  0  0  0  0
    3.2770   -1.5680   -3.1870 C   0  0  0  0  0  0  0  0  0  0  0  0
    3.4000   -0.9700   -4.0860 H   0  0  0  0  0  0  0  0  0  0  0  0
    2.4320   -2.6830   -3.1970 C   0  0  0  0  0  0  0  0  0  0  0  0
    1.8980   -2.9300   -4.1170 H   0  0  0  0  0  0  0  0  0  0  0  0
    2.2450   -3.4650   -2.0410 C   0  0  0  0  0  0  0  0  0  0  0  0
    2.9460   -3.1160   -0.8800 C   0  0  0  0  0  0  0  0  0  0  0  0
    2.8600   -3.6810    0.0450 H   0  0  0  0  0  0  0  0  0  0  0  0
    3.7850   -1.9950   -0.8780 C   0  0  0  0  0  0  0  0  0  0  0  0
    4.6130   -1.5660    0.6750 S   0  0  0  0  0  0  0  0  0  0  0  0
    5.3370   -0.3410    0.3530 O   0  0  0  0  0  0  0  0  0  0  0  0
    3.4720   -1.4080    1.5730 O   0  0  0  0  0  0  0  0  0  0  0  0
    5.4400   -2.7480    0.9050 O   0  5  0  0  0  0  0  0  0  0  0  0
  1  2  1  0  0  0  0
  1  3  1  0  0  0  0
  1 12  2  0  0  0  0
  3  4  1  0  0  0  0
  3  6  2  0  0  0  0
  4  5  1  0  0  0  0
  6  7  1  0  0  0  0
  6  8  1  0  0  0  0
  8  9  1  0  0  0  0
  8 10  2  0  0  0  0
 10 11  1  0  0  0  0
 10 12  1  0  0  0  0
 11 18  2  0  0  0  0
 11 44  1  0  0  0  0
 12 23  1  0  0  0  0
 13 14  1  0  0  0  0
 13 21  1  0  0  0  0
 13 24  2  0  0  0  0
 14 15  1  0  0  0  0
 14 16  2  0  0  0  0
 16 17  1  0  0  0  0
 16 18  1  0  0  0  0
 18 19  1  0  0  0  0
 19 20  1  0  0  0  0
 19 21  2  0  0  0  0
 21 22  1  0  0  0  0
 23 25  2  0  0  0  0
 23 26  2  0  0  0  0
 23 27  1  0  0  0  0
 24 63  1  0  0  0  0
 24 66  1  0  0  0  0
 28 29  1  0  0  0  0
 28 40  1  0  0  0  0
 28 47  2  0  0  0  0
 29 30  1  0  0  0  0
 29 37  1  0  0  0  0
 30 31  1  0  0  0  0
 30 32  1  0  0  0  0
 30 36  1  0  0  0  0
 32 33  1  0  0  0  0
 32 34  1  0  0  0  0
 32 35  1  0  0  0  0
 37 38  1  0  0  0  0
 37 39  1  0  0  0  0
 37 55  1  0  0  0  0
 40 41  1  0  0  0  0
 40 42  2  0  0  0  0
 42 43  1  0  0  0  0
 42 44  1  0  0  0  0
 44 45  2  0  0  0  0
 45 46  1  0  0  0  0
 45 47  1  0  0  0  0
 47 48  1  0  0  0  0
 49 50  1  0  0  0  0
 49 51  1  0  0  0  0
 49 58  2  0  0  0  0
 51 52  1  0  0  0  0
 51 53  2  0  0  0  0
 53 54  1  0  0  0  0
 53 55  1  0  0  0  0
 55 56  2  0  0  0  0
 56 57  1  0  0  0  0
 56 58  1  0  0  0  0
 58 59  1  0  0  0  0
 59 60  2  0  0  0  0
 59 61  2  0  0  0  0
 59 62  1  0  0  0  0
 63 64  1  0  0  0  0
 63 65  1  0  0  0  0
 63 79  1  0  0  0  0
 66 67  1  0  0  0  0
 66 71  1  0  0  0  0
 66 72  1  0  0  0  0
 67 68  1  0  0  0  0
 67 69  1  0  0  0  0
 67 70  1  0  0  0  0
 73 74  1  0  0  0  0
 73 75  1  0  0  0  0
 73 82  2  0  0  0  0
 75 76  1  0  0  0  0
 75 77  2  0  0  0  0
 77 78  1  0  0  0  0
 77 79  1  0  0  0  0
 79 80  2  0  0  0  0
 80 81  1  0  0  0  0
 80 82  1  0  0  0  0
 82 83  1  0  0  0  0
 83 84  2  0  0  0  0
 83 85  2  0  0  0  0
 83 86  1  0  0  0  0
M  CHG  1  24   1
M  CHG  1  27  -1
M  CHG  1  62  -1
M  CHG  1  86  -1
M  END
$$$$
