# Supplementary material for: Molecular Modeling to Estimate the Diffusion Coefficients of Drugs and Other Small Molecules
Source: Molecules. 2020 Nov 16;25(22):5340. doi: 10.3390/molecules25225340 (PMC7709040; doi:10.3390/molecules25225340)
Supplement: Supplementary file 1 [file molecules-25-05340-s001.zip › SupplmntFiles/MolFiles/Fast Green FCF/Fast Green FCF_21.mol]

  MOE2016           3D

 86 90  0  0  0  0  0  0  0  0999 V2000
   -6.1900   -5.6500    3.1580 C   0  0  0  0  0  0  0  0  0  0  0  0
   -6.4320   -4.7420    3.7070 H   0  0  0  0  0  0  0  0  0  0  0  0
   -6.8240   -6.8480    3.4530 C   0  0  0  0  0  0  0  0  0  0  0  0
   -7.7690   -6.9270    4.4320 O   0  0  0  0  0  0  0  0  0  0  0  0
   -7.9070   -6.0320    4.7850 H   0  0  0  0  0  0  0  0  0  0  0  0
   -6.5080   -7.9990    2.7540 C   0  0  0  0  0  0  0  0  0  0  0  0
   -7.0070   -8.9340    2.9880 H   0  0  0  0  0  0  0  0  0  0  0  0
   -5.5460   -7.9470    1.7420 C   0  0  0  0  0  0  0  0  0  0  0  0
   -5.3180   -8.8670    1.2070 H   0  0  0  0  0  0  0  0  0  0  0  0
   -4.8790   -6.7470    1.4060 C   0  0  0  0  0  0  0  0  0  0  0  0
   -3.8910   -6.8760    0.2970 C   0  0  0  0  0  0  0  0  0  0  0  0
   -5.2180   -5.5890    2.1360 C   0  0  0  0  0  0  0  0  0  0  0  0
   -0.6680   -4.7840    0.4720 C   0  0  0  0  0  0  0  0  0  0  0  0
   -1.0540   -5.3680    1.8050 C   0  0  0  0  0  0  0  0  0  0  0  0
   -0.6700   -4.9640    2.7310 H   0  0  0  0  0  0  0  0  0  0  0  0
   -1.9900   -6.3330    1.7920 C   0  0  0  0  0  0  0  0  0  0  0  0
   -2.3860   -6.7530    2.7100 H   0  0  0  0  0  0  0  0  0  0  0  0
   -2.5540   -6.7060    0.4980 C   0  0  0  0  0  0  0  0  0  0  0  0
   -1.5740   -6.7390   -0.5960 C   0  0  0  0  0  0  0  0  0  0  0  0
   -1.6480   -7.4650   -1.4000 H   0  0  0  0  0  0  0  0  0  0  0  0
   -0.6110   -5.8050   -0.6230 C   0  0  0  0  0  0  0  0  0  0  0  0
    0.0860   -5.7380   -1.4510 H   0  0  0  0  0  0  0  0  0  0  0  0
   -4.5100   -3.9300    1.9050 S   0  0  0  0  0  0  0  0  0  0  0  0
   -0.4610   -3.5180    0.2690 N   0  3  0  0  0  0  0  0  0  0  0  0
   -5.6820   -3.0630    1.9770 O   0  0  0  0  0  0  0  0  0  0  0  0
   -3.6000   -3.8260    3.0460 O   0  0  0  0  0  0  0  0  0  0  0  0
   -3.8370   -3.9210    0.6110 O   0  5  0  0  0  0  0  0  0  0  0  0
   -4.6730   -7.4420   -3.9180 C   0  0  0  0  0  0  0  0  0  0  0  0
   -4.6290   -7.5590   -5.3070 N   0  0  0  0  0  0  0  0  0  0  0  0
   -4.5110   -8.8560   -5.9800 C   0  0  0  0  0  0  0  0  0  0  0  0
   -4.1120   -8.7210   -6.9930 H   0  0  0  0  0  0  0  0  0  0  0  0
   -5.8690   -9.5330   -6.0900 C   0  0  0  0  0  0  0  0  0  0  0  0
   -6.5780   -8.9010   -6.6360 H   0  0  0  0  0  0  0  0  0  0  0  0
   -6.2980   -9.7420   -5.1060 H   0  0  0  0  0  0  0  0  0  0  0  0
   -5.7750  -10.4820   -6.6270 H   0  0  0  0  0  0  0  0  0  0  0  0
   -3.7830   -9.5090   -5.4880 H   0  0  0  0  0  0  0  0  0  0  0  0
   -4.6590   -6.3760   -6.1820 C   0  0  0  0  0  0  0  0  0  0  0  0
   -4.7750   -6.6820   -7.2300 H   0  0  0  0  0  0  0  0  0  0  0  0
   -5.5530   -5.7810   -5.9560 H   0  0  0  0  0  0  0  0  0  0  0  0
   -4.4440   -8.5350   -3.0640 C   0  0  0  0  0  0  0  0  0  0  0  0
   -4.3110   -9.5360   -3.4570 H   0  0  0  0  0  0  0  0  0  0  0  0
   -4.2770   -8.3830   -1.6790 C   0  0  0  0  0  0  0  0  0  0  0  0
   -4.0080   -9.2480   -1.0800 H   0  0  0  0  0  0  0  0  0  0  0  0
   -4.3450   -7.1160   -1.1000 C   0  0  0  0  0  0  0  0  0  0  0  0
   -4.7010   -6.0350   -1.9020 C   0  0  0  0  0  0  0  0  0  0  0  0
   -4.7700   -5.0350   -1.4780 H   0  0  0  0  0  0  0  0  0  0  0  0
   -4.8660   -6.2030   -3.2810 C   0  0  0  0  0  0  0  0  0  0  0  0
   -5.0800   -5.3030   -3.8490 H   0  0  0  0  0  0  0  0  0  0  0  0
   -1.1970   -3.7560   -6.0190 C   0  0  0  0  0  0  0  0  0  0  0  0
   -0.3350   -3.0960   -5.9630 H   0  0  0  0  0  0  0  0  0  0  0  0
   -2.3960   -3.3240   -6.5780 C   0  0  0  0  0  0  0  0  0  0  0  0
   -2.4770   -2.3150   -6.9720 H   0  0  0  0  0  0  0  0  0  0  0  0
   -3.4960   -4.1870   -6.6250 C   0  0  0  0  0  0  0  0  0  0  0  0
   -4.4270   -3.8250   -7.0580 H   0  0  0  0  0  0  0  0  0  0  0  0
   -3.4180   -5.4970   -6.1150 C   0  0  0  0  0  0  0  0  0  0  0  0
   -2.1930   -5.9330   -5.5800 C   0  0  0  0  0  0  0  0  0  0  0  0
   -2.0870   -6.9380   -5.1780 H   0  0  0  0  0  0  0  0  0  0  0  0
   -1.1010   -5.0590   -5.5240 C   0  0  0  0  0  0  0  0  0  0  0  0
    0.4530   -5.5650   -4.7400 S   0  0  0  0  0  0  0  0  0  0  0  0
    0.7320   -4.4380   -3.8490 O   0  0  0  0  0  0  0  0  0  0  0  0
    0.1110   -6.8020   -4.0430 O   0  0  0  0  0  0  0  0  0  0  0  0
    1.3460   -5.7050   -5.8850 O   0  5  0  0  0  0  0  0  0  0  0  0
   -0.7610   -2.4800    1.3150 C   0  0  0  0  0  0  0  0  0  0  0  0
   -0.9370   -1.5220    0.8120 H   0  0  0  0  0  0  0  0  0  0  0  0
   -1.7050   -2.7480    1.7880 H   0  0  0  0  0  0  0  0  0  0  0  0
   -0.0750   -2.9670   -1.0770 C   0  0  0  0  0  0  0  0  0  0  0  0
   -1.3120   -2.7800   -1.9400 C   0  0  0  0  0  0  0  0  0  0  0  0
   -1.0360   -2.3260   -2.8960 H   0  0  0  0  0  0  0  0  0  0  0  0
   -2.0420   -2.1220   -1.4560 H   0  0  0  0  0  0  0  0  0  0  0  0
   -1.8130   -3.7290   -2.1530 H   0  0  0  0  0  0  0  0  0  0  0  0
    0.6710   -3.6260   -1.5220 H   0  0  0  0  0  0  0  0  0  0  0  0
    0.4190   -2.0020   -0.9190 H   0  0  0  0  0  0  0  0  0  0  0  0
    2.3400   -1.9350    4.2850 C   0  0  0  0  0  0  0  0  0  0  0  0
    3.1230   -1.7850    5.0250 H   0  0  0  0  0  0  0  0  0  0  0  0
    1.0190   -2.1500    4.6730 C   0  0  0  0  0  0  0  0  0  0  0  0
    0.7620   -2.1680    5.7290 H   0  0  0  0  0  0  0  0  0  0  0  0
    0.0250   -2.3320    3.7070 C   0  0  0  0  0  0  0  0  0  0  0  0
   -1.0040   -2.4920    4.0340 H   0  0  0  0  0  0  0  0  0  0  0  0
    0.3370   -2.3110    2.3350 C   0  0  0  0  0  0  0  0  0  0  0  0
    1.6640   -2.0800    1.9520 C   0  0  0  0  0  0  0  0  0  0  0  0
    1.9650   -2.0240    0.9090 H   0  0  0  0  0  0  0  0  0  0  0  0
    2.6530   -1.9070    2.9260 C   0  0  0  0  0  0  0  0  0  0  0  0
    4.3520   -1.5880    2.3840 S   0  0  0  0  0  0  0  0  0  0  0  0
    4.8390   -2.9440    2.1500 O   0  0  0  0  0  0  0  0  0  0  0  0
    4.1480   -0.7760    1.1860 O   0  0  0  0  0  0  0  0  0  0  0  0
    4.9360   -0.8860    3.5210 O   0  5  0  0  0  0  0  0  0  0  0  0
  1  2  1  0  0  0  0
  1  3  1  0  0  0  0
  1 12  2  0  0  0  0
  3  4  1  0  0  0  0
  3  6  2  0  0  0  0
  4  5  1  0  0  0  0
  6  7  1  0  0  0  0
  6  8  1  0  0  0  0
  8  9  1  0  0  0  0
  8 10  2  0  0  0  0
 10 11  1  0  0  0  0
 10 12  1  0  0  0  0
 11 18  2  0  0  0  0
 11 44  1  0  0  0  0
 12 23  1  0  0  0  0
 13 14  1  0  0  0  0
 13 21  1  0  0  0  0
 13 24  2  0  0  0  0
 14 15  1  0  0  0  0
 14 16  2  0  0  0  0
 16 17  1  0  0  0  0
 16 18  1  0  0  0  0
 18 19  1  0  0  0  0
 19 20  1  0  0  0  0
 19 21  2  0  0  0  0
 21 22  1  0  0  0  0
 23 25  2  0  0  0  0
 23 26  2  0  0  0  0
 23 27  1  0  0  0  0
 24 63  1  0  0  0  0
 24 66  1  0  0  0  0
 28 29  1  0  0  0  0
 28 40  1  0  0  0  0
 28 47  2  0  0  0  0
 29 30  1  0  0  0  0
 29 37  1  0  0  0  0
 30 31  1  0  0  0  0
 30 32  1  0  0  0  0
 30 36  1  0  0  0  0
 32 33  1  0  0  0  0
 32 34  1  0  0  0  0
 32 35  1  0  0  0  0
 37 38  1  0  0  0  0
 37 39  1  0  0  0  0
 37 55  1  0  0  0  0
 40 41  1  0  0  0  0
 40 42  2  0  0  0  0
 42 43  1  0  0  0  0
 42 44  1  0  0  0  0
 44 45  2  0  0  0  0
 45 46  1  0  0  0  0
 45 47  1  0  0  0  0
 47 48  1  0  0  0  0
 49 50  1  0  0  0  0
 49 51  1  0  0  0  0
 49 58  2  0  0  0  0
 51 52  1  0  0  0  0
 51 53  2  0  0  0  0
 53 54  1  0  0  0  0
 53 55  1  0  0  0  0
 55 56  2  0  0  0  0
 56 57  1  0  0  0  0
 56 58  1  0  0  0  0
 58 59  1  0  0  0  0
 59 60  2  0  0  0  0
 59 61  2  0  0  0  0
 59 62  1  0  0  0  0
 63 64  1  0  0  0  0
 63 65  1  0  0  0  0
 63 79  1  0  0  0  0
 66 67  1  0  0  0  0
 66 71  1  0  0  0  0
 66 72  1  0  0  0  0
 67 68  1  0  0  0  0
 67 69  1  0  0  0  0
 67 70  1  0  0  0  0
 73 74  1  0  0  0  0
 73 75  1  0  0  0  0
 73 82  2  0  0  0  0
 75 76  1  0  0  0  0
 75 77  2  0  0  0  0
 77 78  1  0  0  0  0
 77 79  1  0  0  0  0
 79 80  2  0  0  0  0
 80 81  1  0  0  0  0
 80 82  1  0  0  0  0
 82 83  1  0  0  0  0
 83 84  2  0  0  0  0
 83 85  2  0  0  0  0
 83 86  1  0  0  0  0
M  CHG  1  24   1
M  CHG  1  27  -1
M  CHG  1  62  -1
M  CHG  1  86  -1
M  END
$$$$
