# Supplementary material for: Molecular Modeling to Estimate the Diffusion Coefficients of Drugs and Other Small Molecules
Source: Molecules. 2020 Nov 16;25(22):5340. doi: 10.3390/molecules25225340 (PMC7709040; doi:10.3390/molecules25225340)
Supplement: Supplementary file 1 [file molecules-25-05340-s001.zip › SupplmntFiles/MolFiles/Fast Green FCF/Fast Green FCF_22.mol]

  MOE2016           3D

 86 90  0  0  0  0  0  0  0  0999 V2000
   -7.2020   -6.8650   -1.4150 C   0  0  0  0  0  0  0  0  0  0  0  0
   -7.9260   -6.3880   -0.7580 H   0  0  0  0  0  0  0  0  0  0  0  0
   -7.6110   -7.7680   -2.3850 C   0  0  0  0  0  0  0  0  0  0  0  0
   -8.9250   -8.0930   -2.5420 O   0  0  0  0  0  0  0  0  0  0  0  0
   -9.4300   -7.6300   -1.8520 H   0  0  0  0  0  0  0  0  0  0  0  0
   -6.6850   -8.3660   -3.2210 C   0  0  0  0  0  0  0  0  0  0  0  0
   -7.0090   -9.0740   -3.9780 H   0  0  0  0  0  0  0  0  0  0  0  0
   -5.3300   -8.0570   -3.0790 C   0  0  0  0  0  0  0  0  0  0  0  0
   -4.6230   -8.5430   -3.7490 H   0  0  0  0  0  0  0  0  0  0  0  0
   -4.8700   -7.1450   -2.1020 C   0  0  0  0  0  0  0  0  0  0  0  0
   -3.3930   -6.9430   -2.0870 C   0  0  0  0  0  0  0  0  0  0  0  0
   -5.8350   -6.5470   -1.2660 C   0  0  0  0  0  0  0  0  0  0  0  0
   -2.0340   -3.4130   -1.3160 C   0  0  0  0  0  0  0  0  0  0  0  0
   -3.2440   -3.3960   -2.2120 C   0  0  0  0  0  0  0  0  0  0  0  0
   -3.8380   -2.5030   -2.3390 H   0  0  0  0  0  0  0  0  0  0  0  0
   -3.6110   -4.5680   -2.7570 C   0  0  0  0  0  0  0  0  0  0  0  0
   -4.5130   -4.6590   -3.3520 H   0  0  0  0  0  0  0  0  0  0  0  0
   -2.8240   -5.7490   -2.4130 C   0  0  0  0  0  0  0  0  0  0  0  0
   -1.3790   -5.5010   -2.3190 C   0  0  0  0  0  0  0  0  0  0  0  0
   -0.6550   -6.2550   -2.6110 H   0  0  0  0  0  0  0  0  0  0  0  0
   -0.9580   -4.3370   -1.7990 C   0  0  0  0  0  0  0  0  0  0  0  0
    0.0970   -4.1450   -1.6380 H   0  0  0  0  0  0  0  0  0  0  0  0
   -5.5090   -5.3440    0.0580 S   0  0  0  0  0  0  0  0  0  0  0  0
   -1.9460   -2.7440   -0.2060 N   0  3  0  0  0  0  0  0  0  0  0  0
   -4.0810   -5.3960    0.3530 O   0  0  0  0  0  0  0  0  0  0  0  0
   -5.9410   -4.0900   -0.5590 O   0  0  0  0  0  0  0  0  0  0  0  0
   -6.3630   -5.8170    1.1440 O   0  5  0  0  0  0  0  0  0  0  0  0
   -0.3740   -9.7330   -0.7390 C   0  0  0  0  0  0  0  0  0  0  0  0
    0.7790  -10.3980   -0.3230 N   0  0  0  0  0  0  0  0  0  0  0  0
    1.5670  -11.2410   -1.2260 C   0  0  0  0  0  0  0  0  0  0  0  0
    1.7050  -10.7740   -2.2070 H   0  0  0  0  0  0  0  0  0  0  0  0
    0.9430  -12.6220   -1.3590 C   0  0  0  0  0  0  0  0  0  0  0  0
    1.5610  -13.2550   -2.0040 H   0  0  0  0  0  0  0  0  0  0  0  0
   -0.0600  -12.5730   -1.7940 H   0  0  0  0  0  0  0  0  0  0  0  0
    0.8600  -13.1100   -0.3820 H   0  0  0  0  0  0  0  0  0  0  0  0
    2.5860  -11.3620   -0.8380 H   0  0  0  0  0  0  0  0  0  0  0  0
    1.2940  -10.2590    1.0500 C   0  0  0  0  0  0  0  0  0  0  0  0
    0.5140  -10.5600    1.7610 H   0  0  0  0  0  0  0  0  0  0  0  0
    2.1220  -10.9590    1.2190 H   0  0  0  0  0  0  0  0  0  0  0  0
   -1.1890   -9.0210    0.1590 C   0  0  0  0  0  0  0  0  0  0  0  0
   -1.0020   -9.0390    1.2280 H   0  0  0  0  0  0  0  0  0  0  0  0
   -2.2210   -8.1800   -0.2710 C   0  0  0  0  0  0  0  0  0  0  0  0
   -2.7600   -7.5830    0.4630 H   0  0  0  0  0  0  0  0  0  0  0  0
   -2.4870   -8.0320   -1.6300 C   0  0  0  0  0  0  0  0  0  0  0  0
   -1.7830   -8.8220   -2.5380 C   0  0  0  0  0  0  0  0  0  0  0  0
   -1.9700   -8.7330   -3.6050 H   0  0  0  0  0  0  0  0  0  0  0  0
   -0.7500   -9.6580   -2.0930 C   0  0  0  0  0  0  0  0  0  0  0  0
   -0.1980  -10.1930   -2.8580 H   0  0  0  0  0  0  0  0  0  0  0  0
    2.7240   -6.3160    2.1790 C   0  0  0  0  0  0  0  0  0  0  0  0
    3.0660   -5.3230    2.4600 H   0  0  0  0  0  0  0  0  0  0  0  0
    2.4180   -7.2690    3.1460 C   0  0  0  0  0  0  0  0  0  0  0  0
    2.5250   -7.0250    4.1990 H   0  0  0  0  0  0  0  0  0  0  0  0
    1.9650   -8.5350    2.7600 C   0  0  0  0  0  0  0  0  0  0  0  0
    1.7220   -9.2620    3.5320 H   0  0  0  0  0  0  0  0  0  0  0  0
    1.8110   -8.8720    1.4010 C   0  0  0  0  0  0  0  0  0  0  0  0
    2.1540   -7.9120    0.4330 C   0  0  0  0  0  0  0  0  0  0  0  0
    2.0550   -8.1300   -0.6280 H   0  0  0  0  0  0  0  0  0  0  0  0
    2.5910   -6.6430    0.8270 C   0  0  0  0  0  0  0  0  0  0  0  0
    2.9320   -5.3560   -0.4030 S   0  0  0  0  0  0  0  0  0  0  0  0
    4.3860   -5.2570   -0.3520 O   0  0  0  0  0  0  0  0  0  0  0  0
    2.3730   -5.8930   -1.6420 O   0  0  0  0  0  0  0  0  0  0  0  0
    2.1960   -4.2100    0.1320 O   0  5  0  0  0  0  0  0  0  0  0  0
   -3.1370   -2.0640    0.4150 C   0  0  0  0  0  0  0  0  0  0  0  0
   -3.9880   -2.7390    0.3240 H   0  0  0  0  0  0  0  0  0  0  0  0
   -2.9530   -1.9590    1.4910 H   0  0  0  0  0  0  0  0  0  0  0  0
   -0.7090   -2.7610    0.6510 C   0  0  0  0  0  0  0  0  0  0  0  0
   -0.7150   -3.9810    1.5550 C   0  0  0  0  0  0  0  0  0  0  0  0
   -1.6080   -4.0060    2.1890 H   0  0  0  0  0  0  0  0  0  0  0  0
    0.1600   -3.9660    2.2120 H   0  0  0  0  0  0  0  0  0  0  0  0
   -0.6890   -4.9160    0.9860 H   0  0  0  0  0  0  0  0  0  0  0  0
   -0.7050   -1.8460    1.2540 H   0  0  0  0  0  0  0  0  0  0  0  0
    0.1680   -2.7070    0.0040 H   0  0  0  0  0  0  0  0  0  0  0  0
   -4.0980    1.8220   -1.2260 C   0  0  0  0  0  0  0  0  0  0  0  0
   -4.3280    2.8020   -1.6390 H   0  0  0  0  0  0  0  0  0  0  0  0
   -5.0640    0.8200   -1.1740 C   0  0  0  0  0  0  0  0  0  0  0  0
   -6.0660    1.0140   -1.5450 H   0  0  0  0  0  0  0  0  0  0  0  0
   -4.7430   -0.4330   -0.6410 C   0  0  0  0  0  0  0  0  0  0  0  0
   -5.5170   -1.2020   -0.6050 H   0  0  0  0  0  0  0  0  0  0  0  0
   -3.4470   -0.7080   -0.1660 C   0  0  0  0  0  0  0  0  0  0  0  0
   -2.4870    0.3110   -0.2030 C   0  0  0  0  0  0  0  0  0  0  0  0
   -1.4780    0.1640    0.1750 H   0  0  0  0  0  0  0  0  0  0  0  0
   -2.8200    1.5630   -0.7290 C   0  0  0  0  0  0  0  0  0  0  0  0
   -1.5560    2.8590   -0.8070 S   0  0  0  0  0  0  0  0  0  0  0  0
   -1.8560    3.6340    0.3920 O   0  0  0  0  0  0  0  0  0  0  0  0
   -0.3110    2.0950   -0.7690 O   0  0  0  0  0  0  0  0  0  0  0  0
   -1.8450    3.5110   -2.0810 O   0  5  0  0  0  0  0  0  0  0  0  0
  1  2  1  0  0  0  0
  1  3  1  0  0  0  0
  1 12  2  0  0  0  0
  3  4  1  0  0  0  0
  3  6  2  0  0  0  0
  4  5  1  0  0  0  0
  6  7  1  0  0  0  0
  6  8  1  0  0  0  0
  8  9  1  0  0  0  0
  8 10  2  0  0  0  0
 10 11  1  0  0  0  0
 10 12  1  0  0  0  0
 11 18  2  0  0  0  0
 11 44  1  0  0  0  0
 12 23  1  0  0  0  0
 13 14  1  0  0  0  0
 13 21  1  0  0  0  0
 13 24  2  0  0  0  0
 14 15  1  0  0  0  0
 14 16  2  0  0  0  0
 16 17  1  0  0  0  0
 16 18  1  0  0  0  0
 18 19  1  0  0  0  0
 19 20  1  0  0  0  0
 19 21  2  0  0  0  0
 21 22  1  0  0  0  0
 23 25  2  0  0  0  0
 23 26  2  0  0  0  0
 23 27  1  0  0  0  0
 24 63  1  0  0  0  0
 24 66  1  0  0  0  0
 28 29  1  0  0  0  0
 28 40  1  0  0  0  0
 28 47  2  0  0  0  0
 29 30  1  0  0  0  0
 29 37  1  0  0  0  0
 30 31  1  0  0  0  0
 30 32  1  0  0  0  0
 30 36  1  0  0  0  0
 32 33  1  0  0  0  0
 32 34  1  0  0  0  0
 32 35  1  0  0  0  0
 37 38  1  0  0  0  0
 37 39  1  0  0  0  0
 37 55  1  0  0  0  0
 40 41  1  0  0  0  0
 40 42  2  0  0  0  0
 42 43  1  0  0  0  0
 42 44  1  0  0  0  0
 44 45  2  0  0  0  0
 45 46  1  0  0  0  0
 45 47  1  0  0  0  0
 47 48  1  0  0  0  0
 49 50  1  0  0  0  0
 49 51  1  0  0  0  0
 49 58  2  0  0  0  0
 51 52  1  0  0  0  0
 51 53  2  0  0  0  0
 53 54  1  0  0  0  0
 53 55  1  0  0  0  0
 55 56  2  0  0  0  0
 56 57  1  0  0  0  0
 56 58  1  0  0  0  0
 58 59  1  0  0  0  0
 59 60  2  0  0  0  0
 59 61  2  0  0  0  0
 59 62  1  0  0  0  0
 63 64  1  0  0  0  0
 63 65  1  0  0  0  0
 63 79  1  0  0  0  0
 66 67  1  0  0  0  0
 66 71  1  0  0  0  0
 66 72  1  0  0  0  0
 67 68  1  0  0  0  0
 67 69  1  0  0  0  0
 67 70  1  0  0  0  0
 73 74  1  0  0  0  0
 73 75  1  0  0  0  0
 73 82  2  0  0  0  0
 75 76  1  0  0  0  0
 75 77  2  0  0  0  0
 77 78  1  0  0  0  0
 77 79  1  0  0  0  0
 79 80  2  0  0  0  0
 80 81  1  0  0  0  0
 80 82  1  0  0  0  0
 82 83  1  0  0  0  0
 83 84  2  0  0  0  0
 83 85  2  0  0  0  0
 83 86  1  0  0  0  0
M  CHG  1  24   1
M  CHG  1  27  -1
M  CHG  1  62  -1
M  CHG  1  86  -1
M  END
$$$$
