# Supplementary material for: Molecular Modeling to Estimate the Diffusion Coefficients of Drugs and Other Small Molecules
Source: Molecules. 2020 Nov 16;25(22):5340. doi: 10.3390/molecules25225340 (PMC7709040; doi:10.3390/molecules25225340)
Supplement: Supplementary file 1 [file molecules-25-05340-s001.zip › SupplmntFiles/MolFiles/Fast Green FCF/Fast Green FCF_23.mol]

  MOE2016           3D

 86 90  0  0  0  0  0  0  0  0999 V2000
   -3.3660   -8.5930    3.9470 C   0  0  0  0  0  0  0  0  0  0  0  0
   -3.3050   -8.0850    4.9070 H   0  0  0  0  0  0  0  0  0  0  0  0
   -3.7460   -9.9250    3.8700 C   0  0  0  0  0  0  0  0  0  0  0  0
   -4.0600  -10.6370    4.9890 O   0  0  0  0  0  0  0  0  0  0  0  0
   -4.0070  -10.0320    5.7490 H   0  0  0  0  0  0  0  0  0  0  0  0
   -3.8170  -10.5660    2.6450 C   0  0  0  0  0  0  0  0  0  0  0  0
   -4.1170  -11.6080    2.5920 H   0  0  0  0  0  0  0  0  0  0  0  0
   -3.5070   -9.8620    1.4800 C   0  0  0  0  0  0  0  0  0  0  0  0
   -3.5730  -10.3880    0.5290 H   0  0  0  0  0  0  0  0  0  0  0  0
   -3.1190   -8.5040    1.5140 C   0  0  0  0  0  0  0  0  0  0  0  0
   -2.8330   -7.8890    0.1890 C   0  0  0  0  0  0  0  0  0  0  0  0
   -3.0510   -7.8740    2.7740 C   0  0  0  0  0  0  0  0  0  0  0  0
    0.0510   -5.3480    0.1970 C   0  0  0  0  0  0  0  0  0  0  0  0
    0.4140   -6.6230    0.9130 C   0  0  0  0  0  0  0  0  0  0  0  0
    1.2150   -6.6670    1.6370 H   0  0  0  0  0  0  0  0  0  0  0  0
   -0.4260   -7.6590    0.7440 C   0  0  0  0  0  0  0  0  0  0  0  0
   -0.3080   -8.5820    1.3000 H   0  0  0  0  0  0  0  0  0  0  0  0
   -1.5780   -7.4730   -0.1360 C   0  0  0  0  0  0  0  0  0  0  0  0
   -1.3080   -6.6580   -1.3220 C   0  0  0  0  0  0  0  0  0  0  0  0
   -1.7950   -6.8550   -2.2710 H   0  0  0  0  0  0  0  0  0  0  0  0
   -0.5140   -5.5870   -1.1700 C   0  0  0  0  0  0  0  0  0  0  0  0
   -0.3390   -4.8920   -1.9800 H   0  0  0  0  0  0  0  0  0  0  0  0
   -2.5770   -6.1410    3.0820 S   0  0  0  0  0  0  0  0  0  0  0  0
    0.1840   -4.1680    0.7250 N   0  3  0  0  0  0  0  0  0  0  0  0
   -3.5540   -5.7130    4.0780 O   0  0  0  0  0  0  0  0  0  0  0  0
   -1.2110   -6.2870    3.5850 O   0  0  0  0  0  0  0  0  0  0  0  0
   -2.6630   -5.4280    1.8140 O   0  5  0  0  0  0  0  0  0  0  0  0
   -5.7940   -7.0060   -2.8320 C   0  0  0  0  0  0  0  0  0  0  0  0
   -6.6060   -6.6380   -3.8960 N   0  0  0  0  0  0  0  0  0  0  0  0
   -7.5650   -7.5750   -4.4710 C   0  0  0  0  0  0  0  0  0  0  0  0
   -7.7810   -7.3010   -5.5110 H   0  0  0  0  0  0  0  0  0  0  0  0
   -8.8620   -7.5530   -3.6770 C   0  0  0  0  0  0  0  0  0  0  0  0
   -9.2950   -6.5470   -3.6560 H   0  0  0  0  0  0  0  0  0  0  0  0
   -8.6990   -7.8690   -2.6420 H   0  0  0  0  0  0  0  0  0  0  0  0
   -9.5950   -8.2300   -4.1280 H   0  0  0  0  0  0  0  0  0  0  0  0
   -7.1770   -8.5970   -4.5100 H   0  0  0  0  0  0  0  0  0  0  0  0
   -6.5030   -5.2880   -4.4590 C   0  0  0  0  0  0  0  0  0  0  0  0
   -7.2990   -5.1170   -5.1960 H   0  0  0  0  0  0  0  0  0  0  0  0
   -6.6690   -4.5200   -3.6940 H   0  0  0  0  0  0  0  0  0  0  0  0
   -5.0890   -8.2180   -2.8390 C   0  0  0  0  0  0  0  0  0  0  0  0
   -5.1850   -8.9020   -3.6760 H   0  0  0  0  0  0  0  0  0  0  0  0
   -4.1650   -8.5330   -1.8360 C   0  0  0  0  0  0  0  0  0  0  0  0
   -3.5870   -9.4500   -1.9170 H   0  0  0  0  0  0  0  0  0  0  0  0
   -3.9320   -7.6410   -0.7850 C   0  0  0  0  0  0  0  0  0  0  0  0
   -4.6750   -6.4620   -0.7240 C   0  0  0  0  0  0  0  0  0  0  0  0
   -4.5090   -5.7490    0.0810 H   0  0  0  0  0  0  0  0  0  0  0  0
   -5.5880   -6.1530   -1.7380 C   0  0  0  0  0  0  0  0  0  0  0  0
   -6.1240   -5.2110   -1.6630 H   0  0  0  0  0  0  0  0  0  0  0  0
   -2.6760   -4.7440   -6.4120 C   0  0  0  0  0  0  0  0  0  0  0  0
   -1.7050   -4.6070   -6.8820 H   0  0  0  0  0  0  0  0  0  0  0  0
   -3.6840   -5.4710   -7.0420 C   0  0  0  0  0  0  0  0  0  0  0  0
   -3.5020   -5.9120   -8.0170 H   0  0  0  0  0  0  0  0  0  0  0  0
   -4.9220   -5.6400   -6.4130 C   0  0  0  0  0  0  0  0  0  0  0  0
   -5.6930   -6.2240   -6.9080 H   0  0  0  0  0  0  0  0  0  0  0  0
   -5.1710   -5.0790   -5.1490 C   0  0  0  0  0  0  0  0  0  0  0  0
   -4.1500   -4.3500   -4.5180 C   0  0  0  0  0  0  0  0  0  0  0  0
   -4.3030   -3.9210   -3.5310 H   0  0  0  0  0  0  0  0  0  0  0  0
   -2.9150   -4.1870   -5.1530 C   0  0  0  0  0  0  0  0  0  0  0  0
   -1.5840   -3.2680   -4.3500 S   0  0  0  0  0  0  0  0  0  0  0  0
   -2.0890   -3.0020   -3.0050 O   0  0  0  0  0  0  0  0  0  0  0  0
   -0.4660   -4.2090   -4.3810 O   0  0  0  0  0  0  0  0  0  0  0  0
   -1.4420   -2.0960   -5.2040 O   0  5  0  0  0  0  0  0  0  0  0  0
   -0.4600   -2.9390    0.1170 C   0  0  0  0  0  0  0  0  0  0  0  0
   -1.1380   -3.2220   -0.6880 H   0  0  0  0  0  0  0  0  0  0  0  0
   -1.0980   -2.4970    0.8930 H   0  0  0  0  0  0  0  0  0  0  0  0
    0.7880   -3.9620    2.0920 C   0  0  0  0  0  0  0  0  0  0  0  0
    2.3050   -3.9310    2.0060 C   0  0  0  0  0  0  0  0  0  0  0  0
    2.6710   -3.1370    1.3500 H   0  0  0  0  0  0  0  0  0  0  0  0
    2.7150   -4.8730    1.6290 H   0  0  0  0  0  0  0  0  0  0  0  0
    2.7290   -3.7610    3.0010 H   0  0  0  0  0  0  0  0  0  0  0  0
    0.4610   -4.7640    2.7520 H   0  0  0  0  0  0  0  0  0  0  0  0
    0.3970   -3.0320    2.5140 H   0  0  0  0  0  0  0  0  0  0  0  0
    2.6540   -0.2150   -1.1430 C   0  0  0  0  0  0  0  0  0  0  0  0
    3.4760    0.4360   -1.4280 H   0  0  0  0  0  0  0  0  0  0  0  0
    2.1100   -1.1210   -2.0520 C   0  0  0  0  0  0  0  0  0  0  0  0
    2.4880   -1.1660   -3.0700 H   0  0  0  0  0  0  0  0  0  0  0  0
    1.0850   -1.9870   -1.6570 C   0  0  0  0  0  0  0  0  0  0  0  0
    0.6890   -2.6900   -2.3890 H   0  0  0  0  0  0  0  0  0  0  0  0
    0.5690   -1.9430   -0.3530 C   0  0  0  0  0  0  0  0  0  0  0  0
    1.0790   -0.9900    0.5370 C   0  0  0  0  0  0  0  0  0  0  0  0
    0.7060   -0.9030    1.5560 H   0  0  0  0  0  0  0  0  0  0  0  0
    2.1320   -0.1570    0.1480 C   0  0  0  0  0  0  0  0  0  0  0  0
    2.8970    0.8880    1.4110 S   0  0  0  0  0  0  0  0  0  0  0  0
    2.0010    2.0380    1.4340 O   0  0  0  0  0  0  0  0  0  0  0  0
    2.8490    0.0220    2.5880 O   0  0  0  0  0  0  0  0  0  0  0  0
    4.2360    1.1300    0.8810 O   0  5  0  0  0  0  0  0  0  0  0  0
  1  2  1  0  0  0  0
  1  3  1  0  0  0  0
  1 12  2  0  0  0  0
  3  4  1  0  0  0  0
  3  6  2  0  0  0  0
  4  5  1  0  0  0  0
  6  7  1  0  0  0  0
  6  8  1  0  0  0  0
  8  9  1  0  0  0  0
  8 10  2  0  0  0  0
 10 11  1  0  0  0  0
 10 12  1  0  0  0  0
 11 18  2  0  0  0  0
 11 44  1  0  0  0  0
 12 23  1  0  0  0  0
 13 14  1  0  0  0  0
 13 21  1  0  0  0  0
 13 24  2  0  0  0  0
 14 15  1  0  0  0  0
 14 16  2  0  0  0  0
 16 17  1  0  0  0  0
 16 18  1  0  0  0  0
 18 19  1  0  0  0  0
 19 20  1  0  0  0  0
 19 21  2  0  0  0  0
 21 22  1  0  0  0  0
 23 25  2  0  0  0  0
 23 26  2  0  0  0  0
 23 27  1  0  0  0  0
 24 63  1  0  0  0  0
 24 66  1  0  0  0  0
 28 29  1  0  0  0  0
 28 40  1  0  0  0  0
 28 47  2  0  0  0  0
 29 30  1  0  0  0  0
 29 37  1  0  0  0  0
 30 31  1  0  0  0  0
 30 32  1  0  0  0  0
 30 36  1  0  0  0  0
 32 33  1  0  0  0  0
 32 34  1  0  0  0  0
 32 35  1  0  0  0  0
 37 38  1  0  0  0  0
 37 39  1  0  0  0  0
 37 55  1  0  0  0  0
 40 41  1  0  0  0  0
 40 42  2  0  0  0  0
 42 43  1  0  0  0  0
 42 44  1  0  0  0  0
 44 45  2  0  0  0  0
 45 46  1  0  0  0  0
 45 47  1  0  0  0  0
 47 48  1  0  0  0  0
 49 50  1  0  0  0  0
 49 51  1  0  0  0  0
 49 58  2  0  0  0  0
 51 52  1  0  0  0  0
 51 53  2  0  0  0  0
 53 54  1  0  0  0  0
 53 55  1  0  0  0  0
 55 56  2  0  0  0  0
 56 57  1  0  0  0  0
 56 58  1  0  0  0  0
 58 59  1  0  0  0  0
 59 60  2  0  0  0  0
 59 61  2  0  0  0  0
 59 62  1  0  0  0  0
 63 64  1  0  0  0  0
 63 65  1  0  0  0  0
 63 79  1  0  0  0  0
 66 67  1  0  0  0  0
 66 71  1  0  0  0  0
 66 72  1  0  0  0  0
 67 68  1  0  0  0  0
 67 69  1  0  0  0  0
 67 70  1  0  0  0  0
 73 74  1  0  0  0  0
 73 75  1  0  0  0  0
 73 82  2  0  0  0  0
 75 76  1  0  0  0  0
 75 77  2  0  0  0  0
 77 78  1  0  0  0  0
 77 79  1  0  0  0  0
 79 80  2  0  0  0  0
 80 81  1  0  0  0  0
 80 82  1  0  0  0  0
 82 83  1  0  0  0  0
 83 84  2  0  0  0  0
 83 85  2  0  0  0  0
 83 86  1  0  0  0  0
M  CHG  1  24   1
M  CHG  1  27  -1
M  CHG  1  62  -1
M  CHG  1  86  -1
M  END
$$$$
