# Supplementary material for: Molecular Modeling to Estimate the Diffusion Coefficients of Drugs and Other Small Molecules
Source: Molecules. 2020 Nov 16;25(22):5340. doi: 10.3390/molecules25225340 (PMC7709040; doi:10.3390/molecules25225340)
Supplement: Supplementary file 1 [file molecules-25-05340-s001.zip › SupplmntFiles/MolFiles/Fast Green FCF/Fast Green FCF_25.mol]

  MOE2016           3D

 86 90  0  0  0  0  0  0  0  0999 V2000
   -4.2960   -8.1680    3.4220 C   0  0  0  0  0  0  0  0  0  0  0  0
   -4.6280   -7.6340    4.3100 H   0  0  0  0  0  0  0  0  0  0  0  0
   -4.3370   -9.5530    3.3700 C   0  0  0  0  0  0  0  0  0  0  0  0
   -4.8020  -10.2890    4.4180 O   0  0  0  0  0  0  0  0  0  0  0  0
   -5.1130   -9.6690    5.1010 H   0  0  0  0  0  0  0  0  0  0  0  0
   -3.8980  -10.2240    2.2430 C   0  0  0  0  0  0  0  0  0  0  0  0
   -3.9280  -11.3090    2.2080 H   0  0  0  0  0  0  0  0  0  0  0  0
   -3.4210   -9.4960    1.1500 C   0  0  0  0  0  0  0  0  0  0  0  0
   -3.0800  -10.0520    0.2800 H   0  0  0  0  0  0  0  0  0  0  0  0
   -3.3730   -8.0830    1.1550 C   0  0  0  0  0  0  0  0  0  0  0  0
   -2.8520   -7.4650   -0.0990 C   0  0  0  0  0  0  0  0  0  0  0  0
   -3.8140   -7.4250    2.3220 C   0  0  0  0  0  0  0  0  0  0  0  0
   -0.6570   -4.3250    0.2220 C   0  0  0  0  0  0  0  0  0  0  0  0
   -0.3290   -5.3670    1.2570 C   0  0  0  0  0  0  0  0  0  0  0  0
    0.2080   -5.1180    2.1610 H   0  0  0  0  0  0  0  0  0  0  0  0
   -0.8400   -6.5940    1.0590 C   0  0  0  0  0  0  0  0  0  0  0  0
   -0.7230   -7.3840    1.7930 H   0  0  0  0  0  0  0  0  0  0  0  0
   -1.6660   -6.7980   -0.1280 C   0  0  0  0  0  0  0  0  0  0  0  0
   -1.1790   -6.1000   -1.3240 C   0  0  0  0  0  0  0  0  0  0  0  0
   -1.2850   -6.5410   -2.3090 H   0  0  0  0  0  0  0  0  0  0  0  0
   -0.6620   -4.8710   -1.1750 C   0  0  0  0  0  0  0  0  0  0  0  0
   -0.3520   -4.2790   -2.0260 H   0  0  0  0  0  0  0  0  0  0  0  0
   -3.8200   -5.6290    2.6020 S   0  0  0  0  0  0  0  0  0  0  0  0
   -0.9670   -3.0950    0.5050 N   0  3  0  0  0  0  0  0  0  0  0  0
   -2.6650   -5.4590    3.4850 O   0  0  0  0  0  0  0  0  0  0  0  0
   -3.6670   -4.9840    1.3040 O   0  0  0  0  0  0  0  0  0  0  0  0
   -5.1130   -5.4010    3.2380 O   0  5  0  0  0  0  0  0  0  0  0  0
   -4.9230   -7.3750   -3.8910 C   0  0  0  0  0  0  0  0  0  0  0  0
   -5.4690   -7.2700   -5.1630 N   0  0  0  0  0  0  0  0  0  0  0  0
   -6.2780   -8.3610   -5.6940 C   0  0  0  0  0  0  0  0  0  0  0  0
   -6.5590   -9.0680   -4.9030 H   0  0  0  0  0  0  0  0  0  0  0  0
   -5.5790   -9.1150   -6.8130 C   0  0  0  0  0  0  0  0  0  0  0  0
   -6.1770   -9.9800   -7.1140 H   0  0  0  0  0  0  0  0  0  0  0  0
   -4.5920   -9.4730   -6.5060 H   0  0  0  0  0  0  0  0  0  0  0  0
   -5.4510   -8.4810   -7.6960 H   0  0  0  0  0  0  0  0  0  0  0  0
   -7.2230   -7.9530   -6.0750 H   0  0  0  0  0  0  0  0  0  0  0  0
   -5.2830   -6.0420   -5.9450 C   0  0  0  0  0  0  0  0  0  0  0  0
   -5.7510   -6.1450   -6.9320 H   0  0  0  0  0  0  0  0  0  0  0  0
   -5.8120   -5.2060   -5.4700 H   0  0  0  0  0  0  0  0  0  0  0  0
   -5.0660   -6.3440   -2.9530 C   0  0  0  0  0  0  0  0  0  0  0  0
   -5.6540   -5.4620   -3.1880 H   0  0  0  0  0  0  0  0  0  0  0  0
   -4.4520   -6.4070   -1.6990 C   0  0  0  0  0  0  0  0  0  0  0  0
   -4.5600   -5.5700   -1.0110 H   0  0  0  0  0  0  0  0  0  0  0  0
   -3.6530   -7.5010   -1.3570 C   0  0  0  0  0  0  0  0  0  0  0  0
   -3.5350   -8.5580   -2.2640 C   0  0  0  0  0  0  0  0  0  0  0  0
   -2.9050   -9.4120   -2.0380 H   0  0  0  0  0  0  0  0  0  0  0  0
   -4.1790   -8.4980   -3.5060 C   0  0  0  0  0  0  0  0  0  0  0  0
   -4.0290   -9.3150   -4.2040 H   0  0  0  0  0  0  0  0  0  0  0  0
   -1.1050   -5.0580   -6.5690 C   0  0  0  0  0  0  0  0  0  0  0  0
   -0.0600   -4.8000   -6.7150 H   0  0  0  0  0  0  0  0  0  0  0  0
   -1.6740   -6.1420   -7.2320 C   0  0  0  0  0  0  0  0  0  0  0  0
   -1.0690   -6.7420   -7.9050 H   0  0  0  0  0  0  0  0  0  0  0  0
   -3.0210   -6.4550   -7.0290 C   0  0  0  0  0  0  0  0  0  0  0  0
   -3.4440   -7.3070   -7.5520 H   0  0  0  0  0  0  0  0  0  0  0  0
   -3.8220   -5.6940   -6.1590 C   0  0  0  0  0  0  0  0  0  0  0  0
   -3.2390   -4.6040   -5.4900 C   0  0  0  0  0  0  0  0  0  0  0  0
   -3.8220   -3.9970   -4.8010 H   0  0  0  0  0  0  0  0  0  0  0  0
   -1.8920   -4.2920   -5.7050 C   0  0  0  0  0  0  0  0  0  0  0  0
   -1.1170   -2.8970   -4.8540 S   0  0  0  0  0  0  0  0  0  0  0  0
   -0.9860   -1.9150   -5.9230 O   0  0  0  0  0  0  0  0  0  0  0  0
   -2.0630   -2.5520   -3.7950 O   0  0  0  0  0  0  0  0  0  0  0  0
    0.1300   -3.4740   -4.3560 O   0  5  0  0  0  0  0  0  0  0  0  0
   -1.1950   -2.6300    1.9200 C   0  0  0  0  0  0  0  0  0  0  0  0
   -1.7960   -1.7130    1.8930 H   0  0  0  0  0  0  0  0  0  0  0  0
   -1.8130   -3.3780    2.4160 H   0  0  0  0  0  0  0  0  0  0  0  0
   -1.3490   -2.0900   -0.5500 C   0  0  0  0  0  0  0  0  0  0  0  0
   -2.8450   -2.1660   -0.8070 C   0  0  0  0  0  0  0  0  0  0  0  0
   -3.1410   -1.4030   -1.5330 H   0  0  0  0  0  0  0  0  0  0  0  0
   -3.4230   -1.9920    0.1070 H   0  0  0  0  0  0  0  0  0  0  0  0
   -3.1390   -3.1440   -1.2020 H   0  0  0  0  0  0  0  0  0  0  0  0
   -0.7560   -2.2600   -1.4510 H   0  0  0  0  0  0  0  0  0  0  0  0
   -1.0740   -1.0970   -0.1780 H   0  0  0  0  0  0  0  0  0  0  0  0
    2.3780   -1.8340    4.2260 C   0  0  0  0  0  0  0  0  0  0  0  0
    3.2790   -1.6280    4.8000 H   0  0  0  0  0  0  0  0  0  0  0  0
    1.3990   -2.6940    4.7160 C   0  0  0  0  0  0  0  0  0  0  0  0
    1.5290   -3.1660    5.6860 H   0  0  0  0  0  0  0  0  0  0  0  0
    0.2490   -2.9460    3.9620 C   0  0  0  0  0  0  0  0  0  0  0  0
   -0.5090   -3.6200    4.3670 H   0  0  0  0  0  0  0  0  0  0  0  0
    0.0670   -2.3550    2.6970 C   0  0  0  0  0  0  0  0  0  0  0  0
    1.0470   -1.4770    2.2180 C   0  0  0  0  0  0  0  0  0  0  0  0
    0.9490   -0.9710    1.2610 H   0  0  0  0  0  0  0  0  0  0  0  0
    2.1890   -1.2230    2.9860 C   0  0  0  0  0  0  0  0  0  0  0  0
    3.4580   -0.1140    2.3230 S   0  0  0  0  0  0  0  0  0  0  0  0
    2.9810    1.1850    2.7870 O   0  0  0  0  0  0  0  0  0  0  0  0
    4.6830   -0.6060    2.9460 O   0  0  0  0  0  0  0  0  0  0  0  0
    3.3560   -0.3460    0.8850 O   0  5  0  0  0  0  0  0  0  0  0  0
  1  2  1  0  0  0  0
  1  3  1  0  0  0  0
  1 12  2  0  0  0  0
  3  4  1  0  0  0  0
  3  6  2  0  0  0  0
  4  5  1  0  0  0  0
  6  7  1  0  0  0  0
  6  8  1  0  0  0  0
  8  9  1  0  0  0  0
  8 10  2  0  0  0  0
 10 11  1  0  0  0  0
 10 12  1  0  0  0  0
 11 18  2  0  0  0  0
 11 44  1  0  0  0  0
 12 23  1  0  0  0  0
 13 14  1  0  0  0  0
 13 21  1  0  0  0  0
 13 24  2  0  0  0  0
 14 15  1  0  0  0  0
 14 16  2  0  0  0  0
 16 17  1  0  0  0  0
 16 18  1  0  0  0  0
 18 19  1  0  0  0  0
 19 20  1  0  0  0  0
 19 21  2  0  0  0  0
 21 22  1  0  0  0  0
 23 25  2  0  0  0  0
 23 26  2  0  0  0  0
 23 27  1  0  0  0  0
 24 63  1  0  0  0  0
 24 66  1  0  0  0  0
 28 29  1  0  0  0  0
 28 40  1  0  0  0  0
 28 47  2  0  0  0  0
 29 30  1  0  0  0  0
 29 37  1  0  0  0  0
 30 31  1  0  0  0  0
 30 32  1  0  0  0  0
 30 36  1  0  0  0  0
 32 33  1  0  0  0  0
 32 34  1  0  0  0  0
 32 35  1  0  0  0  0
 37 38  1  0  0  0  0
 37 39  1  0  0  0  0
 37 55  1  0  0  0  0
 40 41  1  0  0  0  0
 40 42  2  0  0  0  0
 42 43  1  0  0  0  0
 42 44  1  0  0  0  0
 44 45  2  0  0  0  0
 45 46  1  0  0  0  0
 45 47  1  0  0  0  0
 47 48  1  0  0  0  0
 49 50  1  0  0  0  0
 49 51  1  0  0  0  0
 49 58  2  0  0  0  0
 51 52  1  0  0  0  0
 51 53  2  0  0  0  0
 53 54  1  0  0  0  0
 53 55  1  0  0  0  0
 55 56  2  0  0  0  0
 56 57  1  0  0  0  0
 56 58  1  0  0  0  0
 58 59  1  0  0  0  0
 59 60  2  0  0  0  0
 59 61  2  0  0  0  0
 59 62  1  0  0  0  0
 63 64  1  0  0  0  0
 63 65  1  0  0  0  0
 63 79  1  0  0  0  0
 66 67  1  0  0  0  0
 66 71  1  0  0  0  0
 66 72  1  0  0  0  0
 67 68  1  0  0  0  0
 67 69  1  0  0  0  0
 67 70  1  0  0  0  0
 73 74  1  0  0  0  0
 73 75  1  0  0  0  0
 73 82  2  0  0  0  0
 75 76  1  0  0  0  0
 75 77  2  0  0  0  0
 77 78  1  0  0  0  0
 77 79  1  0  0  0  0
 79 80  2  0  0  0  0
 80 81  1  0  0  0  0
 80 82  1  0  0  0  0
 82 83  1  0  0  0  0
 83 84  2  0  0  0  0
 83 85  2  0  0  0  0
 83 86  1  0  0  0  0
M  CHG  1  24   1
M  CHG  1  27  -1
M  CHG  1  62  -1
M  CHG  1  86  -1
M  END
$$$$
