# Supplementary material for: Molecular Modeling to Estimate the Diffusion Coefficients of Drugs and Other Small Molecules
Source: Molecules. 2020 Nov 16;25(22):5340. doi: 10.3390/molecules25225340 (PMC7709040; doi:10.3390/molecules25225340)
Supplement: Supplementary file 1 [file molecules-25-05340-s001.zip › SupplmntFiles/MolFiles/Fast Green FCF/Fast Green FCF_26.mol]

  MOE2016           3D

 86 90  0  0  0  0  0  0  0  0999 V2000
    0.1670   -8.1570    3.4620 C   0  0  0  0  0  0  0  0  0  0  0  0
   -0.6200   -8.5130    4.1240 H   0  0  0  0  0  0  0  0  0  0  0  0
    1.5010   -8.4260    3.7330 C   0  0  0  0  0  0  0  0  0  0  0  0
    1.8700   -9.1440    4.8320 O   0  0  0  0  0  0  0  0  0  0  0  0
    1.0590   -9.4260    5.2890 H   0  0  0  0  0  0  0  0  0  0  0  0
    2.4980   -7.9700    2.8870 C   0  0  0  0  0  0  0  0  0  0  0  0
    3.5390   -8.1880    3.1030 H   0  0  0  0  0  0  0  0  0  0  0  0
    2.1530   -7.2370    1.7490 C   0  0  0  0  0  0  0  0  0  0  0  0
    2.9520   -6.8940    1.0930 H   0  0  0  0  0  0  0  0  0  0  0  0
    0.8070   -6.9420    1.4390 C   0  0  0  0  0  0  0  0  0  0  0  0
    0.6050   -6.1590    0.1880 C   0  0  0  0  0  0  0  0  0  0  0  0
   -0.1900   -7.4170    2.3160 C   0  0  0  0  0  0  0  0  0  0  0  0
   -2.2140   -3.5830    0.3880 C   0  0  0  0  0  0  0  0  0  0  0  0
   -1.4560   -3.4800   -0.9000 C   0  0  0  0  0  0  0  0  0  0  0  0
   -1.8670   -2.9790   -1.7670 H   0  0  0  0  0  0  0  0  0  0  0  0
   -0.2940   -4.1480   -0.9560 C   0  0  0  0  0  0  0  0  0  0  0  0
    0.2700   -4.1800   -1.8810 H   0  0  0  0  0  0  0  0  0  0  0  0
    0.1270   -4.8850    0.2390 C   0  0  0  0  0  0  0  0  0  0  0  0
   -0.1610   -4.1950    1.4980 C   0  0  0  0  0  0  0  0  0  0  0  0
    0.5180   -4.2860    2.3390 H   0  0  0  0  0  0  0  0  0  0  0  0
   -1.3170   -3.5170    1.5930 C   0  0  0  0  0  0  0  0  0  0  0  0
   -1.6340   -3.0450    2.5140 H   0  0  0  0  0  0  0  0  0  0  0  0
   -1.9840   -7.1810    2.1220 S   0  0  0  0  0  0  0  0  0  0  0  0
   -3.4970   -3.7730    0.4440 N   0  3  0  0  0  0  0  0  0  0  0  0
   -2.5210   -8.5000    2.4390 O   0  0  0  0  0  0  0  0  0  0  0  0
   -2.2680   -6.1480    3.1170 O   0  0  0  0  0  0  0  0  0  0  0  0
   -2.2280   -6.7480    0.7530 O   0  5  0  0  0  0  0  0  0  0  0  0
    1.1080   -7.8570   -3.7510 C   0  0  0  0  0  0  0  0  0  0  0  0
    1.1470   -8.2700   -5.0730 N   0  0  0  0  0  0  0  0  0  0  0  0
    1.2190   -9.6850   -5.4060 C   0  0  0  0  0  0  0  0  0  0  0  0
    0.6690  -10.3040   -4.6870 H   0  0  0  0  0  0  0  0  0  0  0  0
    2.6690  -10.1410   -5.4610 C   0  0  0  0  0  0  0  0  0  0  0  0
    3.2350   -9.5630   -6.2000 H   0  0  0  0  0  0  0  0  0  0  0  0
    2.7250  -11.1980   -5.7390 H   0  0  0  0  0  0  0  0  0  0  0  0
    3.1600  -10.0170   -4.4910 H   0  0  0  0  0  0  0  0  0  0  0  0
    0.7500   -9.8670   -6.3810 H   0  0  0  0  0  0  0  0  0  0  0  0
    1.0760   -7.2660   -6.1350 C   0  0  0  0  0  0  0  0  0  0  0  0
    1.8350   -6.4850   -6.0010 H   0  0  0  0  0  0  0  0  0  0  0  0
    1.3060   -7.7190   -7.1080 H   0  0  0  0  0  0  0  0  0  0  0  0
    2.0140   -6.9110   -3.2560 C   0  0  0  0  0  0  0  0  0  0  0  0
    2.8190   -6.5490   -3.8870 H   0  0  0  0  0  0  0  0  0  0  0  0
    1.8920   -6.3970   -1.9610 C   0  0  0  0  0  0  0  0  0  0  0  0
    2.5950   -5.6410   -1.6220 H   0  0  0  0  0  0  0  0  0  0  0  0
    0.8360   -6.8010   -1.1380 C   0  0  0  0  0  0  0  0  0  0  0  0
   -0.0400   -7.7860   -1.6000 C   0  0  0  0  0  0  0  0  0  0  0  0
   -0.8770   -8.1110   -0.9850 H   0  0  0  0  0  0  0  0  0  0  0  0
    0.1030   -8.3110   -2.8880 C   0  0  0  0  0  0  0  0  0  0  0  0
   -0.6410   -9.0200   -3.2410 H   0  0  0  0  0  0  0  0  0  0  0  0
   -2.8970   -5.5450   -6.2780 C   0  0  0  0  0  0  0  0  0  0  0  0
   -3.8890   -5.1020   -6.3010 H   0  0  0  0  0  0  0  0  0  0  0  0
   -2.6470   -6.7770   -6.8800 C   0  0  0  0  0  0  0  0  0  0  0  0
   -3.4540   -7.3100   -7.3730 H   0  0  0  0  0  0  0  0  0  0  0  0
   -1.3620   -7.3270   -6.8410 C   0  0  0  0  0  0  0  0  0  0  0  0
   -1.1860   -8.2960   -7.3000 H   0  0  0  0  0  0  0  0  0  0  0  0
   -0.3070   -6.6500   -6.2050 C   0  0  0  0  0  0  0  0  0  0  0  0
   -0.5680   -5.4130   -5.5920 C   0  0  0  0  0  0  0  0  0  0  0  0
    0.2210   -4.8780   -5.0700 H   0  0  0  0  0  0  0  0  0  0  0  0
   -1.8560   -4.8720   -5.6340 C   0  0  0  0  0  0  0  0  0  0  0  0
   -2.2160   -3.2790   -4.8560 S   0  0  0  0  0  0  0  0  0  0  0  0
   -0.9430   -2.8800   -4.2590 O   0  0  0  0  0  0  0  0  0  0  0  0
   -2.6550   -2.4700   -5.9880 O   0  0  0  0  0  0  0  0  0  0  0  0
   -3.2560   -3.6220   -3.8860 O   0  5  0  0  0  0  0  0  0  0  0  0
   -4.2180   -4.0620    1.7360 C   0  0  0  0  0  0  0  0  0  0  0  0
   -4.6390   -5.0700    1.6460 H   0  0  0  0  0  0  0  0  0  0  0  0
   -3.5250   -4.0790    2.5780 H   0  0  0  0  0  0  0  0  0  0  0  0
   -4.3240   -3.9710   -0.8030 C   0  0  0  0  0  0  0  0  0  0  0  0
   -4.8110   -2.6380   -1.3410 C   0  0  0  0  0  0  0  0  0  0  0  0
   -3.9860   -1.9500   -1.5540 H   0  0  0  0  0  0  0  0  0  0  0  0
   -5.4840   -2.1350   -0.6420 H   0  0  0  0  0  0  0  0  0  0  0  0
   -5.3700   -2.7920   -2.2690 H   0  0  0  0  0  0  0  0  0  0  0  0
   -5.1760   -4.6110   -0.5490 H   0  0  0  0  0  0  0  0  0  0  0  0
   -3.7290   -4.5270   -1.5330 H   0  0  0  0  0  0  0  0  0  0  0  0
   -7.2870   -1.1260    2.5490 C   0  0  0  0  0  0  0  0  0  0  0  0
   -8.0480   -0.3750    2.7480 H   0  0  0  0  0  0  0  0  0  0  0  0
   -7.6340   -2.4610    2.3470 C   0  0  0  0  0  0  0  0  0  0  0  0
   -8.6790   -2.7570    2.3910 H   0  0  0  0  0  0  0  0  0  0  0  0
   -6.6430   -3.4140    2.0910 C   0  0  0  0  0  0  0  0  0  0  0  0
   -6.9390   -4.4510    1.9410 H   0  0  0  0  0  0  0  0  0  0  0  0
   -5.2890   -3.0430    2.0330 C   0  0  0  0  0  0  0  0  0  0  0  0
   -4.9440   -1.7030    2.2580 C   0  0  0  0  0  0  0  0  0  0  0  0
   -3.9080   -1.3690    2.2420 H   0  0  0  0  0  0  0  0  0  0  0  0
   -5.9430   -0.7560    2.4950 C   0  0  0  0  0  0  0  0  0  0  0  0
   -5.4550    0.9660    2.7730 S   0  0  0  0  0  0  0  0  0  0  0  0
   -4.2030    0.8160    3.5100 O   0  0  0  0  0  0  0  0  0  0  0  0
   -5.3270    1.4540    1.4040 O   0  0  0  0  0  0  0  0  0  0  0  0
   -6.5720    1.5080    3.5400 O   0  5  0  0  0  0  0  0  0  0  0  0
  1  2  1  0  0  0  0
  1  3  1  0  0  0  0
  1 12  2  0  0  0  0
  3  4  1  0  0  0  0
  3  6  2  0  0  0  0
  4  5  1  0  0  0  0
  6  7  1  0  0  0  0
  6  8  1  0  0  0  0
  8  9  1  0  0  0  0
  8 10  2  0  0  0  0
 10 11  1  0  0  0  0
 10 12  1  0  0  0  0
 11 18  2  0  0  0  0
 11 44  1  0  0  0  0
 12 23  1  0  0  0  0
 13 14  1  0  0  0  0
 13 21  1  0  0  0  0
 13 24  2  0  0  0  0
 14 15  1  0  0  0  0
 14 16  2  0  0  0  0
 16 17  1  0  0  0  0
 16 18  1  0  0  0  0
 18 19  1  0  0  0  0
 19 20  1  0  0  0  0
 19 21  2  0  0  0  0
 21 22  1  0  0  0  0
 23 25  2  0  0  0  0
 23 26  2  0  0  0  0
 23 27  1  0  0  0  0
 24 63  1  0  0  0  0
 24 66  1  0  0  0  0
 28 29  1  0  0  0  0
 28 40  1  0  0  0  0
 28 47  2  0  0  0  0
 29 30  1  0  0  0  0
 29 37  1  0  0  0  0
 30 31  1  0  0  0  0
 30 32  1  0  0  0  0
 30 36  1  0  0  0  0
 32 33  1  0  0  0  0
 32 34  1  0  0  0  0
 32 35  1  0  0  0  0
 37 38  1  0  0  0  0
 37 39  1  0  0  0  0
 37 55  1  0  0  0  0
 40 41  1  0  0  0  0
 40 42  2  0  0  0  0
 42 43  1  0  0  0  0
 42 44  1  0  0  0  0
 44 45  2  0  0  0  0
 45 46  1  0  0  0  0
 45 47  1  0  0  0  0
 47 48  1  0  0  0  0
 49 50  1  0  0  0  0
 49 51  1  0  0  0  0
 49 58  2  0  0  0  0
 51 52  1  0  0  0  0
 51 53  2  0  0  0  0
 53 54  1  0  0  0  0
 53 55  1  0  0  0  0
 55 56  2  0  0  0  0
 56 57  1  0  0  0  0
 56 58  1  0  0  0  0
 58 59  1  0  0  0  0
 59 60  2  0  0  0  0
 59 61  2  0  0  0  0
 59 62  1  0  0  0  0
 63 64  1  0  0  0  0
 63 65  1  0  0  0  0
 63 79  1  0  0  0  0
 66 67  1  0  0  0  0
 66 71  1  0  0  0  0
 66 72  1  0  0  0  0
 67 68  1  0  0  0  0
 67 69  1  0  0  0  0
 67 70  1  0  0  0  0
 73 74  1  0  0  0  0
 73 75  1  0  0  0  0
 73 82  2  0  0  0  0
 75 76  1  0  0  0  0
 75 77  2  0  0  0  0
 77 78  1  0  0  0  0
 77 79  1  0  0  0  0
 79 80  2  0  0  0  0
 80 81  1  0  0  0  0
 80 82  1  0  0  0  0
 82 83  1  0  0  0  0
 83 84  2  0  0  0  0
 83 85  2  0  0  0  0
 83 86  1  0  0  0  0
M  CHG  1  24   1
M  CHG  1  27  -1
M  CHG  1  62  -1
M  CHG  1  86  -1
M  END
$$$$
