# Supplementary material for: Molecular Modeling to Estimate the Diffusion Coefficients of Drugs and Other Small Molecules
Source: Molecules. 2020 Nov 16;25(22):5340. doi: 10.3390/molecules25225340 (PMC7709040; doi:10.3390/molecules25225340)
Supplement: Supplementary file 1 [file molecules-25-05340-s001.zip › SupplmntFiles/MolFiles/Fast Green FCF/Fast Green FCF_27.mol]

  MOE2016           3D

 86 90  0  0  0  0  0  0  0  0999 V2000
    1.5330   -5.8390   -5.0820 C   0  0  0  0  0  0  0  0  0  0  0  0
    2.4950   -5.3350   -5.0120 H   0  0  0  0  0  0  0  0  0  0  0  0
    1.2570   -6.6990   -6.1350 C   0  0  0  0  0  0  0  0  0  0  0  0
    2.1750   -6.9390   -7.1140 O   0  0  0  0  0  0  0  0  0  0  0  0
    2.9530   -6.3830   -6.9340 H   0  0  0  0  0  0  0  0  0  0  0  0
    0.0320   -7.3380   -6.2160 C   0  0  0  0  0  0  0  0  0  0  0  0
   -0.1800   -8.0090   -7.0430 H   0  0  0  0  0  0  0  0  0  0  0  0
   -0.9310   -7.1080   -5.2310 C   0  0  0  0  0  0  0  0  0  0  0  0
   -1.8880   -7.6190   -5.3200 H   0  0  0  0  0  0  0  0  0  0  0  0
   -0.6900   -6.2380   -4.1430 C   0  0  0  0  0  0  0  0  0  0  0  0
   -1.8380   -6.1060   -3.1950 C   0  0  0  0  0  0  0  0  0  0  0  0
    0.5650   -5.6010   -4.0830 C   0  0  0  0  0  0  0  0  0  0  0  0
   -1.0320   -5.7850    0.5630 C   0  0  0  0  0  0  0  0  0  0  0  0
   -0.1410   -6.7680   -0.1450 C   0  0  0  0  0  0  0  0  0  0  0  0
    0.8030   -7.0790    0.2760 H   0  0  0  0  0  0  0  0  0  0  0  0
   -0.5300   -7.1550   -1.3720 C   0  0  0  0  0  0  0  0  0  0  0  0
    0.0860   -7.8060   -1.9820 H   0  0  0  0  0  0  0  0  0  0  0  0
   -1.7530   -6.5630   -1.9150 C   0  0  0  0  0  0  0  0  0  0  0  0
   -2.8210   -6.3900   -0.9240 C   0  0  0  0  0  0  0  0  0  0  0  0
   -3.8660   -6.5160   -1.1840 H   0  0  0  0  0  0  0  0  0  0  0  0
   -2.4860   -6.0430    0.3270 C   0  0  0  0  0  0  0  0  0  0  0  0
   -3.2400   -5.8580    1.0810 H   0  0  0  0  0  0  0  0  0  0  0  0
    1.1160   -4.4390   -2.7970 S   0  0  0  0  0  0  0  0  0  0  0  0
   -0.5990   -4.7780    1.2590 N   0  3  0  0  0  0  0  0  0  0  0  0
    1.7710   -3.3870   -3.5690 O   0  0  0  0  0  0  0  0  0  0  0  0
   -0.0720   -4.0000   -2.0720 O   0  0  0  0  0  0  0  0  0  0  0  0
    2.0200   -5.2710   -2.0030 O   0  5  0  0  0  0  0  0  0  0  0  0
   -5.4390   -3.9660   -4.2500 C   0  0  0  0  0  0  0  0  0  0  0  0
   -6.6130   -3.2560   -4.4500 N   0  0  0  0  0  0  0  0  0  0  0  0
   -6.7770   -2.4790   -5.6710 C   0  0  0  0  0  0  0  0  0  0  0  0
   -6.0000   -2.7310   -6.4050 H   0  0  0  0  0  0  0  0  0  0  0  0
   -6.7510   -0.9820   -5.4160 C   0  0  0  0  0  0  0  0  0  0  0  0
   -5.8490   -0.6760   -4.8790 H   0  0  0  0  0  0  0  0  0  0  0  0
   -7.6190   -0.6670   -4.8290 H   0  0  0  0  0  0  0  0  0  0  0  0
   -6.7830   -0.4390   -6.3660 H   0  0  0  0  0  0  0  0  0  0  0  0
   -7.7310   -2.7470   -6.1400 H   0  0  0  0  0  0  0  0  0  0  0  0
   -7.6810   -3.3350   -3.4510 C   0  0  0  0  0  0  0  0  0  0  0  0
   -8.5310   -2.7080   -3.7500 H   0  0  0  0  0  0  0  0  0  0  0  0
   -8.0830   -4.3550   -3.4060 H   0  0  0  0  0  0  0  0  0  0  0  0
   -5.4570   -5.3570   -4.0850 C   0  0  0  0  0  0  0  0  0  0  0  0
   -6.3950   -5.9000   -4.1650 H   0  0  0  0  0  0  0  0  0  0  0  0
   -4.2890   -6.0700   -3.7990 C   0  0  0  0  0  0  0  0  0  0  0  0
   -4.3450   -7.1460   -3.6550 H   0  0  0  0  0  0  0  0  0  0  0  0
   -3.0750   -5.3960   -3.6320 C   0  0  0  0  0  0  0  0  0  0  0  0
   -3.0380   -4.0140   -3.8430 C   0  0  0  0  0  0  0  0  0  0  0  0
   -2.1070   -3.4640   -3.7130 H   0  0  0  0  0  0  0  0  0  0  0  0
   -4.2050   -3.3130   -4.1610 C   0  0  0  0  0  0  0  0  0  0  0  0
   -4.1500   -2.2340   -4.2660 H   0  0  0  0  0  0  0  0  0  0  0  0
   -6.3450   -2.0570    0.4730 C   0  0  0  0  0  0  0  0  0  0  0  0
   -6.0060   -1.7520    1.4600 H   0  0  0  0  0  0  0  0  0  0  0  0
   -6.6200   -1.1130   -0.5120 C   0  0  0  0  0  0  0  0  0  0  0  0
   -6.4920   -0.0550   -0.2990 H   0  0  0  0  0  0  0  0  0  0  0  0
   -7.0560   -1.5270   -1.7750 C   0  0  0  0  0  0  0  0  0  0  0  0
   -7.2580   -0.7740   -2.5310 H   0  0  0  0  0  0  0  0  0  0  0  0
   -7.2250   -2.8900   -2.0740 C   0  0  0  0  0  0  0  0  0  0  0  0
   -6.9410   -3.8360   -1.0760 C   0  0  0  0  0  0  0  0  0  0  0  0
   -7.0450   -4.9000   -1.2740 H   0  0  0  0  0  0  0  0  0  0  0  0
   -6.5120   -3.4140    0.1870 C   0  0  0  0  0  0  0  0  0  0  0  0
   -6.1180   -4.6230    1.4740 S   0  0  0  0  0  0  0  0  0  0  0  0
   -7.2820   -4.5350    2.3470 O   0  0  0  0  0  0  0  0  0  0  0  0
   -5.9700   -5.8760    0.7370 O   0  0  0  0  0  0  0  0  0  0  0  0
   -4.8660   -4.1070    2.0290 O   0  5  0  0  0  0  0  0  0  0  0  0
    0.8470   -4.3630    1.2520 C   0  0  0  0  0  0  0  0  0  0  0  0
    1.2110   -4.4390    0.2280 H   0  0  0  0  0  0  0  0  0  0  0  0
    0.9030   -3.2990    1.5110 H   0  0  0  0  0  0  0  0  0  0  0  0
   -1.5300   -3.8260    1.9630 C   0  0  0  0  0  0  0  0  0  0  0  0
   -2.0310   -2.7690    0.9940 C   0  0  0  0  0  0  0  0  0  0  0  0
   -1.2020   -2.2020    0.5570 H   0  0  0  0  0  0  0  0  0  0  0  0
   -2.6810   -2.0600    1.5170 H   0  0  0  0  0  0  0  0  0  0  0  0
   -2.6060   -3.2020    0.1700 H   0  0  0  0  0  0  0  0  0  0  0  0
   -0.9740   -3.3540    2.7790 H   0  0  0  0  0  0  0  0  0  0  0  0
   -2.3360   -4.3970    2.4280 H   0  0  0  0  0  0  0  0  0  0  0  0
    3.3920   -6.5990    3.9450 C   0  0  0  0  0  0  0  0  0  0  0  0
    4.0220   -7.1600    4.6310 H   0  0  0  0  0  0  0  0  0  0  0  0
    3.7000   -6.5160    2.5900 C   0  0  0  0  0  0  0  0  0  0  0  0
    4.5860   -7.0140    2.2050 H   0  0  0  0  0  0  0  0  0  0  0  0
    2.8720   -5.7910    1.7270 C   0  0  0  0  0  0  0  0  0  0  0  0
    3.1360   -5.7340    0.6680 H   0  0  0  0  0  0  0  0  0  0  0  0
    1.7140   -5.1480    2.2030 C   0  0  0  0  0  0  0  0  0  0  0  0
    1.4220   -5.2190    3.5710 C   0  0  0  0  0  0  0  0  0  0  0  0
    0.5570   -4.7190    4.0000 H   0  0  0  0  0  0  0  0  0  0  0  0
    2.2610   -5.9380    4.4280 C   0  0  0  0  0  0  0  0  0  0  0  0
    1.8420   -6.0510    6.1870 S   0  0  0  0  0  0  0  0  0  0  0  0
    2.2520   -7.4100    6.5280 O   0  0  0  0  0  0  0  0  0  0  0  0
    2.6520   -4.9760    6.7490 O   0  0  0  0  0  0  0  0  0  0  0  0
    0.4000   -5.8200    6.1870 O   0  5  0  0  0  0  0  0  0  0  0  0
  1  2  1  0  0  0  0
  1  3  1  0  0  0  0
  1 12  2  0  0  0  0
  3  4  1  0  0  0  0
  3  6  2  0  0  0  0
  4  5  1  0  0  0  0
  6  7  1  0  0  0  0
  6  8  1  0  0  0  0
  8  9  1  0  0  0  0
  8 10  2  0  0  0  0
 10 11  1  0  0  0  0
 10 12  1  0  0  0  0
 11 18  2  0  0  0  0
 11 44  1  0  0  0  0
 12 23  1  0  0  0  0
 13 14  1  0  0  0  0
 13 21  1  0  0  0  0
 13 24  2  0  0  0  0
 14 15  1  0  0  0  0
 14 16  2  0  0  0  0
 16 17  1  0  0  0  0
 16 18  1  0  0  0  0
 18 19  1  0  0  0  0
 19 20  1  0  0  0  0
 19 21  2  0  0  0  0
 21 22  1  0  0  0  0
 23 25  2  0  0  0  0
 23 26  2  0  0  0  0
 23 27  1  0  0  0  0
 24 63  1  0  0  0  0
 24 66  1  0  0  0  0
 28 29  1  0  0  0  0
 28 40  1  0  0  0  0
 28 47  2  0  0  0  0
 29 30  1  0  0  0  0
 29 37  1  0  0  0  0
 30 31  1  0  0  0  0
 30 32  1  0  0  0  0
 30 36  1  0  0  0  0
 32 33  1  0  0  0  0
 32 34  1  0  0  0  0
 32 35  1  0  0  0  0
 37 38  1  0  0  0  0
 37 39  1  0  0  0  0
 37 55  1  0  0  0  0
 40 41  1  0  0  0  0
 40 42  2  0  0  0  0
 42 43  1  0  0  0  0
 42 44  1  0  0  0  0
 44 45  2  0  0  0  0
 45 46  1  0  0  0  0
 45 47  1  0  0  0  0
 47 48  1  0  0  0  0
 49 50  1  0  0  0  0
 49 51  1  0  0  0  0
 49 58  2  0  0  0  0
 51 52  1  0  0  0  0
 51 53  2  0  0  0  0
 53 54  1  0  0  0  0
 53 55  1  0  0  0  0
 55 56  2  0  0  0  0
 56 57  1  0  0  0  0
 56 58  1  0  0  0  0
 58 59  1  0  0  0  0
 59 60  2  0  0  0  0
 59 61  2  0  0  0  0
 59 62  1  0  0  0  0
 63 64  1  0  0  0  0
 63 65  1  0  0  0  0
 63 79  1  0  0  0  0
 66 67  1  0  0  0  0
 66 71  1  0  0  0  0
 66 72  1  0  0  0  0
 67 68  1  0  0  0  0
 67 69  1  0  0  0  0
 67 70  1  0  0  0  0
 73 74  1  0  0  0  0
 73 75  1  0  0  0  0
 73 82  2  0  0  0  0
 75 76  1  0  0  0  0
 75 77  2  0  0  0  0
 77 78  1  0  0  0  0
 77 79  1  0  0  0  0
 79 80  2  0  0  0  0
 80 81  1  0  0  0  0
 80 82  1  0  0  0  0
 82 83  1  0  0  0  0
 83 84  2  0  0  0  0
 83 85  2  0  0  0  0
 83 86  1  0  0  0  0
M  CHG  1  24   1
M  CHG  1  27  -1
M  CHG  1  62  -1
M  CHG  1  86  -1
M  END
$$$$
