# Supplementary material for: Molecular Modeling to Estimate the Diffusion Coefficients of Drugs and Other Small Molecules
Source: Molecules. 2020 Nov 16;25(22):5340. doi: 10.3390/molecules25225340 (PMC7709040; doi:10.3390/molecules25225340)
Supplement: Supplementary file 1 [file molecules-25-05340-s001.zip › SupplmntFiles/MolFiles/Fast Green FCF/Fast Green FCF_28.mol]

  MOE2016           3D

 86 90  0  0  0  0  0  0  0  0999 V2000
   -5.0940   -8.6910    2.4360 C   0  0  0  0  0  0  0  0  0  0  0  0
   -5.9940   -9.0450    1.9380 H   0  0  0  0  0  0  0  0  0  0  0  0
   -4.8240   -9.0450    3.7490 C   0  0  0  0  0  0  0  0  0  0  0  0
   -5.6680   -9.8500    4.4540 O   0  0  0  0  0  0  0  0  0  0  0  0
   -6.3860  -10.1220    3.8570 H   0  0  0  0  0  0  0  0  0  0  0  0
   -3.6800   -8.5860    4.3780 C   0  0  0  0  0  0  0  0  0  0  0  0
   -3.4730   -8.8660    5.4060 H   0  0  0  0  0  0  0  0  0  0  0  0
   -2.7930   -7.7640    3.6790 C   0  0  0  0  0  0  0  0  0  0  0  0
   -1.9020   -7.4170    4.1980 H   0  0  0  0  0  0  0  0  0  0  0  0
   -3.0270   -7.3820    2.3380 C   0  0  0  0  0  0  0  0  0  0  0  0
   -1.9720   -6.5110    1.7450 C   0  0  0  0  0  0  0  0  0  0  0  0
   -4.2020   -7.8610    1.7220 C   0  0  0  0  0  0  0  0  0  0  0  0
   -3.0560   -3.7930   -0.7240 C   0  0  0  0  0  0  0  0  0  0  0  0
   -1.6190   -3.6460   -0.3310 C   0  0  0  0  0  0  0  0  0  0  0  0
   -0.9200   -3.0570   -0.9090 H   0  0  0  0  0  0  0  0  0  0  0  0
   -1.2230   -4.3790    0.7200 C   0  0  0  0  0  0  0  0  0  0  0  0
   -0.1820   -4.3790    1.0260 H   0  0  0  0  0  0  0  0  0  0  0  0
   -2.2190   -5.2200    1.3930 C   0  0  0  0  0  0  0  0  0  0  0  0
   -3.5380   -4.6020    1.5090 C   0  0  0  0  0  0  0  0  0  0  0  0
   -4.1650   -4.7970    2.3720 H   0  0  0  0  0  0  0  0  0  0  0  0
   -3.9810   -3.8870    0.4610 C   0  0  0  0  0  0  0  0  0  0  0  0
   -4.9840   -3.4880    0.4300 H   0  0  0  0  0  0  0  0  0  0  0  0
   -4.7390   -7.5140    0.0200 S   0  0  0  0  0  0  0  0  0  0  0  0
   -3.4460   -3.8920   -1.9590 N   0  3  0  0  0  0  0  0  0  0  0  0
   -5.7950   -6.5230    0.2290 O   0  0  0  0  0  0  0  0  0  0  0  0
   -3.5820   -6.9970   -0.7040 O   0  0  0  0  0  0  0  0  0  0  0  0
   -5.2040   -8.8150   -0.4480 O   0  5  0  0  0  0  0  0  0  0  0  0
    2.0400   -7.7480    0.6850 C   0  0  0  0  0  0  0  0  0  0  0  0
    3.3450   -7.9950    0.2730 N   0  0  0  0  0  0  0  0  0  0  0  0
    4.3470   -8.4470    1.2390 C   0  0  0  0  0  0  0  0  0  0  0  0
    3.8720   -8.9150    2.1100 H   0  0  0  0  0  0  0  0  0  0  0  0
    5.2650   -7.3250    1.7000 C   0  0  0  0  0  0  0  0  0  0  0  0
    5.9380   -7.0120    0.8980 H   0  0  0  0  0  0  0  0  0  0  0  0
    5.8890   -7.6690    2.5310 H   0  0  0  0  0  0  0  0  0  0  0  0
    4.7090   -6.4440    2.0320 H   0  0  0  0  0  0  0  0  0  0  0  0
    4.9570   -9.2390    0.7880 H   0  0  0  0  0  0  0  0  0  0  0  0
    3.7510   -7.8070   -1.1270 C   0  0  0  0  0  0  0  0  0  0  0  0
    4.6670   -8.3820   -1.3160 H   0  0  0  0  0  0  0  0  0  0  0  0
    3.0290   -8.2310   -1.8340 H   0  0  0  0  0  0  0  0  0  0  0  0
    0.9390   -8.0070   -0.1460 C   0  0  0  0  0  0  0  0  0  0  0  0
    1.0690   -8.4680   -1.1200 H   0  0  0  0  0  0  0  0  0  0  0  0
   -0.3680   -7.6680    0.2250 C   0  0  0  0  0  0  0  0  0  0  0  0
   -1.1820   -7.8400   -0.4780 H   0  0  0  0  0  0  0  0  0  0  0  0
   -0.6150   -7.0530    1.4520 C   0  0  0  0  0  0  0  0  0  0  0  0
    0.4510   -6.8530    2.3290 C   0  0  0  0  0  0  0  0  0  0  0  0
    0.2930   -6.3650    3.2870 H   0  0  0  0  0  0  0  0  0  0  0  0
    1.7530   -7.2040    1.9480 C   0  0  0  0  0  0  0  0  0  0  0  0
    2.5550   -6.9730    2.6420 H   0  0  0  0  0  0  0  0  0  0  0  0
    4.5330   -3.6800   -2.2230 C   0  0  0  0  0  0  0  0  0  0  0  0
    4.7230   -2.6500   -2.5150 H   0  0  0  0  0  0  0  0  0  0  0  0
    5.5870   -4.5600   -1.9970 C   0  0  0  0  0  0  0  0  0  0  0  0
    6.6110   -4.2150   -2.1080 H   0  0  0  0  0  0  0  0  0  0  0  0
    5.3270   -5.8860   -1.6360 C   0  0  0  0  0  0  0  0  0  0  0  0
    6.1670   -6.5570   -1.4760 H   0  0  0  0  0  0  0  0  0  0  0  0
    4.0090   -6.3560   -1.4870 C   0  0  0  0  0  0  0  0  0  0  0  0
    2.9520   -5.4600   -1.7190 C   0  0  0  0  0  0  0  0  0  0  0  0
    1.9170   -5.7800   -1.6280 H   0  0  0  0  0  0  0  0  0  0  0  0
    3.2200   -4.1320   -2.0790 C   0  0  0  0  0  0  0  0  0  0  0  0
    1.8530   -3.0010   -2.4370 S   0  0  0  0  0  0  0  0  0  0  0  0
    0.8210   -3.8700   -3.0040 O   0  0  0  0  0  0  0  0  0  0  0  0
    1.5290   -2.4620   -1.1200 O   0  0  0  0  0  0  0  0  0  0  0  0
    2.4290   -2.0500   -3.3820 O   0  5  0  0  0  0  0  0  0  0  0  0
   -4.8640   -4.2310   -2.3290 C   0  0  0  0  0  0  0  0  0  0  0  0
   -4.8730   -4.6300   -3.3510 H   0  0  0  0  0  0  0  0  0  0  0  0
   -5.1900   -5.0460   -1.6840 H   0  0  0  0  0  0  0  0  0  0  0  0
   -2.4810   -3.8720   -3.1160 C   0  0  0  0  0  0  0  0  0  0  0  0
   -1.9600   -5.2760   -3.3710 C   0  0  0  0  0  0  0  0  0  0  0  0
   -2.7760   -5.9770   -3.5800 H   0  0  0  0  0  0  0  0  0  0  0  0
   -1.4020   -5.6660   -2.5140 H   0  0  0  0  0  0  0  0  0  0  0  0
   -1.2920   -5.2780   -4.2380 H   0  0  0  0  0  0  0  0  0  0  0  0
   -1.6870   -3.1510   -2.9150 H   0  0  0  0  0  0  0  0  0  0  0  0
   -3.0210   -3.5020   -3.9950 H   0  0  0  0  0  0  0  0  0  0  0  0
   -7.6090   -0.8950   -2.0930 C   0  0  0  0  0  0  0  0  0  0  0  0
   -8.2860   -0.0470   -2.0290 H   0  0  0  0  0  0  0  0  0  0  0  0
   -7.9150   -2.1060   -1.4750 C   0  0  0  0  0  0  0  0  0  0  0  0
   -8.8470   -2.2110   -0.9250 H   0  0  0  0  0  0  0  0  0  0  0  0
   -7.0240   -3.1810   -1.5600 C   0  0  0  0  0  0  0  0  0  0  0  0
   -7.2820   -4.1190   -1.0650 H   0  0  0  0  0  0  0  0  0  0  0  0
   -5.8070   -3.0580   -2.2550 C   0  0  0  0  0  0  0  0  0  0  0  0
   -5.5180   -1.8460   -2.8950 C   0  0  0  0  0  0  0  0  0  0  0  0
   -4.6040   -1.7000   -3.4660 H   0  0  0  0  0  0  0  0  0  0  0  0
   -6.4160   -0.7790   -2.8070 C   0  0  0  0  0  0  0  0  0  0  0  0
   -5.9770    0.7950   -3.5860 S   0  0  0  0  0  0  0  0  0  0  0  0
   -6.5530    0.6330   -4.9160 O   0  0  0  0  0  0  0  0  0  0  0  0
   -6.6230    1.7780   -2.7220 O   0  0  0  0  0  0  0  0  0  0  0  0
   -4.5170    0.7800   -3.5240 O   0  5  0  0  0  0  0  0  0  0  0  0
  1  2  1  0  0  0  0
  1  3  1  0  0  0  0
  1 12  2  0  0  0  0
  3  4  1  0  0  0  0
  3  6  2  0  0  0  0
  4  5  1  0  0  0  0
  6  7  1  0  0  0  0
  6  8  1  0  0  0  0
  8  9  1  0  0  0  0
  8 10  2  0  0  0  0
 10 11  1  0  0  0  0
 10 12  1  0  0  0  0
 11 18  2  0  0  0  0
 11 44  1  0  0  0  0
 12 23  1  0  0  0  0
 13 14  1  0  0  0  0
 13 21  1  0  0  0  0
 13 24  2  0  0  0  0
 14 15  1  0  0  0  0
 14 16  2  0  0  0  0
 16 17  1  0  0  0  0
 16 18  1  0  0  0  0
 18 19  1  0  0  0  0
 19 20  1  0  0  0  0
 19 21  2  0  0  0  0
 21 22  1  0  0  0  0
 23 25  2  0  0  0  0
 23 26  2  0  0  0  0
 23 27  1  0  0  0  0
 24 63  1  0  0  0  0
 24 66  1  0  0  0  0
 28 29  1  0  0  0  0
 28 40  1  0  0  0  0
 28 47  2  0  0  0  0
 29 30  1  0  0  0  0
 29 37  1  0  0  0  0
 30 31  1  0  0  0  0
 30 32  1  0  0  0  0
 30 36  1  0  0  0  0
 32 33  1  0  0  0  0
 32 34  1  0  0  0  0
 32 35  1  0  0  0  0
 37 38  1  0  0  0  0
 37 39  1  0  0  0  0
 37 55  1  0  0  0  0
 40 41  1  0  0  0  0
 40 42  2  0  0  0  0
 42 43  1  0  0  0  0
 42 44  1  0  0  0  0
 44 45  2  0  0  0  0
 45 46  1  0  0  0  0
 45 47  1  0  0  0  0
 47 48  1  0  0  0  0
 49 50  1  0  0  0  0
 49 51  1  0  0  0  0
 49 58  2  0  0  0  0
 51 52  1  0  0  0  0
 51 53  2  0  0  0  0
 53 54  1  0  0  0  0
 53 55  1  0  0  0  0
 55 56  2  0  0  0  0
 56 57  1  0  0  0  0
 56 58  1  0  0  0  0
 58 59  1  0  0  0  0
 59 60  2  0  0  0  0
 59 61  2  0  0  0  0
 59 62  1  0  0  0  0
 63 64  1  0  0  0  0
 63 65  1  0  0  0  0
 63 79  1  0  0  0  0
 66 67  1  0  0  0  0
 66 71  1  0  0  0  0
 66 72  1  0  0  0  0
 67 68  1  0  0  0  0
 67 69  1  0  0  0  0
 67 70  1  0  0  0  0
 73 74  1  0  0  0  0
 73 75  1  0  0  0  0
 73 82  2  0  0  0  0
 75 76  1  0  0  0  0
 75 77  2  0  0  0  0
 77 78  1  0  0  0  0
 77 79  1  0  0  0  0
 79 80  2  0  0  0  0
 80 81  1  0  0  0  0
 80 82  1  0  0  0  0
 82 83  1  0  0  0  0
 83 84  2  0  0  0  0
 83 85  2  0  0  0  0
 83 86  1  0  0  0  0
M  CHG  1  24   1
M  CHG  1  27  -1
M  CHG  1  62  -1
M  CHG  1  86  -1
M  END
$$$$
