# Supplementary material for: Molecular Modeling to Estimate the Diffusion Coefficients of Drugs and Other Small Molecules
Source: Molecules. 2020 Nov 16;25(22):5340. doi: 10.3390/molecules25225340 (PMC7709040; doi:10.3390/molecules25225340)
Supplement: Supplementary file 1 [file molecules-25-05340-s001.zip › SupplmntFiles/MolFiles/Fast Green FCF/Fast Green FCF_29.mol]

  MOE2016           3D

 86 90  0  0  0  0  0  0  0  0999 V2000
   -3.5160    0.1100    1.5220 C   0  0  0  0  0  0  0  0  0  0  0  0
   -4.0440   -0.0410    2.4610 H   0  0  0  0  0  0  0  0  0  0  0  0
   -3.2880    1.3870    1.0300 C   0  0  0  0  0  0  0  0  0  0  0  0
   -3.7170    2.4920    1.7030 O   0  0  0  0  0  0  0  0  0  0  0  0
   -4.2050    2.1910    2.4880 H   0  0  0  0  0  0  0  0  0  0  0  0
   -2.6150    1.5710   -0.1660 C   0  0  0  0  0  0  0  0  0  0  0  0
   -2.4430    2.5730   -0.5470 H   0  0  0  0  0  0  0  0  0  0  0  0
   -2.1670    0.4590   -0.8820 C   0  0  0  0  0  0  0  0  0  0  0  0
   -1.6460    0.6270   -1.8230 H   0  0  0  0  0  0  0  0  0  0  0  0
   -2.3790   -0.8580   -0.4160 C   0  0  0  0  0  0  0  0  0  0  0  0
   -1.8470   -1.9280   -1.3040 C   0  0  0  0  0  0  0  0  0  0  0  0
   -3.0670   -1.0190    0.8050 C   0  0  0  0  0  0  0  0  0  0  0  0
   -0.4590   -4.9740    0.4730 C   0  0  0  0  0  0  0  0  0  0  0  0
    0.0430   -3.7040    1.1080 C   0  0  0  0  0  0  0  0  0  0  0  0
    0.4310   -3.6880    2.1170 H   0  0  0  0  0  0  0  0  0  0  0  0
   -0.1560   -2.5790    0.3970 C   0  0  0  0  0  0  0  0  0  0  0  0
    0.0820   -1.6000    0.7960 H   0  0  0  0  0  0  0  0  0  0  0  0
   -0.8060   -2.7120   -0.9090 C   0  0  0  0  0  0  0  0  0  0  0  0
   -0.3710   -3.8860   -1.6720 C   0  0  0  0  0  0  0  0  0  0  0  0
   -0.2690   -3.8580   -2.7500 H   0  0  0  0  0  0  0  0  0  0  0  0
   -0.1760   -5.0300   -0.9980 C   0  0  0  0  0  0  0  0  0  0  0  0
    0.0630   -5.9580   -1.5000 H   0  0  0  0  0  0  0  0  0  0  0  0
   -3.4710   -2.6010    1.6040 S   0  0  0  0  0  0  0  0  0  0  0  0
   -1.1230   -5.8970    1.1020 N   0  3  0  0  0  0  0  0  0  0  0  0
   -2.5200   -2.6370    2.7140 O   0  0  0  0  0  0  0  0  0  0  0  0
   -4.8650   -2.4210    1.9950 O   0  0  0  0  0  0  0  0  0  0  0  0
   -3.2580   -3.6580    0.6240 O   0  5  0  0  0  0  0  0  0  0  0  0
   -3.6590   -3.1370   -5.0260 C   0  0  0  0  0  0  0  0  0  0  0  0
   -4.1450   -3.7080   -6.1900 N   0  0  0  0  0  0  0  0  0  0  0  0
   -5.4910   -3.4060   -6.6550 C   0  0  0  0  0  0  0  0  0  0  0  0
   -5.8460   -4.1960   -7.3270 H   0  0  0  0  0  0  0  0  0  0  0  0
   -5.5090   -2.0840   -7.4080 C   0  0  0  0  0  0  0  0  0  0  0  0
   -5.2170   -1.2520   -6.7580 H   0  0  0  0  0  0  0  0  0  0  0  0
   -6.5140   -1.8780   -7.7900 H   0  0  0  0  0  0  0  0  0  0  0  0
   -4.8180   -2.1050   -8.2570 H   0  0  0  0  0  0  0  0  0  0  0  0
   -6.2070   -3.3700   -5.8260 H   0  0  0  0  0  0  0  0  0  0  0  0
   -3.3140   -4.6720   -6.9080 C   0  0  0  0  0  0  0  0  0  0  0  0
   -3.5640   -4.6560   -7.9760 H   0  0  0  0  0  0  0  0  0  0  0  0
   -2.2480   -4.4160   -6.8630 H   0  0  0  0  0  0  0  0  0  0  0  0
   -4.3050   -3.3480   -3.8030 C   0  0  0  0  0  0  0  0  0  0  0  0
   -5.2160   -3.9400   -3.7620 H   0  0  0  0  0  0  0  0  0  0  0  0
   -3.7410   -2.9100   -2.6020 C   0  0  0  0  0  0  0  0  0  0  0  0
   -4.2340   -3.1640   -1.6660 H   0  0  0  0  0  0  0  0  0  0  0  0
   -2.5190   -2.2330   -2.6000 C   0  0  0  0  0  0  0  0  0  0  0  0
   -1.9070   -1.9380   -3.8230 C   0  0  0  0  0  0  0  0  0  0  0  0
   -0.9630   -1.4020   -3.8500 H   0  0  0  0  0  0  0  0  0  0  0  0
   -2.4670   -2.4010   -5.0190 C   0  0  0  0  0  0  0  0  0  0  0  0
   -1.9530   -2.1980   -5.9540 H   0  0  0  0  0  0  0  0  0  0  0  0
   -3.9150   -8.6710   -5.3530 C   0  0  0  0  0  0  0  0  0  0  0  0
   -4.0520   -9.6740   -4.9560 H   0  0  0  0  0  0  0  0  0  0  0  0
   -4.6110   -8.2480   -6.4840 C   0  0  0  0  0  0  0  0  0  0  0  0
   -5.3040   -8.9260   -6.9750 H   0  0  0  0  0  0  0  0  0  0  0  0
   -4.4140   -6.9570   -6.9840 C   0  0  0  0  0  0  0  0  0  0  0  0
   -4.9700   -6.6430   -7.8640 H   0  0  0  0  0  0  0  0  0  0  0  0
   -3.5160   -6.0730   -6.3640 C   0  0  0  0  0  0  0  0  0  0  0  0
   -2.8230   -6.5030   -5.2170 C   0  0  0  0  0  0  0  0  0  0  0  0
   -2.1330   -5.8360   -4.7060 H   0  0  0  0  0  0  0  0  0  0  0  0
   -3.0300   -7.7940   -4.7200 C   0  0  0  0  0  0  0  0  0  0  0  0
   -2.1150   -8.3900   -3.2770 S   0  0  0  0  0  0  0  0  0  0  0  0
   -1.0420   -7.4140   -3.0990 O   0  0  0  0  0  0  0  0  0  0  0  0
   -3.1250   -8.3810   -2.2220 O   0  0  0  0  0  0  0  0  0  0  0  0
   -1.6680   -9.7140   -3.7000 O   0  5  0  0  0  0  0  0  0  0  0  0
   -1.5540   -5.7530    2.5380 C   0  0  0  0  0  0  0  0  0  0  0  0
   -1.2750   -4.7760    2.9340 H   0  0  0  0  0  0  0  0  0  0  0  0
   -2.6490   -5.8030    2.5530 H   0  0  0  0  0  0  0  0  0  0  0  0
   -1.7350   -7.0680    0.3700 C   0  0  0  0  0  0  0  0  0  0  0  0
   -0.7400   -8.2120    0.2720 C   0  0  0  0  0  0  0  0  0  0  0  0
   -0.4630   -8.5970    1.2570 H   0  0  0  0  0  0  0  0  0  0  0  0
    0.1830   -7.9160   -0.2360 H   0  0  0  0  0  0  0  0  0  0  0  0
   -1.1780   -9.0450   -0.2860 H   0  0  0  0  0  0  0  0  0  0  0  0
   -2.0710   -6.7180   -0.6080 H   0  0  0  0  0  0  0  0  0  0  0  0
   -2.6300   -7.3850    0.9170 H   0  0  0  0  0  0  0  0  0  0  0  0
    0.2320   -8.8500    4.9680 C   0  0  0  0  0  0  0  0  0  0  0  0
    0.7010   -9.6430    5.5450 H   0  0  0  0  0  0  0  0  0  0  0  0
   -1.1550   -8.7750    4.8450 C   0  0  0  0  0  0  0  0  0  0  0  0
   -1.7790   -9.5130    5.3410 H   0  0  0  0  0  0  0  0  0  0  0  0
   -1.7390   -7.7640    4.0740 C   0  0  0  0  0  0  0  0  0  0  0  0
   -2.8230   -7.7330    3.9820 H   0  0  0  0  0  0  0  0  0  0  0  0
   -0.9400   -6.8130    3.4180 C   0  0  0  0  0  0  0  0  0  0  0  0
    0.4510   -6.8730    3.5740 C   0  0  0  0  0  0  0  0  0  0  0  0
    1.1090   -6.1510    3.0940 H   0  0  0  0  0  0  0  0  0  0  0  0
    1.0250   -7.8920    4.3360 C   0  0  0  0  0  0  0  0  0  0  0  0
    2.8300   -8.0080    4.4110 S   0  0  0  0  0  0  0  0  0  0  0  0
    3.0600   -9.4440    4.5410 O   0  0  0  0  0  0  0  0  0  0  0  0
    3.2310   -7.4260    3.1320 O   0  0  0  0  0  0  0  0  0  0  0  0
    3.1240   -7.2020    5.5900 O   0  5  0  0  0  0  0  0  0  0  0  0
  1  2  1  0  0  0  0
  1  3  1  0  0  0  0
  1 12  2  0  0  0  0
  3  4  1  0  0  0  0
  3  6  2  0  0  0  0
  4  5  1  0  0  0  0
  6  7  1  0  0  0  0
  6  8  1  0  0  0  0
  8  9  1  0  0  0  0
  8 10  2  0  0  0  0
 10 11  1  0  0  0  0
 10 12  1  0  0  0  0
 11 18  2  0  0  0  0
 11 44  1  0  0  0  0
 12 23  1  0  0  0  0
 13 14  1  0  0  0  0
 13 21  1  0  0  0  0
 13 24  2  0  0  0  0
 14 15  1  0  0  0  0
 14 16  2  0  0  0  0
 16 17  1  0  0  0  0
 16 18  1  0  0  0  0
 18 19  1  0  0  0  0
 19 20  1  0  0  0  0
 19 21  2  0  0  0  0
 21 22  1  0  0  0  0
 23 25  2  0  0  0  0
 23 26  2  0  0  0  0
 23 27  1  0  0  0  0
 24 63  1  0  0  0  0
 24 66  1  0  0  0  0
 28 29  1  0  0  0  0
 28 40  1  0  0  0  0
 28 47  2  0  0  0  0
 29 30  1  0  0  0  0
 29 37  1  0  0  0  0
 30 31  1  0  0  0  0
 30 32  1  0  0  0  0
 30 36  1  0  0  0  0
 32 33  1  0  0  0  0
 32 34  1  0  0  0  0
 32 35  1  0  0  0  0
 37 38  1  0  0  0  0
 37 39  1  0  0  0  0
 37 55  1  0  0  0  0
 40 41  1  0  0  0  0
 40 42  2  0  0  0  0
 42 43  1  0  0  0  0
 42 44  1  0  0  0  0
 44 45  2  0  0  0  0
 45 46  1  0  0  0  0
 45 47  1  0  0  0  0
 47 48  1  0  0  0  0
 49 50  1  0  0  0  0
 49 51  1  0  0  0  0
 49 58  2  0  0  0  0
 51 52  1  0  0  0  0
 51 53  2  0  0  0  0
 53 54  1  0  0  0  0
 53 55  1  0  0  0  0
 55 56  2  0  0  0  0
 56 57  1  0  0  0  0
 56 58  1  0  0  0  0
 58 59  1  0  0  0  0
 59 60  2  0  0  0  0
 59 61  2  0  0  0  0
 59 62  1  0  0  0  0
 63 64  1  0  0  0  0
 63 65  1  0  0  0  0
 63 79  1  0  0  0  0
 66 67  1  0  0  0  0
 66 71  1  0  0  0  0
 66 72  1  0  0  0  0
 67 68  1  0  0  0  0
 67 69  1  0  0  0  0
 67 70  1  0  0  0  0
 73 74  1  0  0  0  0
 73 75  1  0  0  0  0
 73 82  2  0  0  0  0
 75 76  1  0  0  0  0
 75 77  2  0  0  0  0
 77 78  1  0  0  0  0
 77 79  1  0  0  0  0
 79 80  2  0  0  0  0
 80 81  1  0  0  0  0
 80 82  1  0  0  0  0
 82 83  1  0  0  0  0
 83 84  2  0  0  0  0
 83 85  2  0  0  0  0
 83 86  1  0  0  0  0
M  CHG  1  24   1
M  CHG  1  27  -1
M  CHG  1  62  -1
M  CHG  1  86  -1
M  END
$$$$
