# Supplementary material for: Molecular Modeling to Estimate the Diffusion Coefficients of Drugs and Other Small Molecules
Source: Molecules. 2020 Nov 16;25(22):5340. doi: 10.3390/molecules25225340 (PMC7709040; doi:10.3390/molecules25225340)
Supplement: Supplementary file 1 [file molecules-25-05340-s001.zip › SupplmntFiles/MolFiles/Fast Green FCF/Fast Green FCF_30.mol]

  MOE2016           3D

 86 90  0  0  0  0  0  0  0  0999 V2000
    3.2630   -3.1340    1.1730 C   0  0  0  0  0  0  0  0  0  0  0  0
    3.1500   -2.3820    1.9510 H   0  0  0  0  0  0  0  0  0  0  0  0
    4.5210   -3.5730    0.7850 C   0  0  0  0  0  0  0  0  0  0  0  0
    5.6530   -3.0770    1.3600 O   0  0  0  0  0  0  0  0  0  0  0  0
    5.3870   -2.3900    1.9950 H   0  0  0  0  0  0  0  0  0  0  0  0
    4.6570   -4.5310   -0.2050 C   0  0  0  0  0  0  0  0  0  0  0  0
    5.6440   -4.8670   -0.5070 H   0  0  0  0  0  0  0  0  0  0  0  0
    3.5160   -5.0550   -0.8180 C   0  0  0  0  0  0  0  0  0  0  0  0
    3.6470   -5.8020   -1.5980 H   0  0  0  0  0  0  0  0  0  0  0  0
    2.2190   -4.6350   -0.4510 C   0  0  0  0  0  0  0  0  0  0  0  0
    1.1140   -5.2860   -1.2080 C   0  0  0  0  0  0  0  0  0  0  0  0
    2.1060   -3.6580    0.5600 C   0  0  0  0  0  0  0  0  0  0  0  0
   -2.0440   -5.9590    0.7770 C   0  0  0  0  0  0  0  0  0  0  0  0
   -2.1130   -6.5910   -0.5810 C   0  0  0  0  0  0  0  0  0  0  0  0
   -3.0540   -6.8750   -1.0320 H   0  0  0  0  0  0  0  0  0  0  0  0
   -0.9530   -6.6550   -1.2520 C   0  0  0  0  0  0  0  0  0  0  0  0
   -0.9260   -7.0210   -2.2710 H   0  0  0  0  0  0  0  0  0  0  0  0
    0.2470   -6.1350   -0.5900 C   0  0  0  0  0  0  0  0  0  0  0  0
    0.3200   -6.4520    0.8380 C   0  0  0  0  0  0  0  0  0  0  0  0
    1.2750   -6.6580    1.3080 H   0  0  0  0  0  0  0  0  0  0  0  0
   -0.8210   -6.3830    1.5480 C   0  0  0  0  0  0  0  0  0  0  0  0
   -0.8420   -6.5110    2.6210 H   0  0  0  0  0  0  0  0  0  0  0  0
    0.5570   -2.9490    1.1960 S   0  0  0  0  0  0  0  0  0  0  0  0
   -2.9140   -5.0920    1.1990 N   0  3  0  0  0  0  0  0  0  0  0  0
    0.8460   -1.5200    1.2380 O   0  0  0  0  0  0  0  0  0  0  0  0
   -0.5080   -3.3170    0.2720 O   0  0  0  0  0  0  0  0  0  0  0  0
    0.4390   -3.5920    2.5040 O   0  5  0  0  0  0  0  0  0  0  0  0
    0.0720   -4.3590   -5.2890 C   0  0  0  0  0  0  0  0  0  0  0  0
   -0.4530   -4.1330   -6.5500 N   0  0  0  0  0  0  0  0  0  0  0  0
   -0.0460   -2.9670   -7.3220 C   0  0  0  0  0  0  0  0  0  0  0  0
   -0.8010   -2.7330   -8.0820 H   0  0  0  0  0  0  0  0  0  0  0  0
    1.2800   -3.2280   -8.0200 C   0  0  0  0  0  0  0  0  0  0  0  0
    2.0820   -3.4110   -7.2970 H   0  0  0  0  0  0  0  0  0  0  0  0
    1.5640   -2.3650   -8.6310 H   0  0  0  0  0  0  0  0  0  0  0  0
    1.2140   -4.1040   -8.6750 H   0  0  0  0  0  0  0  0  0  0  0  0
    0.0370   -2.0740   -6.6920 H   0  0  0  0  0  0  0  0  0  0  0  0
   -1.4730   -5.0410   -7.0670 C   0  0  0  0  0  0  0  0  0  0  0  0
   -1.4300   -5.0640   -8.1640 H   0  0  0  0  0  0  0  0  0  0  0  0
   -1.3020   -6.0800   -6.7570 H   0  0  0  0  0  0  0  0  0  0  0  0
    0.7120   -5.5640   -4.9730 C   0  0  0  0  0  0  0  0  0  0  0  0
    0.8780   -6.3060   -5.7480 H   0  0  0  0  0  0  0  0  0  0  0  0
    1.1230   -5.8460   -3.6650 C   0  0  0  0  0  0  0  0  0  0  0  0
    1.5830   -6.8060   -3.4470 H   0  0  0  0  0  0  0  0  0  0  0  0
    0.8710   -4.9320   -2.6360 C   0  0  0  0  0  0  0  0  0  0  0  0
    0.2930   -3.7000   -2.9540 C   0  0  0  0  0  0  0  0  0  0  0  0
    0.0730   -2.9740   -2.1740 H   0  0  0  0  0  0  0  0  0  0  0  0
   -0.0930   -3.4180   -4.2670 C   0  0  0  0  0  0  0  0  0  0  0  0
   -0.6120   -2.4830   -4.4640 H   0  0  0  0  0  0  0  0  0  0  0  0
   -5.4240   -3.7830   -5.8130 C   0  0  0  0  0  0  0  0  0  0  0  0
   -6.4170   -3.4800   -5.4880 H   0  0  0  0  0  0  0  0  0  0  0  0
   -4.9420   -3.4240   -7.0700 C   0  0  0  0  0  0  0  0  0  0  0  0
   -5.5610   -2.8270   -7.7340 H   0  0  0  0  0  0  0  0  0  0  0  0
   -3.6670   -3.8310   -7.4720 C   0  0  0  0  0  0  0  0  0  0  0  0
   -3.3050   -3.5370   -8.4540 H   0  0  0  0  0  0  0  0  0  0  0  0
   -2.8580   -4.6090   -6.6260 C   0  0  0  0  0  0  0  0  0  0  0  0
   -3.3480   -4.9620   -5.3560 C   0  0  0  0  0  0  0  0  0  0  0  0
   -2.7390   -5.5500   -4.6720 H   0  0  0  0  0  0  0  0  0  0  0  0
   -4.6220   -4.5440   -4.9580 C   0  0  0  0  0  0  0  0  0  0  0  0
   -5.2970   -5.0270   -3.3500 S   0  0  0  0  0  0  0  0  0  0  0  0
   -4.4100   -6.0940   -2.8890 O   0  0  0  0  0  0  0  0  0  0  0  0
   -5.2120   -3.7920   -2.5760 O   0  0  0  0  0  0  0  0  0  0  0  0
   -6.6490   -5.4630   -3.6820 O   0  5  0  0  0  0  0  0  0  0  0  0
   -2.7450   -4.3320    2.4890 C   0  0  0  0  0  0  0  0  0  0  0  0
   -1.7960   -4.5780    2.9660 H   0  0  0  0  0  0  0  0  0  0  0  0
   -2.7070   -3.2670    2.2330 H   0  0  0  0  0  0  0  0  0  0  0  0
   -4.0290   -4.5930    0.3100 C   0  0  0  0  0  0  0  0  0  0  0  0
   -5.2470   -5.4930    0.4300 C   0  0  0  0  0  0  0  0  0  0  0  0
   -5.0230   -6.5320    0.1720 H   0  0  0  0  0  0  0  0  0  0  0  0
   -6.0400   -5.1440   -0.2390 H   0  0  0  0  0  0  0  0  0  0  0  0
   -5.6590   -5.4890    1.4430 H   0  0  0  0  0  0  0  0  0  0  0  0
   -3.6480   -4.5370   -0.7110 H   0  0  0  0  0  0  0  0  0  0  0  0
   -4.2780   -3.5700    0.6120 H   0  0  0  0  0  0  0  0  0  0  0  0
   -5.9900   -5.2210    5.2030 C   0  0  0  0  0  0  0  0  0  0  0  0
   -6.8210   -5.4710    5.8570 H   0  0  0  0  0  0  0  0  0  0  0  0
   -5.8040   -3.9180    4.7440 C   0  0  0  0  0  0  0  0  0  0  0  0
   -6.4930   -3.1360    5.0520 H   0  0  0  0  0  0  0  0  0  0  0  0
   -4.7450   -3.6210    3.8790 C   0  0  0  0  0  0  0  0  0  0  0  0
   -4.6270   -2.5990    3.5230 H   0  0  0  0  0  0  0  0  0  0  0  0
   -3.8560   -4.6270    3.4650 C   0  0  0  0  0  0  0  0  0  0  0  0
   -4.0270   -5.9270    3.9580 C   0  0  0  0  0  0  0  0  0  0  0  0
   -3.3570   -6.7360    3.6740 H   0  0  0  0  0  0  0  0  0  0  0  0
   -5.0940   -6.2160    4.8110 C   0  0  0  0  0  0  0  0  0  0  0  0
   -5.3530   -7.9320    5.3260 S   0  0  0  0  0  0  0  0  0  0  0  0
   -4.7970   -8.6800    4.2010 O   0  0  0  0  0  0  0  0  0  0  0  0
   -4.5810   -7.9840    6.5620 O   0  0  0  0  0  0  0  0  0  0  0  0
   -6.8030   -8.0130    5.4710 O   0  5  0  0  0  0  0  0  0  0  0  0
  1  2  1  0  0  0  0
  1  3  1  0  0  0  0
  1 12  2  0  0  0  0
  3  4  1  0  0  0  0
  3  6  2  0  0  0  0
  4  5  1  0  0  0  0
  6  7  1  0  0  0  0
  6  8  1  0  0  0  0
  8  9  1  0  0  0  0
  8 10  2  0  0  0  0
 10 11  1  0  0  0  0
 10 12  1  0  0  0  0
 11 18  2  0  0  0  0
 11 44  1  0  0  0  0
 12 23  1  0  0  0  0
 13 14  1  0  0  0  0
 13 21  1  0  0  0  0
 13 24  2  0  0  0  0
 14 15  1  0  0  0  0
 14 16  2  0  0  0  0
 16 17  1  0  0  0  0
 16 18  1  0  0  0  0
 18 19  1  0  0  0  0
 19 20  1  0  0  0  0
 19 21  2  0  0  0  0
 21 22  1  0  0  0  0
 23 25  2  0  0  0  0
 23 26  2  0  0  0  0
 23 27  1  0  0  0  0
 24 63  1  0  0  0  0
 24 66  1  0  0  0  0
 28 29  1  0  0  0  0
 28 40  1  0  0  0  0
 28 47  2  0  0  0  0
 29 30  1  0  0  0  0
 29 37  1  0  0  0  0
 30 31  1  0  0  0  0
 30 32  1  0  0  0  0
 30 36  1  0  0  0  0
 32 33  1  0  0  0  0
 32 34  1  0  0  0  0
 32 35  1  0  0  0  0
 37 38  1  0  0  0  0
 37 39  1  0  0  0  0
 37 55  1  0  0  0  0
 40 41  1  0  0  0  0
 40 42  2  0  0  0  0
 42 43  1  0  0  0  0
 42 44  1  0  0  0  0
 44 45  2  0  0  0  0
 45 46  1  0  0  0  0
 45 47  1  0  0  0  0
 47 48  1  0  0  0  0
 49 50  1  0  0  0  0
 49 51  1  0  0  0  0
 49 58  2  0  0  0  0
 51 52  1  0  0  0  0
 51 53  2  0  0  0  0
 53 54  1  0  0  0  0
 53 55  1  0  0  0  0
 55 56  2  0  0  0  0
 56 57  1  0  0  0  0
 56 58  1  0  0  0  0
 58 59  1  0  0  0  0
 59 60  2  0  0  0  0
 59 61  2  0  0  0  0
 59 62  1  0  0  0  0
 63 64  1  0  0  0  0
 63 65  1  0  0  0  0
 63 79  1  0  0  0  0
 66 67  1  0  0  0  0
 66 71  1  0  0  0  0
 66 72  1  0  0  0  0
 67 68  1  0  0  0  0
 67 69  1  0  0  0  0
 67 70  1  0  0  0  0
 73 74  1  0  0  0  0
 73 75  1  0  0  0  0
 73 82  2  0  0  0  0
 75 76  1  0  0  0  0
 75 77  2  0  0  0  0
 77 78  1  0  0  0  0
 77 79  1  0  0  0  0
 79 80  2  0  0  0  0
 80 81  1  0  0  0  0
 80 82  1  0  0  0  0
 82 83  1  0  0  0  0
 83 84  2  0  0  0  0
 83 85  2  0  0  0  0
 83 86  1  0  0  0  0
M  CHG  1  24   1
M  CHG  1  27  -1
M  CHG  1  62  -1
M  CHG  1  86  -1
M  END
$$$$
