# Supplementary material for: Molecular Modeling to Estimate the Diffusion Coefficients of Drugs and Other Small Molecules
Source: Molecules. 2020 Nov 16;25(22):5340. doi: 10.3390/molecules25225340 (PMC7709040; doi:10.3390/molecules25225340)
Supplement: Supplementary file 1 [file molecules-25-05340-s001.zip › SupplmntFiles/MolFiles/fructose/fructose_1.mol]

  MOE2010           3D

 24 24  0  0  1  0  0  0  0  0999 V2000
   -0.2370   -0.2780   -0.1810 C   0  0  1  0  0  0  0  0  0  0  0  0
    0.0420   -1.5210   -0.8440 O   0  0  0  0  0  0  0  0  0  0  0  0
   -0.1270   -2.1990   -0.1580 H   0  0  0  0  0  0  0  0  0  0  0  0
   -1.3240   -0.4910    0.8700 C   0  0  0  0  0  0  0  0  0  0  0  0
   -0.9080   -1.5700    1.7210 O   0  0  0  0  0  0  0  0  0  0  0  0
   -0.0710   -1.2730    2.1310 H   0  0  0  0  0  0  0  0  0  0  0  0
   -2.2700   -0.7890    0.4080 H   0  0  0  0  0  0  0  0  0  0  0  0
   -1.4790    0.3920    1.4970 H   0  0  0  0  0  0  0  0  0  0  0  0
    0.9790    0.1380    0.4640 O   0  0  0  0  0  0  0  0  0  0  0  0
    1.7170    0.9680   -0.4690 C   0  0  3  0  0  0  0  0  0  0  0  0
    2.6720    0.4670   -0.6620 H   0  0  0  0  0  0  0  0  0  0  0  0
    1.9820    2.3170    0.2060 C   0  0  0  0  0  0  0  0  0  0  0  0
    2.4490    2.1680    1.1850 H   0  0  0  0  0  0  0  0  0  0  0  0
    0.7570    3.0290    0.4140 O   0  0  0  0  0  0  0  0  0  0  0  0
    0.9970    3.8410    0.9020 H   0  0  0  0  0  0  0  0  0  0  0  0
    2.6330    2.9370   -0.4170 H   0  0  0  0  0  0  0  0  0  0  0  0
    0.8630    1.0690   -1.7410 C   0  0  3  0  0  0  0  0  0  0  0  0
    1.2610    0.0320   -2.6510 O   0  0  0  0  0  0  0  0  0  0  0  0
    1.0240   -0.8250   -2.2240 H   0  0  0  0  0  0  0  0  0  0  0  0
    0.9710    2.0300   -2.2520 H   0  0  0  0  0  0  0  0  0  0  0  0
   -0.5480    0.7860   -1.2350 C   0  0  3  0  0  0  0  0  0  0  0  0
   -1.1970    0.3920   -2.0240 H   0  0  0  0  0  0  0  0  0  0  0  0
   -1.1630    1.9460   -0.6810 O   0  0  0  0  0  0  0  0  0  0  0  0
   -0.4750    2.4400   -0.1620 H   0  0  0  0  0  0  0  0  0  0  0  0
  1  4  1  0  0  0  0
  1 21  1  0  0  0  0
  1  2  1  0  0  0  0
  1  9  1  0  0  0  0
  2  3  1  0  0  0  0
  4  7  1  0  0  0  0
  4  8  1  0  0  0  0
  4  5  1  0  0  0  0
  5  6  1  0  0  0  0
  9 10  1  0  0  0  0
 10 11  1  0  0  0  0
 10 12  1  0  0  0  0
 10 17  1  0  0  0  0
 12 13  1  0  0  0  0
 12 16  1  0  0  0  0
 12 14  1  0  0  0  0
 14 15  1  0  0  0  0
 17 20  1  0  0  0  0
 17 21  1  0  0  0  0
 17 18  1  0  0  0  0
 18 19  1  0  0  0  0
 21 22  1  0  0  0  0
 21 23  1  0  0  0  0
 23 24  1  0  0  0  0
M  END
