# Supplementary material for: Molecular Modeling to Estimate the Diffusion Coefficients of Drugs and Other Small Molecules
Source: Molecules. 2020 Nov 16;25(22):5340. doi: 10.3390/molecules25225340 (PMC7709040; doi:10.3390/molecules25225340)
Supplement: Supplementary file 1 [file molecules-25-05340-s001.zip › SupplmntFiles/MolFiles/fructose/fructose_2.mol]

  MOE2010           3D

 24 24  0  0  1  0  0  0  0  0999 V2000
    1.2280    0.6990   -1.0050 C   0  0  3  0  0  0  0  0  0  0  0  0
    1.8770    0.0990   -2.1250 O   0  0  0  0  0  0  0  0  0  0  0  0
    1.1480   -0.0640   -2.7600 H   0  0  0  0  0  0  0  0  0  0  0  0
    2.1950    1.7180   -0.3760 C   0  0  0  0  0  0  0  0  0  0  0  0
    1.5800    2.4810    0.6680 O   0  0  0  0  0  0  0  0  0  0  0  0
    2.2970    3.0120    1.0670 H   0  0  0  0  0  0  0  0  0  0  0  0
    2.5650    2.4140   -1.1360 H   0  0  0  0  0  0  0  0  0  0  0  0
    3.0580    1.1970    0.0530 H   0  0  0  0  0  0  0  0  0  0  0  0
    0.9200   -0.3040   -0.0230 O   0  0  0  0  0  0  0  0  0  0  0  0
   -0.4440   -0.1400    0.4290 C   0  0  3  0  0  0  0  0  0  0  0  0
   -0.4130   -0.0540    1.5210 H   0  0  0  0  0  0  0  0  0  0  0  0
   -1.2230   -1.4050    0.0490 C   0  0  0  0  0  0  0  0  0  0  0  0
   -0.6760   -2.3000    0.3620 H   0  0  0  0  0  0  0  0  0  0  0  0
   -1.4110   -1.4820   -1.3700 O   0  0  0  0  0  0  0  0  0  0  0  0
   -1.8240   -2.3520   -1.5370 H   0  0  0  0  0  0  0  0  0  0  0  0
   -2.2120   -1.3990    0.5170 H   0  0  0  0  0  0  0  0  0  0  0  0
   -0.9950    1.1300   -0.2260 C   0  0  3  0  0  0  0  0  0  0  0  0
   -0.8620    2.2420    0.6630 O   0  0  0  0  0  0  0  0  0  0  0  0
    0.1080    2.3980    0.8100 H   0  0  0  0  0  0  0  0  0  0  0  0
   -2.0590    1.0420   -0.4680 H   0  0  0  0  0  0  0  0  0  0  0  0
   -0.1130    1.2990   -1.4520 C   0  0  3  0  0  0  0  0  0  0  0  0
   -0.0150    2.3320   -1.7960 H   0  0  0  0  0  0  0  0  0  0  0  0
   -0.6040    0.5160   -2.5600 O   0  0  0  0  0  0  0  0  0  0  0  0
   -0.9730   -0.3300   -2.1860 H   0  0  0  0  0  0  0  0  0  0  0  0
  1  2  1  0  0  0  0
  1  4  1  0  0  0  0
  1  9  1  0  0  0  0
  1 21  1  0  0  0  0
  2  3  1  0  0  0  0
  4  5  1  0  0  0  0
  4  7  1  0  0  0  0
  4  8  1  0  0  0  0
  5  6  1  0  0  0  0
  9 10  1  0  0  0  0
 10 11  1  0  0  0  0
 10 12  1  0  0  0  0
 10 17  1  0  0  0  0
 12 13  1  0  0  0  0
 12 14  1  0  0  0  0
 12 16  1  0  0  0  0
 14 15  1  0  0  0  0
 17 18  1  0  0  0  0
 17 20  1  0  0  0  0
 17 21  1  0  0  0  0
 18 19  1  0  0  0  0
 21 22  1  0  0  0  0
 21 23  1  0  0  0  0
 23 24  1  0  0  0  0
M  END
