# Supplementary material for: Molecular Modeling to Estimate the Diffusion Coefficients of Drugs and Other Small Molecules
Source: Molecules. 2020 Nov 16;25(22):5340. doi: 10.3390/molecules25225340 (PMC7709040; doi:10.3390/molecules25225340)
Supplement: Supplementary file 1 [file molecules-25-05340-s001.zip › SupplmntFiles/MolFiles/fructose/fructose_3.mol]

  MOE2010           3D

 24 24  0  0  1  0  0  0  0  0999 V2000
    0.6440   -0.0290   -0.9870 C   0  0  1  0  0  0  0  0  0  0  0  0
   -0.1280   -0.5320   -2.0900 O   0  0  0  0  0  0  0  0  0  0  0  0
    0.5240   -0.4950   -2.8260 H   0  0  0  0  0  0  0  0  0  0  0  0
    2.0990   -0.4660   -1.1590 C   0  0  0  0  0  0  0  0  0  0  0  0
    2.4440   -0.3130   -2.5450 O   0  0  0  0  0  0  0  0  0  0  0  0
    3.4020   -0.4760   -2.6130 H   0  0  0  0  0  0  0  0  0  0  0  0
    2.2240   -1.5250   -0.9150 H   0  0  0  0  0  0  0  0  0  0  0  0
    2.7800    0.1440   -0.5580 H   0  0  0  0  0  0  0  0  0  0  0  0
    0.5290    1.4020   -1.0050 O   0  0  0  0  0  0  0  0  0  0  0  0
   -0.6170    1.7750   -0.2020 C   0  0  3  0  0  0  0  0  0  0  0  0
   -1.3290    2.2780   -0.8650 H   0  0  0  0  0  0  0  0  0  0  0  0
   -0.1420    2.7600    0.8700 C   0  0  0  0  0  0  0  0  0  0  0  0
    0.4110    3.5850    0.4100 H   0  0  0  0  0  0  0  0  0  0  0  0
    0.7350    2.1150    1.8000 O   0  0  0  0  0  0  0  0  0  0  0  0
    1.0500    2.8160    2.4040 H   0  0  0  0  0  0  0  0  0  0  0  0
   -0.9940    3.1600    1.4290 H   0  0  0  0  0  0  0  0  0  0  0  0
   -1.1960    0.4730    0.3670 C   0  0  3  0  0  0  0  0  0  0  0  0
   -2.2220   -0.0050   -0.5170 O   0  0  0  0  0  0  0  0  0  0  0  0
   -1.7760   -0.2370   -1.3660 H   0  0  0  0  0  0  0  0  0  0  0  0
   -1.6340    0.5980    1.3610 H   0  0  0  0  0  0  0  0  0  0  0  0
   -0.0070   -0.4810    0.3230 C   0  0  3  0  0  0  0  0  0  0  0  0
   -0.3210   -1.5280    0.2750 H   0  0  0  0  0  0  0  0  0  0  0  0
    0.8570   -0.3200    1.4470 O   0  0  0  0  0  0  0  0  0  0  0  0
    0.9240    0.6520    1.6420 H   0  0  0  0  0  0  0  0  0  0  0  0
  1  4  1  0  0  0  0
  1 21  1  0  0  0  0
  1  2  1  0  0  0  0
  1  9  1  0  0  0  0
  2  3  1  0  0  0  0
  4  7  1  0  0  0  0
  4  8  1  0  0  0  0
  4  5  1  0  0  0  0
  5  6  1  0  0  0  0
  9 10  1  0  0  0  0
 10 11  1  0  0  0  0
 10 12  1  0  0  0  0
 10 17  1  0  0  0  0
 12 13  1  0  0  0  0
 12 16  1  0  0  0  0
 12 14  1  0  0  0  0
 14 15  1  0  0  0  0
 17 20  1  0  0  0  0
 17 21  1  0  0  0  0
 17 18  1  0  0  0  0
 18 19  1  0  0  0  0
 21 22  1  0  0  0  0
 21 23  1  0  0  0  0
 23 24  1  0  0  0  0
M  END
