# Supplementary material for: Molecular Modeling to Estimate the Diffusion Coefficients of Drugs and Other Small Molecules
Source: Molecules. 2020 Nov 16;25(22):5340. doi: 10.3390/molecules25225340 (PMC7709040; doi:10.3390/molecules25225340)
Supplement: Supplementary file 1 [file molecules-25-05340-s001.zip › SupplmntFiles/MolFiles/fructose/fructose_4.mol]

  MOE2010           3D

 24 24  0  0  1  0  0  0  0  0999 V2000
    0.9480    0.2530    0.0630 C   0  0  3  0  0  0  0  0  0  0  0  0
    1.3070   -1.0730    0.4520 O   0  0  0  0  0  0  0  0  0  0  0  0
    1.2040   -1.6020   -0.3670 H   0  0  0  0  0  0  0  0  0  0  0  0
    1.9120    1.2430    0.7380 C   0  0  0  0  0  0  0  0  0  0  0  0
    1.7130    2.5860    0.2800 O   0  0  0  0  0  0  0  0  0  0  0  0
    2.2920    3.1460    0.8340 H   0  0  0  0  0  0  0  0  0  0  0  0
    2.9530    0.9630    0.5390 H   0  0  0  0  0  0  0  0  0  0  0  0
    1.7610    1.2330    1.8240 H   0  0  0  0  0  0  0  0  0  0  0  0
   -0.3890    0.5470    0.5110 O   0  0  0  0  0  0  0  0  0  0  0  0
   -1.1530    1.1060   -0.5810 C   0  0  3  0  0  0  0  0  0  0  0  0
   -1.5920    2.0490   -0.2400 H   0  0  0  0  0  0  0  0  0  0  0  0
   -2.2690    0.1130   -0.9080 C   0  0  0  0  0  0  0  0  0  0  0  0
   -2.9620    0.0130   -0.0660 H   0  0  0  0  0  0  0  0  0  0  0  0
   -1.7120   -1.1800   -1.1690 O   0  0  0  0  0  0  0  0  0  0  0  0
   -1.5740   -1.5740   -0.2810 H   0  0  0  0  0  0  0  0  0  0  0  0
   -2.8360    0.4310   -1.7890 H   0  0  0  0  0  0  0  0  0  0  0  0
   -0.1870    1.3280   -1.7490 C   0  0  3  0  0  0  0  0  0  0  0  0
    0.2960    2.6730   -1.7340 O   0  0  0  0  0  0  0  0  0  0  0  0
    0.8350    2.7950   -0.9090 H   0  0  0  0  0  0  0  0  0  0  0  0
   -0.6690    1.1710   -2.7190 H   0  0  0  0  0  0  0  0  0  0  0  0
    0.9350    0.3450   -1.4710 C   0  0  3  0  0  0  0  0  0  0  0  0
    1.9040    0.6470   -1.8780 H   0  0  0  0  0  0  0  0  0  0  0  0
    0.6330   -0.9610   -2.0050 O   0  0  0  0  0  0  0  0  0  0  0  0
   -0.3370   -1.1280   -1.8800 H   0  0  0  0  0  0  0  0  0  0  0  0
  1  2  1  0  0  0  0
  1  4  1  0  0  0  0
  1  9  1  0  0  0  0
  1 21  1  0  0  0  0
  2  3  1  0  0  0  0
  4  5  1  0  0  0  0
  4  7  1  0  0  0  0
  4  8  1  0  0  0  0
  5  6  1  0  0  0  0
  9 10  1  0  0  0  0
 10 11  1  0  0  0  0
 10 12  1  0  0  0  0
 10 17  1  0  0  0  0
 12 13  1  0  0  0  0
 12 14  1  0  0  0  0
 12 16  1  0  0  0  0
 14 15  1  0  0  0  0
 17 18  1  0  0  0  0
 17 20  1  0  0  0  0
 17 21  1  0  0  0  0
 18 19  1  0  0  0  0
 21 22  1  0  0  0  0
 21 23  1  0  0  0  0
 23 24  1  0  0  0  0
M  END
