# Supplementary material for: Molecular Modeling to Estimate the Diffusion Coefficients of Drugs and Other Small Molecules
Source: Molecules. 2020 Nov 16;25(22):5340. doi: 10.3390/molecules25225340 (PMC7709040; doi:10.3390/molecules25225340)
Supplement: Supplementary file 1 [file molecules-25-05340-s001.zip › SupplmntFiles/MolFiles/galactose/galactose_1.mol]

  MOE2016           3D

 24 24  0  0  1  0  0  0  0  0999 V2000
   -0.2960   -0.2970   -1.1840 C   0  0  3  0  0  0  0  0  0  0  0  0
   -0.0300   -1.6650   -1.8370 C   0  0  0  0  0  0  0  0  0  0  0  0
    0.6540   -2.5600   -0.9580 O   0  0  0  0  0  0  0  0  0  0  0  0
    1.2110   -1.9900   -0.3700 H   0  0  0  0  0  0  0  0  0  0  0  0
    0.5850   -1.5450   -2.7350 H   0  0  0  0  0  0  0  0  0  0  0  0
   -0.9720   -2.1450   -2.1200 H   0  0  0  0  0  0  0  0  0  0  0  0
   -0.7740    0.3540   -1.9270 H   0  0  0  0  0  0  0  0  0  0  0  0
    1.0060    0.3510   -0.6840 C   0  0  3  0  0  0  0  0  0  0  0  0
    1.6630    0.5940   -1.5270 H   0  0  0  0  0  0  0  0  0  0  0  0
    1.7410   -0.5820    0.1360 O   0  0  0  0  0  0  0  0  0  0  0  0
    2.3860   -0.0150    0.6150 H   0  0  0  0  0  0  0  0  0  0  0  0
    0.7260    1.5980    0.1460 C   0  0  3  0  0  0  0  0  0  0  0  0
    0.3990    2.4230   -0.4990 H   0  0  0  0  0  0  0  0  0  0  0  0
    1.9540    2.0060    0.7690 O   0  0  0  0  0  0  0  0  0  0  0  0
    1.6990    2.6940    1.4170 H   0  0  0  0  0  0  0  0  0  0  0  0
   -0.3120    1.3160    1.2310 C   0  0  3  0  0  0  0  0  0  0  0  0
   -0.6460    2.5600    1.8630 O   0  0  0  0  0  0  0  0  0  0  0  0
   -1.3130    2.9810    1.2830 H   0  0  0  0  0  0  0  0  0  0  0  0
    0.1220    0.6650    1.9990 H   0  0  0  0  0  0  0  0  0  0  0  0
   -1.5560    0.6650    0.6220 C   0  0  3  0  0  0  0  0  0  0  0  0
   -2.2120    1.6200   -0.2060 O   0  0  0  0  0  0  0  0  0  0  0  0
   -3.0900    1.2390   -0.3860 H   0  0  0  0  0  0  0  0  0  0  0  0
   -2.2530    0.3960    1.4230 H   0  0  0  0  0  0  0  0  0  0  0  0
   -1.2320   -0.5060   -0.1120 O   0  0  0  0  0  0  0  0  0  0  0  0
  1  2  1  0  0  0  0
  1  7  1  0  0  0  0
  1  8  1  0  0  0  0
  1 24  1  0  0  0  0
  2  3  1  0  0  0  0
  2  5  1  0  0  0  0
  2  6  1  0  0  0  0
  3  4  1  0  0  0  0
  8  9  1  0  0  0  0
  8 10  1  0  0  0  0
  8 12  1  0  0  0  0
 10 11  1  0  0  0  0
 12 13  1  0  0  0  0
 12 14  1  0  0  0  0
 12 16  1  0  0  0  0
 14 15  1  0  0  0  0
 16 17  1  0  0  0  0
 16 19  1  0  0  0  0
 16 20  1  0  0  0  0
 17 18  1  0  0  0  0
 20 21  1  0  0  0  0
 20 23  1  0  0  0  0
 20 24  1  0  0  0  0
 21 22  1  0  0  0  0
M  END
$$$$
