# Supplementary material for: Molecular Modeling to Estimate the Diffusion Coefficients of Drugs and Other Small Molecules
Source: Molecules. 2020 Nov 16;25(22):5340. doi: 10.3390/molecules25225340 (PMC7709040; doi:10.3390/molecules25225340)
Supplement: Supplementary file 1 [file molecules-25-05340-s001.zip › SupplmntFiles/MolFiles/galactose/galactose_2.mol]

  MOE2016           3D

 24 24  0  0  1  0  0  0  0  0999 V2000
   -0.3720    0.4500   -1.3320 C   0  0  3  0  0  0  0  0  0  0  0  0
   -1.1460   -0.3390   -2.3990 C   0  0  0  0  0  0  0  0  0  0  0  0
   -1.6070   -1.5860   -1.8590 O   0  0  0  0  0  0  0  0  0  0  0  0
   -2.2300   -1.9530   -2.5150 H   0  0  0  0  0  0  0  0  0  0  0  0
   -0.4970   -0.5690   -3.2500 H   0  0  0  0  0  0  0  0  0  0  0  0
   -2.0170    0.2260   -2.7450 H   0  0  0  0  0  0  0  0  0  0  0  0
    0.1360    1.2860   -1.8280 H   0  0  0  0  0  0  0  0  0  0  0  0
    0.6470   -0.4320   -0.5890 C   0  0  3  0  0  0  0  0  0  0  0  0
    1.4080   -0.8140   -1.2780 H   0  0  0  0  0  0  0  0  0  0  0  0
    0.0270   -1.5860    0.0100 O   0  0  0  0  0  0  0  0  0  0  0  0
   -0.7160   -1.8290   -0.6020 H   0  0  0  0  0  0  0  0  0  0  0  0
    1.3000    0.3430    0.5500 C   0  0  3  0  0  0  0  0  0  0  0  0
    1.9860    1.1040    0.1600 H   0  0  0  0  0  0  0  0  0  0  0  0
    2.0790   -0.5560    1.3520 O   0  0  0  0  0  0  0  0  0  0  0  0
    1.5820   -1.4030    1.3160 H   0  0  0  0  0  0  0  0  0  0  0  0
    0.2450    0.9870    1.4520 C   0  0  3  0  0  0  0  0  0  0  0  0
    0.9050    1.8680    2.3720 O   0  0  0  0  0  0  0  0  0  0  0  0
    1.6230    1.3330    2.7670 H   0  0  0  0  0  0  0  0  0  0  0  0
   -0.2760    0.2190    2.0360 H   0  0  0  0  0  0  0  0  0  0  0  0
   -0.7580    1.7910    0.6180 C   0  0  3  0  0  0  0  0  0  0  0  0
   -0.1130    2.9500    0.0930 O   0  0  0  0  0  0  0  0  0  0  0  0
    0.5060    3.2220    0.8010 H   0  0  0  0  0  0  0  0  0  0  0  0
   -1.5670    2.1490    1.2620 H   0  0  0  0  0  0  0  0  0  0  0  0
   -1.3340    0.9950   -0.4130 O   0  0  0  0  0  0  0  0  0  0  0  0
  1  2  1  0  0  0  0
  1  7  1  0  0  0  0
  1  8  1  0  0  0  0
  1 24  1  0  0  0  0
  2  3  1  0  0  0  0
  2  5  1  0  0  0  0
  2  6  1  0  0  0  0
  3  4  1  0  0  0  0
  8  9  1  0  0  0  0
  8 10  1  0  0  0  0
  8 12  1  0  0  0  0
 10 11  1  0  0  0  0
 12 13  1  0  0  0  0
 12 14  1  0  0  0  0
 12 16  1  0  0  0  0
 14 15  1  0  0  0  0
 16 17  1  0  0  0  0
 16 19  1  0  0  0  0
 16 20  1  0  0  0  0
 17 18  1  0  0  0  0
 20 21  1  0  0  0  0
 20 23  1  0  0  0  0
 20 24  1  0  0  0  0
 21 22  1  0  0  0  0
M  END
$$$$
