# Supplementary material for: Molecular Modeling to Estimate the Diffusion Coefficients of Drugs and Other Small Molecules
Source: Molecules. 2020 Nov 16;25(22):5340. doi: 10.3390/molecules25225340 (PMC7709040; doi:10.3390/molecules25225340)
Supplement: Supplementary file 1 [file molecules-25-05340-s001.zip › SupplmntFiles/MolFiles/galactose/galactose_3.mol]

  MOE2016           3D

 24 24  0  0  1  0  0  0  0  0999 V2000
   -0.8450    1.4460    0.6050 C   0  0  3  0  0  0  0  0  0  0  0  0
   -1.0580    2.8580    0.0340 C   0  0  0  0  0  0  0  0  0  0  0  0
   -0.2220    3.1180   -1.0940 O   0  0  0  0  0  0  0  0  0  0  0  0
    0.5950    2.5750   -0.9600 H   0  0  0  0  0  0  0  0  0  0  0  0
   -0.8350    3.6140    0.7950 H   0  0  0  0  0  0  0  0  0  0  0  0
   -2.0940    2.9880   -0.2940 H   0  0  0  0  0  0  0  0  0  0  0  0
   -1.4750    1.3280    1.4950 H   0  0  0  0  0  0  0  0  0  0  0  0
    0.6310    1.2000    0.9720 C   0  0  3  0  0  0  0  0  0  0  0  0
    0.9360    1.8510    1.7990 H   0  0  0  0  0  0  0  0  0  0  0  0
    1.4820    1.5440   -0.1400 O   0  0  0  0  0  0  0  0  0  0  0  0
    2.3350    1.1010    0.0690 H   0  0  0  0  0  0  0  0  0  0  0  0
    0.8810   -0.2630    1.3300 C   0  0  3  0  0  0  0  0  0  0  0  0
    0.4560   -0.4930    2.3150 H   0  0  0  0  0  0  0  0  0  0  0  0
    2.2970   -0.4710    1.4150 O   0  0  0  0  0  0  0  0  0  0  0  0
    2.4080   -1.4400    1.5000 H   0  0  0  0  0  0  0  0  0  0  0  0
    0.3010   -1.1950    0.2720 C   0  0  3  0  0  0  0  0  0  0  0  0
    0.4400   -2.5480    0.7230 O   0  0  0  0  0  0  0  0  0  0  0  0
   -0.0660   -3.0840    0.0810 H   0  0  0  0  0  0  0  0  0  0  0  0
    0.8740   -1.1180   -0.6600 H   0  0  0  0  0  0  0  0  0  0  0  0
   -1.1690   -0.8460    0.0330 C   0  0  3  0  0  0  0  0  0  0  0  0
   -1.7770   -1.0370    0.9250 H   0  0  0  0  0  0  0  0  0  0  0  0
   -1.6500   -1.6990   -0.9980 O   0  0  0  0  0  0  0  0  0  0  0  0
   -2.5510   -1.3800   -1.1760 H   0  0  0  0  0  0  0  0  0  0  0  0
   -1.3040    0.5030   -0.3820 O   0  0  0  0  0  0  0  0  0  0  0  0
  1  2  1  0  0  0  0
  1  7  1  0  0  0  0
  1  8  1  0  0  0  0
  1 24  1  0  0  0  0
  2  3  1  0  0  0  0
  2  5  1  0  0  0  0
  2  6  1  0  0  0  0
  3  4  1  0  0  0  0
  8  9  1  0  0  0  0
  8 10  1  0  0  0  0
  8 12  1  0  0  0  0
 10 11  1  0  0  0  0
 12 13  1  0  0  0  0
 12 14  1  0  0  0  0
 12 16  1  0  0  0  0
 14 15  1  0  0  0  0
 16 17  1  0  0  0  0
 16 19  1  0  0  0  0
 16 20  1  0  0  0  0
 17 18  1  0  0  0  0
 20 21  1  0  0  0  0
 20 22  1  0  0  0  0
 20 24  1  0  0  0  0
 22 23  1  0  0  0  0
M  END
$$$$
