# Supplementary material for: Molecular Modeling to Estimate the Diffusion Coefficients of Drugs and Other Small Molecules
Source: Molecules. 2020 Nov 16;25(22):5340. doi: 10.3390/molecules25225340 (PMC7709040; doi:10.3390/molecules25225340)
Supplement: Supplementary file 1 [file molecules-25-05340-s001.zip › SupplmntFiles/MolFiles/galactose/galactose_4.mol]

  MOE2016           3D

 24 24  0  0  1  0  0  0  0  0999 V2000
   -0.5950    1.2700    0.9010 C   0  0  3  0  0  0  0  0  0  0  0  0
   -0.3700    2.6730    1.4840 C   0  0  0  0  0  0  0  0  0  0  0  0
    0.8570    3.2280    0.9890 O   0  0  0  0  0  0  0  0  0  0  0  0
    0.8570    4.1680    1.2510 H   0  0  0  0  0  0  0  0  0  0  0  0
   -0.2930    2.6260    2.5750 H   0  0  0  0  0  0  0  0  0  0  0  0
   -1.1860    3.3460    1.2030 H   0  0  0  0  0  0  0  0  0  0  0  0
   -1.4200    0.8050    1.4560 H   0  0  0  0  0  0  0  0  0  0  0  0
    0.6680    0.3910    0.9950 C   0  0  3  0  0  0  0  0  0  0  0  0
    0.9370    0.2090    2.0410 H   0  0  0  0  0  0  0  0  0  0  0  0
    1.8140    1.0240    0.3900 O   0  0  0  0  0  0  0  0  0  0  0  0
    1.6760    1.9990    0.5210 H   0  0  0  0  0  0  0  0  0  0  0  0
    0.4770   -0.9320    0.2550 C   0  0  3  0  0  0  0  0  0  0  0  0
   -0.2070   -1.5950    0.7960 H   0  0  0  0  0  0  0  0  0  0  0  0
    1.7410   -1.6080    0.1640 O   0  0  0  0  0  0  0  0  0  0  0  0
    2.3950   -0.8780    0.0880 H   0  0  0  0  0  0  0  0  0  0  0  0
   -0.0250   -0.6780   -1.1660 C   0  0  3  0  0  0  0  0  0  0  0  0
   -0.2520   -1.9270   -1.8270 O   0  0  0  0  0  0  0  0  0  0  0  0
    0.5030   -2.4930   -1.5690 H   0  0  0  0  0  0  0  0  0  0  0  0
    0.7510   -0.1600   -1.7420 H   0  0  0  0  0  0  0  0  0  0  0  0
   -1.2890    0.1890   -1.1220 C   0  0  3  0  0  0  0  0  0  0  0  0
   -2.3530   -0.4820   -0.4560 O   0  0  0  0  0  0  0  0  0  0  0  0
   -3.1710   -0.1140   -0.8290 H   0  0  0  0  0  0  0  0  0  0  0  0
   -1.6170    0.3990   -2.1460 H   0  0  0  0  0  0  0  0  0  0  0  0
   -1.0180    1.4290   -0.4690 O   0  0  0  0  0  0  0  0  0  0  0  0
  1  2  1  0  0  0  0
  1  7  1  0  0  0  0
  1  8  1  0  0  0  0
  1 24  1  0  0  0  0
  2  3  1  0  0  0  0
  2  5  1  0  0  0  0
  2  6  1  0  0  0  0
  3  4  1  0  0  0  0
  8  9  1  0  0  0  0
  8 10  1  0  0  0  0
  8 12  1  0  0  0  0
 10 11  1  0  0  0  0
 12 13  1  0  0  0  0
 12 14  1  0  0  0  0
 12 16  1  0  0  0  0
 14 15  1  0  0  0  0
 16 17  1  0  0  0  0
 16 19  1  0  0  0  0
 16 20  1  0  0  0  0
 17 18  1  0  0  0  0
 20 21  1  0  0  0  0
 20 23  1  0  0  0  0
 20 24  1  0  0  0  0
 21 22  1  0  0  0  0
M  END
$$$$
