# Supplementary material for: Molecular Modeling to Estimate the Diffusion Coefficients of Drugs and Other Small Molecules
Source: Molecules. 2020 Nov 16;25(22):5340. doi: 10.3390/molecules25225340 (PMC7709040; doi:10.3390/molecules25225340)
Supplement: Supplementary file 1 [file molecules-25-05340-s001.zip › SupplmntFiles/MolFiles/galactose/galactose_5.mol]

  MOE2016           3D

 24 24  0  0  1  0  0  0  0  0999 V2000
    0.4980    1.3470   -0.6820 C   0  0  3  0  0  0  0  0  0  0  0  0
    0.5510    2.8560   -0.9320 C   0  0  0  0  0  0  0  0  0  0  0  0
    1.8990    3.3050   -0.7890 O   0  0  0  0  0  0  0  0  0  0  0  0
    2.1970    2.9400    0.0670 H   0  0  0  0  0  0  0  0  0  0  0  0
   -0.0510    3.4090   -0.2040 H   0  0  0  0  0  0  0  0  0  0  0  0
    0.2110    3.1060   -1.9410 H   0  0  0  0  0  0  0  0  0  0  0  0
    1.2070    0.8530   -1.3590 H   0  0  0  0  0  0  0  0  0  0  0  0
   -0.9120    0.7830   -0.8950 C   0  0  3  0  0  0  0  0  0  0  0  0
   -1.2090    0.8760   -1.9460 H   0  0  0  0  0  0  0  0  0  0  0  0
   -1.8790    1.5230   -0.1380 O   0  0  0  0  0  0  0  0  0  0  0  0
   -2.6760    0.9510   -0.1340 H   0  0  0  0  0  0  0  0  0  0  0  0
   -0.9830   -0.6750   -0.4530 C   0  0  3  0  0  0  0  0  0  0  0  0
   -0.4420   -1.3180   -1.1590 H   0  0  0  0  0  0  0  0  0  0  0  0
   -2.3590   -1.0870   -0.4740 O   0  0  0  0  0  0  0  0  0  0  0  0
   -2.3760   -1.9530   -0.0170 H   0  0  0  0  0  0  0  0  0  0  0  0
   -0.4340   -0.8450    0.9640 C   0  0  3  0  0  0  0  0  0  0  0  0
   -0.3900   -2.2480    1.2590 O   0  0  0  0  0  0  0  0  0  0  0  0
    0.4400   -2.5770    0.8560 H   0  0  0  0  0  0  0  0  0  0  0  0
   -1.1180   -0.3800    1.6840 H   0  0  0  0  0  0  0  0  0  0  0  0
    0.9610   -0.2230    1.0750 C   0  0  3  0  0  0  0  0  0  0  0  0
    1.8660   -1.0000    0.2950 O   0  0  0  0  0  0  0  0  0  0  0  0
    2.7540   -0.7110    0.5710 H   0  0  0  0  0  0  0  0  0  0  0  0
    1.3000   -0.2780    2.1150 H   0  0  0  0  0  0  0  0  0  0  0  0
    0.9760    1.1370    0.6640 O   0  0  0  0  0  0  0  0  0  0  0  0
  1  2  1  0  0  0  0
  1  7  1  0  0  0  0
  1  8  1  0  0  0  0
  1 24  1  0  0  0  0
  2  3  1  0  0  0  0
  2  5  1  0  0  0  0
  2  6  1  0  0  0  0
  3  4  1  0  0  0  0
  8  9  1  0  0  0  0
  8 10  1  0  0  0  0
  8 12  1  0  0  0  0
 10 11  1  0  0  0  0
 12 13  1  0  0  0  0
 12 14  1  0  0  0  0
 12 16  1  0  0  0  0
 14 15  1  0  0  0  0
 16 17  1  0  0  0  0
 16 19  1  0  0  0  0
 16 20  1  0  0  0  0
 17 18  1  0  0  0  0
 20 21  1  0  0  0  0
 20 23  1  0  0  0  0
 20 24  1  0  0  0  0
 21 22  1  0  0  0  0
M  END
$$$$
