# Supplementary material for: Molecular Modeling to Estimate the Diffusion Coefficients of Drugs and Other Small Molecules
Source: Molecules. 2020 Nov 16;25(22):5340. doi: 10.3390/molecules25225340 (PMC7709040; doi:10.3390/molecules25225340)
Supplement: Supplementary file 1 [file molecules-25-05340-s001.zip › SupplmntFiles/MolFiles/galactose/galactose_6.mol]

  MOE2016           3D

 24 24  0  0  1  0  0  0  0  0999 V2000
   -0.5090    1.5230    0.4820 C   0  0  3  0  0  0  0  0  0  0  0  0
   -0.5200    2.9380   -0.0980 C   0  0  0  0  0  0  0  0  0  0  0  0
   -1.8600    3.2830   -0.4550 O   0  0  0  0  0  0  0  0  0  0  0  0
   -2.1690    2.5470   -1.0170 H   0  0  0  0  0  0  0  0  0  0  0  0
    0.0840    3.0100   -1.0080 H   0  0  0  0  0  0  0  0  0  0  0  0
   -0.1600    3.6710    0.6290 H   0  0  0  0  0  0  0  0  0  0  0  0
   -1.2230    1.4720    1.3140 H   0  0  0  0  0  0  0  0  0  0  0  0
    0.8910    1.1130    0.9630 C   0  0  3  0  0  0  0  0  0  0  0  0
    1.2000    1.7280    1.8150 H   0  0  0  0  0  0  0  0  0  0  0  0
    1.8680    1.3270   -0.0630 O   0  0  0  0  0  0  0  0  0  0  0  0
    2.6450    0.8010    0.2230 H   0  0  0  0  0  0  0  0  0  0  0  0
    0.9210   -0.3670    1.3420 C   0  0  3  0  0  0  0  0  0  0  0  0
    0.3770   -0.5330    2.2800 H   0  0  0  0  0  0  0  0  0  0  0  0
    2.2840   -0.7530    1.5640 O   0  0  0  0  0  0  0  0  0  0  0  0
    2.2610   -1.7280    1.6470 H   0  0  0  0  0  0  0  0  0  0  0  0
    0.3310   -1.2280    0.2290 C   0  0  3  0  0  0  0  0  0  0  0  0
    0.2690   -2.5860    0.6820 O   0  0  0  0  0  0  0  0  0  0  0  0
   -0.2300   -3.0630   -0.0100 H   0  0  0  0  0  0  0  0  0  0  0  0
    0.9910   -1.2230   -0.6480 H   0  0  0  0  0  0  0  0  0  0  0  0
   -1.0620   -0.7110   -0.1390 C   0  0  3  0  0  0  0  0  0  0  0  0
   -1.7630   -0.8280    0.6960 H   0  0  0  0  0  0  0  0  0  0  0  0
   -1.5450   -1.5070   -1.2130 O   0  0  0  0  0  0  0  0  0  0  0  0
   -2.4360   -1.1660   -1.3980 H   0  0  0  0  0  0  0  0  0  0  0  0
   -1.0060    0.6470   -0.5530 O   0  0  0  0  0  0  0  0  0  0  0  0
  1  2  1  0  0  0  0
  1  7  1  0  0  0  0
  1  8  1  0  0  0  0
  1 24  1  0  0  0  0
  2  3  1  0  0  0  0
  2  5  1  0  0  0  0
  2  6  1  0  0  0  0
  3  4  1  0  0  0  0
  8  9  1  0  0  0  0
  8 10  1  0  0  0  0
  8 12  1  0  0  0  0
 10 11  1  0  0  0  0
 12 13  1  0  0  0  0
 12 14  1  0  0  0  0
 12 16  1  0  0  0  0
 14 15  1  0  0  0  0
 16 17  1  0  0  0  0
 16 19  1  0  0  0  0
 16 20  1  0  0  0  0
 17 18  1  0  0  0  0
 20 21  1  0  0  0  0
 20 22  1  0  0  0  0
 20 24  1  0  0  0  0
 22 23  1  0  0  0  0
M  END
$$$$
