# Supplementary material for: Molecular Modeling to Estimate the Diffusion Coefficients of Drugs and Other Small Molecules
Source: Molecules. 2020 Nov 16;25(22):5340. doi: 10.3390/molecules25225340 (PMC7709040; doi:10.3390/molecules25225340)
Supplement: Supplementary file 1 [file molecules-25-05340-s001.zip › SupplmntFiles/MolFiles/glucose/alfa-glucose_1.mol]

  MOE2016           3D

 24 24  0  0  1  0  0  0  0  0999 V2000
   -0.5020    1.2820    0.4770 C   0  0  3  0  0  0  0  0  0  0  0  0
   -0.3010    2.7280    0.9450 C   0  0  0  0  0  0  0  0  0  0  0  0
    0.5170    2.7850    2.1120 O   0  0  0  0  0  0  0  0  0  0  0  0
    1.1960    2.0730    2.0140 H   0  0  0  0  0  0  0  0  0  0  0  0
   -1.2640    3.1940    1.1740 H   0  0  0  0  0  0  0  0  0  0  0  0
    0.1670    3.3310    0.1590 H   0  0  0  0  0  0  0  0  0  0  0  0
   -0.9540    0.7320    1.3140 H   0  0  0  0  0  0  0  0  0  0  0  0
    0.8450    0.6440    0.1170 C   0  0  3  0  0  0  0  0  0  0  0  0
    1.7270    0.6680    1.2470 O   0  0  0  0  0  0  0  0  0  0  0  0
    2.4470    0.0440    1.0120 H   0  0  0  0  0  0  0  0  0  0  0  0
    1.3360    1.2120   -0.6830 H   0  0  0  0  0  0  0  0  0  0  0  0
    0.6210   -0.7910   -0.3450 C   0  0  3  0  0  0  0  0  0  0  0  0
    0.2810   -1.4210    0.4860 H   0  0  0  0  0  0  0  0  0  0  0  0
    1.8770   -1.3390   -0.7620 O   0  0  0  0  0  0  0  0  0  0  0  0
    1.6550   -2.1570   -1.2520 H   0  0  0  0  0  0  0  0  0  0  0  0
   -0.3760   -0.8130   -1.5030 C   0  0  3  0  0  0  0  0  0  0  0  0
   -0.6680   -2.1790   -1.8220 O   0  0  0  0  0  0  0  0  0  0  0  0
   -1.3610   -2.4540   -1.1860 H   0  0  0  0  0  0  0  0  0  0  0  0
    0.0870   -0.3600   -2.3880 H   0  0  0  0  0  0  0  0  0  0  0  0
   -1.6590   -0.0540   -1.1290 C   0  0  3  0  0  0  0  0  0  0  0  0
   -2.3640   -0.8170   -0.1550 O   0  0  0  0  0  0  0  0  0  0  0  0
   -3.2470   -0.4090   -0.1010 H   0  0  0  0  0  0  0  0  0  0  0  0
   -2.3050    0.0230   -2.0110 H   0  0  0  0  0  0  0  0  0  0  0  0
   -1.3880    1.2590   -0.6480 O   0  0  0  0  0  0  0  0  0  0  0  0
  1  2  1  0  0  0  0
  1  7  1  0  0  0  0
  1  8  1  0  0  0  0
  1 24  1  0  0  0  0
  2  3  1  0  0  0  0
  2  5  1  0  0  0  0
  2  6  1  0  0  0  0
  3  4  1  0  0  0  0
  8  9  1  0  0  0  0
  8 11  1  0  0  0  0
  8 12  1  0  0  0  0
  9 10  1  0  0  0  0
 12 13  1  0  0  0  0
 12 14  1  0  0  0  0
 12 16  1  0  0  0  0
 14 15  1  0  0  0  0
 16 17  1  0  0  0  0
 16 19  1  0  0  0  0
 16 20  1  0  0  0  0
 17 18  1  0  0  0  0
 20 21  1  0  0  0  0
 20 23  1  0  0  0  0
 20 24  1  0  0  0  0
 21 22  1  0  0  0  0
M  END
$$$$
