# Supplementary material for: Molecular Modeling to Estimate the Diffusion Coefficients of Drugs and Other Small Molecules
Source: Molecules. 2020 Nov 16;25(22):5340. doi: 10.3390/molecules25225340 (PMC7709040; doi:10.3390/molecules25225340)
Supplement: Supplementary file 1 [file molecules-25-05340-s001.zip › SupplmntFiles/MolFiles/glucose/alfa-glucose_2.mol]

  MOE2016           3D

 24 24  0  0  1  0  0  0  0  0999 V2000
   -0.2290    1.2380    0.6500 C   0  0  3  0  0  0  0  0  0  0  0  0
    0.4390    2.3390    1.4820 C   0  0  0  0  0  0  0  0  0  0  0  0
    0.9780    1.7810    2.6820 O   0  0  0  0  0  0  0  0  0  0  0  0
    1.2970    2.5330    3.2160 H   0  0  0  0  0  0  0  0  0  0  0  0
   -0.2890    3.1150    1.7400 H   0  0  0  0  0  0  0  0  0  0  0  0
    1.2500    2.8150    0.9200 H   0  0  0  0  0  0  0  0  0  0  0  0
   -1.1050    0.8940    1.2170 H   0  0  0  0  0  0  0  0  0  0  0  0
    0.7320    0.0540    0.4480 C   0  0  3  0  0  0  0  0  0  0  0  0
    1.0680   -0.5750    1.6900 O   0  0  0  0  0  0  0  0  0  0  0  0
    1.1810    0.1680    2.3350 H   0  0  0  0  0  0  0  0  0  0  0  0
    1.6730    0.4000    0.0020 H   0  0  0  0  0  0  0  0  0  0  0  0
    0.0990   -0.9890   -0.4690 C   0  0  3  0  0  0  0  0  0  0  0  0
   -0.7340   -1.5020    0.0260 H   0  0  0  0  0  0  0  0  0  0  0  0
    1.0580   -2.0100   -0.7800 O   0  0  0  0  0  0  0  0  0  0  0  0
    1.4530   -2.2500    0.0820 H   0  0  0  0  0  0  0  0  0  0  0  0
   -0.3530   -0.3240   -1.7660 C   0  0  3  0  0  0  0  0  0  0  0  0
   -0.9580   -1.2950   -2.6220 O   0  0  0  0  0  0  0  0  0  0  0  0
   -0.3900   -2.0870   -2.5460 H   0  0  0  0  0  0  0  0  0  0  0  0
    0.5270    0.0580   -2.2970 H   0  0  0  0  0  0  0  0  0  0  0  0
   -1.3010    0.8430   -1.4470 C   0  0  3  0  0  0  0  0  0  0  0  0
   -2.4930    0.3840   -0.8220 O   0  0  0  0  0  0  0  0  0  0  0  0
   -3.1710    1.0510   -1.0220 H   0  0  0  0  0  0  0  0  0  0  0  0
   -1.5840    1.3420   -2.3800 H   0  0  0  0  0  0  0  0  0  0  0  0
   -0.6510    1.7960   -0.6020 O   0  0  0  0  0  0  0  0  0  0  0  0
  1  2  1  0  0  0  0
  1  7  1  0  0  0  0
  1  8  1  0  0  0  0
  1 24  1  0  0  0  0
  2  3  1  0  0  0  0
  2  5  1  0  0  0  0
  2  6  1  0  0  0  0
  3  4  1  0  0  0  0
  8  9  1  0  0  0  0
  8 11  1  0  0  0  0
  8 12  1  0  0  0  0
  9 10  1  0  0  0  0
 12 13  1  0  0  0  0
 12 14  1  0  0  0  0
 12 16  1  0  0  0  0
 14 15  1  0  0  0  0
 16 17  1  0  0  0  0
 16 19  1  0  0  0  0
 16 20  1  0  0  0  0
 17 18  1  0  0  0  0
 20 21  1  0  0  0  0
 20 23  1  0  0  0  0
 20 24  1  0  0  0  0
 21 22  1  0  0  0  0
M  END
$$$$
