# Supplementary material for: Molecular Modeling to Estimate the Diffusion Coefficients of Drugs and Other Small Molecules
Source: Molecules. 2020 Nov 16;25(22):5340. doi: 10.3390/molecules25225340 (PMC7709040; doi:10.3390/molecules25225340)
Supplement: Supplementary file 1 [file molecules-25-05340-s001.zip › SupplmntFiles/MolFiles/glucose/alfa-glucose_3.mol]

  MOE2016           3D

 24 24  0  0  1  0  0  0  0  0999 V2000
   -0.0360   -0.3980    0.9100 C   0  0  3  0  0  0  0  0  0  0  0  0
   -0.5610   -1.2600    2.0600 C   0  0  0  0  0  0  0  0  0  0  0  0
    0.2490   -2.4310    2.1780 O   0  0  0  0  0  0  0  0  0  0  0  0
    0.3520   -2.7630    1.2650 H   0  0  0  0  0  0  0  0  0  0  0  0
   -1.5860   -1.5950    1.8670 H   0  0  0  0  0  0  0  0  0  0  0  0
   -0.5350   -0.7270    3.0140 H   0  0  0  0  0  0  0  0  0  0  0  0
    0.9990   -0.1200    1.1460 H   0  0  0  0  0  0  0  0  0  0  0  0
   -0.9050    0.8440    0.7040 C   0  0  3  0  0  0  0  0  0  0  0  0
   -0.8580    1.6990    1.8450 O   0  0  0  0  0  0  0  0  0  0  0  0
   -1.2630    2.5400    1.5520 H   0  0  0  0  0  0  0  0  0  0  0  0
   -1.9540    0.5570    0.5580 H   0  0  0  0  0  0  0  0  0  0  0  0
   -0.4210    1.6170   -0.5200 C   0  0  3  0  0  0  0  0  0  0  0  0
    0.5570    2.0750   -0.3270 H   0  0  0  0  0  0  0  0  0  0  0  0
   -1.3200    2.7080   -0.7580 O   0  0  0  0  0  0  0  0  0  0  0  0
   -1.1050    3.0320   -1.6560 H   0  0  0  0  0  0  0  0  0  0  0  0
   -0.3720    0.7030   -1.7410 C   0  0  3  0  0  0  0  0  0  0  0  0
    0.2080    1.4340   -2.8290 O   0  0  0  0  0  0  0  0  0  0  0  0
    1.1780    1.3790   -2.6960 H   0  0  0  0  0  0  0  0  0  0  0  0
   -1.3940    0.4320   -2.0340 H   0  0  0  0  0  0  0  0  0  0  0  0
    0.4450   -0.5590   -1.4340 C   0  0  3  0  0  0  0  0  0  0  0  0
    1.8130   -0.1880   -1.2920 O   0  0  0  0  0  0  0  0  0  0  0  0
    2.3110   -1.0240   -1.3160 H   0  0  0  0  0  0  0  0  0  0  0  0
    0.3810   -1.2470   -2.2840 H   0  0  0  0  0  0  0  0  0  0  0  0
   -0.0270   -1.2280   -0.2700 O   0  0  0  0  0  0  0  0  0  0  0  0
  1  2  1  0  0  0  0
  1  7  1  0  0  0  0
  1  8  1  0  0  0  0
  1 24  1  0  0  0  0
  2  3  1  0  0  0  0
  2  5  1  0  0  0  0
  2  6  1  0  0  0  0
  3  4  1  0  0  0  0
  8  9  1  0  0  0  0
  8 11  1  0  0  0  0
  8 12  1  0  0  0  0
  9 10  1  0  0  0  0
 12 13  1  0  0  0  0
 12 14  1  0  0  0  0
 12 16  1  0  0  0  0
 14 15  1  0  0  0  0
 16 17  1  0  0  0  0
 16 19  1  0  0  0  0
 16 20  1  0  0  0  0
 17 18  1  0  0  0  0
 20 21  1  0  0  0  0
 20 23  1  0  0  0  0
 20 24  1  0  0  0  0
 21 22  1  0  0  0  0
M  END
$$$$
