# Supplementary material for: Molecular Modeling to Estimate the Diffusion Coefficients of Drugs and Other Small Molecules
Source: Molecules. 2020 Nov 16;25(22):5340. doi: 10.3390/molecules25225340 (PMC7709040; doi:10.3390/molecules25225340)
Supplement: Supplementary file 1 [file molecules-25-05340-s001.zip › SupplmntFiles/MolFiles/glucose/alfa-glucose_4.mol]

  MOE2016           3D

 24 24  0  0  1  0  0  0  0  0999 V2000
   -0.2470   -0.7560   -0.9260 C   0  0  3  0  0  0  0  0  0  0  0  0
   -0.0520   -1.3010   -2.3440 C   0  0  0  0  0  0  0  0  0  0  0  0
    0.9540   -0.5500   -3.0240 O   0  0  0  0  0  0  0  0  0  0  0  0
    1.7050   -0.5040   -2.4010 H   0  0  0  0  0  0  0  0  0  0  0  0
   -0.9750   -1.2690   -2.9300 H   0  0  0  0  0  0  0  0  0  0  0  0
    0.2980   -2.3380   -2.3050 H   0  0  0  0  0  0  0  0  0  0  0  0
   -0.9090   -1.4510   -0.3930 H   0  0  0  0  0  0  0  0  0  0  0  0
   -0.8580    0.6510   -0.9340 C   0  0  3  0  0  0  0  0  0  0  0  0
   -2.1850    0.6260   -1.4630 O   0  0  0  0  0  0  0  0  0  0  0  0
   -2.5510    1.5130   -1.2740 H   0  0  0  0  0  0  0  0  0  0  0  0
   -0.2680    1.3300   -1.5630 H   0  0  0  0  0  0  0  0  0  0  0  0
   -0.9120    1.2020    0.4890 C   0  0  3  0  0  0  0  0  0  0  0  0
   -1.6560    0.6600    1.0860 H   0  0  0  0  0  0  0  0  0  0  0  0
   -1.3710    2.5600    0.4410 O   0  0  0  0  0  0  0  0  0  0  0  0
   -1.1800    2.9320    1.3250 H   0  0  0  0  0  0  0  0  0  0  0  0
    0.4670    1.1410    1.1400 C   0  0  3  0  0  0  0  0  0  0  0  0
    0.3380    1.5440    2.5090 O   0  0  0  0  0  0  0  0  0  0  0  0
    0.0230    0.7510    2.9890 H   0  0  0  0  0  0  0  0  0  0  0  0
    1.1340    1.8570    0.6460 H   0  0  0  0  0  0  0  0  0  0  0  0
    1.0410   -0.2780    1.0410 C   0  0  3  0  0  0  0  0  0  0  0  0
    0.2770   -1.1380    1.8790 O   0  0  0  0  0  0  0  0  0  0  0  0
    0.8010   -1.9550    1.9550 H   0  0  0  0  0  0  0  0  0  0  0  0
    2.0680   -0.2800    1.4220 H   0  0  0  0  0  0  0  0  0  0  0  0
    1.0510   -0.7510   -0.3010 O   0  0  0  0  0  0  0  0  0  0  0  0
  1  2  1  0  0  0  0
  1  7  1  0  0  0  0
  1  8  1  0  0  0  0
  1 24  1  0  0  0  0
  2  3  1  0  0  0  0
  2  5  1  0  0  0  0
  2  6  1  0  0  0  0
  3  4  1  0  0  0  0
  8  9  1  0  0  0  0
  8 11  1  0  0  0  0
  8 12  1  0  0  0  0
  9 10  1  0  0  0  0
 12 13  1  0  0  0  0
 12 14  1  0  0  0  0
 12 16  1  0  0  0  0
 14 15  1  0  0  0  0
 16 17  1  0  0  0  0
 16 19  1  0  0  0  0
 16 20  1  0  0  0  0
 17 18  1  0  0  0  0
 20 21  1  0  0  0  0
 20 23  1  0  0  0  0
 20 24  1  0  0  0  0
 21 22  1  0  0  0  0
M  END
$$$$
