# Supplementary material for: Molecular Modeling to Estimate the Diffusion Coefficients of Drugs and Other Small Molecules
Source: Molecules. 2020 Nov 16;25(22):5340. doi: 10.3390/molecules25225340 (PMC7709040; doi:10.3390/molecules25225340)
Supplement: Supplementary file 1 [file molecules-25-05340-s001.zip › SupplmntFiles/MolFiles/glucose/alfa-glucose_5.mol]

  MOE2016           3D

 24 24  0  0  1  0  0  0  0  0999 V2000
   -0.3870    0.9790    1.1440 C   0  0  3  0  0  0  0  0  0  0  0  0
   -0.1030    2.4660    0.8820 C   0  0  0  0  0  0  0  0  0  0  0  0
    0.5720    2.6710   -0.3590 O   0  0  0  0  0  0  0  0  0  0  0  0
    0.6260    3.6410   -0.4780 H   0  0  0  0  0  0  0  0  0  0  0  0
    0.5330    2.8720    1.6740 H   0  0  0  0  0  0  0  0  0  0  0  0
   -1.0410    3.0300    0.8490 H   0  0  0  0  0  0  0  0  0  0  0  0
   -0.7480    0.9160    2.1790 H   0  0  0  0  0  0  0  0  0  0  0  0
    0.8420    0.0540    1.0140 C   0  0  3  0  0  0  0  0  0  0  0  0
    0.5560   -1.1570    1.7390 O   0  0  0  0  0  0  0  0  0  0  0  0
   -0.0060   -1.7090    1.1450 H   0  0  0  0  0  0  0  0  0  0  0  0
    1.7080    0.5210    1.4950 H   0  0  0  0  0  0  0  0  0  0  0  0
    1.1700   -0.3270   -0.4410 C   0  0  3  0  0  0  0  0  0  0  0  0
    1.8830   -1.1600   -0.4260 H   0  0  0  0  0  0  0  0  0  0  0  0
    1.7880    0.7300   -1.1690 O   0  0  0  0  0  0  0  0  0  0  0  0
    1.3440    1.5820   -0.9250 H   0  0  0  0  0  0  0  0  0  0  0  0
   -0.1010   -0.7980   -1.1430 C   0  0  3  0  0  0  0  0  0  0  0  0
   -0.5490   -2.0200   -0.5110 O   0  0  0  0  0  0  0  0  0  0  0  0
   -1.4820   -2.1070   -0.8090 H   0  0  0  0  0  0  0  0  0  0  0  0
    0.0810   -1.0200   -2.2000 H   0  0  0  0  0  0  0  0  0  0  0  0
   -1.2210    0.2420   -1.0060 C   0  0  3  0  0  0  0  0  0  0  0  0
   -2.3940   -0.3520   -1.5610 O   0  0  0  0  0  0  0  0  0  0  0  0
   -3.0690    0.3460   -1.5150 H   0  0  0  0  0  0  0  0  0  0  0  0
   -1.0050    1.1590   -1.5610 H   0  0  0  0  0  0  0  0  0  0  0  0
   -1.5020    0.5210    0.3590 O   0  0  0  0  0  0  0  0  0  0  0  0
  1  2  1  0  0  0  0
  1  7  1  0  0  0  0
  1  8  1  0  0  0  0
  1 24  1  0  0  0  0
  2  3  1  0  0  0  0
  2  5  1  0  0  0  0
  2  6  1  0  0  0  0
  3  4  1  0  0  0  0
  8  9  1  0  0  0  0
  8 11  1  0  0  0  0
  8 12  1  0  0  0  0
  9 10  1  0  0  0  0
 12 13  1  0  0  0  0
 12 14  1  0  0  0  0
 12 16  1  0  0  0  0
 14 15  1  0  0  0  0
 16 17  1  0  0  0  0
 16 19  1  0  0  0  0
 16 20  1  0  0  0  0
 17 18  1  0  0  0  0
 20 21  1  0  0  0  0
 20 23  1  0  0  0  0
 20 24  1  0  0  0  0
 21 22  1  0  0  0  0
M  END
$$$$
