# Supplementary material for: Molecular Modeling to Estimate the Diffusion Coefficients of Drugs and Other Small Molecules
Source: Molecules. 2020 Nov 16;25(22):5340. doi: 10.3390/molecules25225340 (PMC7709040; doi:10.3390/molecules25225340)
Supplement: Supplementary file 1 [file molecules-25-05340-s001.zip › SupplmntFiles/MolFiles/glucose/beta-glucose_1.mol]

  MOE2016           3D

 24 24  0  0  1  0  0  0  0  0999 V2000
    0.5200    0.0450   -1.3040 C   0  0  3  0  0  0  0  0  0  0  0  0
    0.4260   -0.8630   -2.5350 C   0  0  0  0  0  0  0  0  0  0  0  0
    1.3420   -1.9520   -2.4420 O   0  0  0  0  0  0  0  0  0  0  0  0
    1.3650   -2.2210   -1.4910 H   0  0  0  0  0  0  0  0  0  0  0  0
    0.6490   -0.2990   -3.4460 H   0  0  0  0  0  0  0  0  0  0  0  0
   -0.5870   -1.2650   -2.6490 H   0  0  0  0  0  0  0  0  0  0  0  0
    1.5590    0.3940   -1.2320 H   0  0  0  0  0  0  0  0  0  0  0  0
    0.1570   -0.7360   -0.0320 C   0  0  3  0  0  0  0  0  0  0  0  0
    1.0350   -1.8560    0.1310 O   0  0  0  0  0  0  0  0  0  0  0  0
    0.8890   -2.1550    1.0540 H   0  0  0  0  0  0  0  0  0  0  0  0
   -0.8630   -1.1370   -0.1070 H   0  0  0  0  0  0  0  0  0  0  0  0
    0.2490    0.1880    1.1780 C   0  0  3  0  0  0  0  0  0  0  0  0
    1.2920    0.4670    1.3750 H   0  0  0  0  0  0  0  0  0  0  0  0
   -0.1920   -0.5240    2.3380 O   0  0  0  0  0  0  0  0  0  0  0  0
   -0.3020    0.1580    3.0320 H   0  0  0  0  0  0  0  0  0  0  0  0
   -0.6140    1.4250    0.9530 C   0  0  3  0  0  0  0  0  0  0  0  0
   -0.4280    2.3260    2.0490 O   0  0  0  0  0  0  0  0  0  0  0  0
   -0.9060    3.1420    1.7970 H   0  0  0  0  0  0  0  0  0  0  0  0
   -1.6750    1.1450    0.9570 H   0  0  0  0  0  0  0  0  0  0  0  0
   -0.2390    2.0890   -0.3790 C   0  0  3  0  0  0  0  0  0  0  0  0
    0.7720    2.5130   -0.3400 H   0  0  0  0  0  0  0  0  0  0  0  0
   -1.1440    3.1650   -0.5900 O   0  0  0  0  0  0  0  0  0  0  0  0
   -0.8690    3.5600   -1.4360 H   0  0  0  0  0  0  0  0  0  0  0  0
   -0.3500    1.1710   -1.4620 O   0  0  0  0  0  0  0  0  0  0  0  0
  1  2  1  0  0  0  0
  1  7  1  0  0  0  0
  1  8  1  0  0  0  0
  1 24  1  0  0  0  0
  2  3  1  0  0  0  0
  2  5  1  0  0  0  0
  2  6  1  0  0  0  0
  3  4  1  0  0  0  0
  8  9  1  0  0  0  0
  8 11  1  0  0  0  0
  8 12  1  0  0  0  0
  9 10  1  0  0  0  0
 12 13  1  0  0  0  0
 12 14  1  0  0  0  0
 12 16  1  0  0  0  0
 14 15  1  0  0  0  0
 16 17  1  0  0  0  0
 16 19  1  0  0  0  0
 16 20  1  0  0  0  0
 17 18  1  0  0  0  0
 20 21  1  0  0  0  0
 20 22  1  0  0  0  0
 20 24  1  0  0  0  0
 22 23  1  0  0  0  0
M  END
$$$$
