# Supplementary material for: Molecular Modeling to Estimate the Diffusion Coefficients of Drugs and Other Small Molecules
Source: Molecules. 2020 Nov 16;25(22):5340. doi: 10.3390/molecules25225340 (PMC7709040; doi:10.3390/molecules25225340)
Supplement: Supplementary file 1 [file molecules-25-05340-s001.zip › SupplmntFiles/MolFiles/glucose/beta-glucose_2.mol]

  MOE2016           3D

 24 24  0  0  1  0  0  0  0  0999 V2000
    0.0380   -0.7030   -0.8340 C   0  0  3  0  0  0  0  0  0  0  0  0
    0.4110   -1.4300   -2.1280 C   0  0  0  0  0  0  0  0  0  0  0  0
    1.2800   -2.5210   -1.8180 O   0  0  0  0  0  0  0  0  0  0  0  0
    1.9600   -2.1450   -1.2270 H   0  0  0  0  0  0  0  0  0  0  0  0
    0.9530   -0.7680   -2.8120 H   0  0  0  0  0  0  0  0  0  0  0  0
   -0.4700   -1.8270   -2.6410 H   0  0  0  0  0  0  0  0  0  0  0  0
   -0.4690   -1.4200   -0.1750 H   0  0  0  0  0  0  0  0  0  0  0  0
   -0.8530    0.5120   -1.1130 C   0  0  3  0  0  0  0  0  0  0  0  0
   -2.1060    0.1110   -1.6610 O   0  0  0  0  0  0  0  0  0  0  0  0
   -2.6680    0.9110   -1.6320 H   0  0  0  0  0  0  0  0  0  0  0  0
   -0.3750    1.1760   -1.8440 H   0  0  0  0  0  0  0  0  0  0  0  0
   -1.0990    1.2840    0.1830 C   0  0  3  0  0  0  0  0  0  0  0  0
   -1.7460    0.7090    0.8570 H   0  0  0  0  0  0  0  0  0  0  0  0
   -1.8200    2.4830   -0.1220 O   0  0  0  0  0  0  0  0  0  0  0  0
   -1.7810    3.0200    0.6950 H   0  0  0  0  0  0  0  0  0  0  0  0
    0.2230    1.6230    0.8590 C   0  0  3  0  0  0  0  0  0  0  0  0
   -0.0470    2.2520    2.1160 O   0  0  0  0  0  0  0  0  0  0  0  0
    0.8230    2.3320    2.5570 H   0  0  0  0  0  0  0  0  0  0  0  0
    0.7760    2.3540    0.2560 H   0  0  0  0  0  0  0  0  0  0  0  0
    1.0470    0.3450    1.0480 C   0  0  3  0  0  0  0  0  0  0  0  0
    0.5640   -0.3400    1.7560 H   0  0  0  0  0  0  0  0  0  0  0  0
    2.3000    0.7230    1.6060 O   0  0  0  0  0  0  0  0  0  0  0  0
    2.7650   -0.1140    1.7770 H   0  0  0  0  0  0  0  0  0  0  0  0
    1.2690   -0.3030   -0.1990 O   0  0  0  0  0  0  0  0  0  0  0  0
  1  2  1  0  0  0  0
  1  7  1  0  0  0  0
  1  8  1  0  0  0  0
  1 24  1  0  0  0  0
  2  3  1  0  0  0  0
  2  5  1  0  0  0  0
  2  6  1  0  0  0  0
  3  4  1  0  0  0  0
  8  9  1  0  0  0  0
  8 11  1  0  0  0  0
  8 12  1  0  0  0  0
  9 10  1  0  0  0  0
 12 13  1  0  0  0  0
 12 14  1  0  0  0  0
 12 16  1  0  0  0  0
 14 15  1  0  0  0  0
 16 17  1  0  0  0  0
 16 19  1  0  0  0  0
 16 20  1  0  0  0  0
 17 18  1  0  0  0  0
 20 21  1  0  0  0  0
 20 22  1  0  0  0  0
 20 24  1  0  0  0  0
 22 23  1  0  0  0  0
M  END
$$$$
