# Supplementary material for: Molecular Modeling to Estimate the Diffusion Coefficients of Drugs and Other Small Molecules
Source: Molecules. 2020 Nov 16;25(22):5340. doi: 10.3390/molecules25225340 (PMC7709040; doi:10.3390/molecules25225340)
Supplement: Supplementary file 1 [file molecules-25-05340-s001.zip › SupplmntFiles/MolFiles/glucose/beta-glucose_3.mol]

  MOE2016           3D

 24 24  0  0  1  0  0  0  0  0999 V2000
    0.0770   -0.2180   -1.2980 C   0  0  3  0  0  0  0  0  0  0  0  0
   -0.7220   -0.6080   -2.5460 C   0  0  0  0  0  0  0  0  0  0  0  0
   -1.3390   -1.8810   -2.3450 O   0  0  0  0  0  0  0  0  0  0  0  0
   -1.7490   -2.1250   -3.1970 H   0  0  0  0  0  0  0  0  0  0  0  0
   -0.0640   -0.6590   -3.4190 H   0  0  0  0  0  0  0  0  0  0  0  0
   -1.5020    0.1320   -2.7580 H   0  0  0  0  0  0  0  0  0  0  0  0
    0.9190   -0.9190   -1.2130 H   0  0  0  0  0  0  0  0  0  0  0  0
   -0.7980   -0.3260   -0.0370 C   0  0  3  0  0  0  0  0  0  0  0  0
   -1.2180   -1.6730    0.2000 O   0  0  0  0  0  0  0  0  0  0  0  0
   -1.4390   -2.0390   -0.6940 H   0  0  0  0  0  0  0  0  0  0  0  0
   -1.7050    0.2810   -0.1450 H   0  0  0  0  0  0  0  0  0  0  0  0
   -0.0130    0.1540    1.1820 C   0  0  3  0  0  0  0  0  0  0  0  0
    0.7850   -0.5530    1.4380 H   0  0  0  0  0  0  0  0  0  0  0  0
   -0.8690    0.2100    2.3290 O   0  0  0  0  0  0  0  0  0  0  0  0
   -1.3560   -0.6390    2.3220 H   0  0  0  0  0  0  0  0  0  0  0  0
    0.5600    1.5410    0.9220 C   0  0  3  0  0  0  0  0  0  0  0  0
    1.3700    1.9600    2.0240 O   0  0  0  0  0  0  0  0  0  0  0  0
    0.8450    1.7440    2.8220 H   0  0  0  0  0  0  0  0  0  0  0  0
   -0.2510    2.2750    0.8390 H   0  0  0  0  0  0  0  0  0  0  0  0
    1.3950    1.5240   -0.3670 C   0  0  3  0  0  0  0  0  0  0  0  0
    2.2610    0.8590   -0.2720 H   0  0  0  0  0  0  0  0  0  0  0  0
    1.9070    2.8320   -0.6060 O   0  0  0  0  0  0  0  0  0  0  0  0
    1.9430    3.2630    0.2690 H   0  0  0  0  0  0  0  0  0  0  0  0
    0.5780    1.1120   -1.4630 O   0  0  0  0  0  0  0  0  0  0  0  0
  1  2  1  0  0  0  0
  1  7  1  0  0  0  0
  1  8  1  0  0  0  0
  1 24  1  0  0  0  0
  2  3  1  0  0  0  0
  2  5  1  0  0  0  0
  2  6  1  0  0  0  0
  3  4  1  0  0  0  0
  8  9  1  0  0  0  0
  8 11  1  0  0  0  0
  8 12  1  0  0  0  0
  9 10  1  0  0  0  0
 12 13  1  0  0  0  0
 12 14  1  0  0  0  0
 12 16  1  0  0  0  0
 14 15  1  0  0  0  0
 16 17  1  0  0  0  0
 16 19  1  0  0  0  0
 16 20  1  0  0  0  0
 17 18  1  0  0  0  0
 20 21  1  0  0  0  0
 20 22  1  0  0  0  0
 20 24  1  0  0  0  0
 22 23  1  0  0  0  0
M  END
$$$$
