# Supplementary material for: Molecular Modeling to Estimate the Diffusion Coefficients of Drugs and Other Small Molecules
Source: Molecules. 2020 Nov 16;25(22):5340. doi: 10.3390/molecules25225340 (PMC7709040; doi:10.3390/molecules25225340)
Supplement: Supplementary file 1 [file molecules-25-05340-s001.zip › SupplmntFiles/MolFiles/glucose/beta-glucose_4.mol]

  MOE2016           3D

 24 24  0  0  1  0  0  0  0  0999 V2000
    0.9570    1.0570   -0.9600 C   0  0  3  0  0  0  0  0  0  0  0  0
    1.8830    0.8480   -2.1620 C   0  0  0  0  0  0  0  0  0  0  0  0
    1.5860   -0.3960   -2.7960 O   0  0  0  0  0  0  0  0  0  0  0  0
    0.6140   -0.4080   -2.8940 H   0  0  0  0  0  0  0  0  0  0  0  0
    2.9390    0.8580   -1.8770 H   0  0  0  0  0  0  0  0  0  0  0  0
    1.7180    1.6330   -2.9070 H   0  0  0  0  0  0  0  0  0  0  0  0
    1.1020    2.0830   -0.5960 H   0  0  0  0  0  0  0  0  0  0  0  0
    1.2440    0.0510    0.1650 C   0  0  3  0  0  0  0  0  0  0  0  0
    2.5380    0.2790    0.7260 O   0  0  0  0  0  0  0  0  0  0  0  0
    2.5760   -0.2920    1.5190 H   0  0  0  0  0  0  0  0  0  0  0  0
    1.2270   -0.9770   -0.2160 H   0  0  0  0  0  0  0  0  0  0  0  0
    0.2010    0.1960    1.2740 C   0  0  3  0  0  0  0  0  0  0  0  0
    0.3420    1.1410    1.8130 H   0  0  0  0  0  0  0  0  0  0  0  0
    0.4050   -0.8390    2.2430 O   0  0  0  0  0  0  0  0  0  0  0  0
   -0.3900   -0.8170    2.8120 H   0  0  0  0  0  0  0  0  0  0  0  0
   -1.2060    0.1060    0.6990 C   0  0  3  0  0  0  0  0  0  0  0  0
   -2.1510    0.3470    1.7470 O   0  0  0  0  0  0  0  0  0  0  0  0
   -3.0200    0.4050    1.3020 H   0  0  0  0  0  0  0  0  0  0  0  0
   -1.3980   -0.9100    0.3320 H   0  0  0  0  0  0  0  0  0  0  0  0
   -1.3630    1.1290   -0.4300 C   0  0  3  0  0  0  0  0  0  0  0  0
   -1.2990    2.1560   -0.0500 H   0  0  0  0  0  0  0  0  0  0  0  0
   -2.6600    0.9570   -0.9850 O   0  0  0  0  0  0  0  0  0  0  0  0
   -2.7400    1.6530   -1.6600 H   0  0  0  0  0  0  0  0  0  0  0  0
   -0.3920    0.9110   -1.4450 O   0  0  0  0  0  0  0  0  0  0  0  0
  1  2  1  0  0  0  0
  1  7  1  0  0  0  0
  1  8  1  0  0  0  0
  1 24  1  0  0  0  0
  2  3  1  0  0  0  0
  2  5  1  0  0  0  0
  2  6  1  0  0  0  0
  3  4  1  0  0  0  0
  8  9  1  0  0  0  0
  8 11  1  0  0  0  0
  8 12  1  0  0  0  0
  9 10  1  0  0  0  0
 12 13  1  0  0  0  0
 12 14  1  0  0  0  0
 12 16  1  0  0  0  0
 14 15  1  0  0  0  0
 16 17  1  0  0  0  0
 16 19  1  0  0  0  0
 16 20  1  0  0  0  0
 17 18  1  0  0  0  0
 20 21  1  0  0  0  0
 20 22  1  0  0  0  0
 20 24  1  0  0  0  0
 22 23  1  0  0  0  0
M  END
$$$$
