# Supplementary material for: Molecular Modeling to Estimate the Diffusion Coefficients of Drugs and Other Small Molecules
Source: Molecules. 2020 Nov 16;25(22):5340. doi: 10.3390/molecules25225340 (PMC7709040; doi:10.3390/molecules25225340)
Supplement: Supplementary file 1 [file molecules-25-05340-s001.zip › SupplmntFiles/MolFiles/glucose/beta-glucose_5.mol]

  MOE2016           3D

 24 24  0  0  1  0  0  0  0  0999 V2000
    0.4940    0.3000    1.0420 C   0  0  3  0  0  0  0  0  0  0  0  0
    1.6840    0.0130    1.9650 C   0  0  0  0  0  0  0  0  0  0  0  0
    1.7270   -1.3810    2.2810 O   0  0  0  0  0  0  0  0  0  0  0  0
    2.4360   -1.4910    2.9420 H   0  0  0  0  0  0  0  0  0  0  0  0
    1.5940    0.5900    2.8910 H   0  0  0  0  0  0  0  0  0  0  0  0
    2.6280    0.2950    1.4860 H   0  0  0  0  0  0  0  0  0  0  0  0
   -0.4240    0.1260    1.6200 H   0  0  0  0  0  0  0  0  0  0  0  0
    0.5120   -0.6360   -0.1750 C   0  0  3  0  0  0  0  0  0  0  0  0
    0.3870   -2.0090    0.2090 O   0  0  0  0  0  0  0  0  0  0  0  0
    0.9300   -2.1040    1.0320 H   0  0  0  0  0  0  0  0  0  0  0  0
    1.4550   -0.5380   -0.7270 H   0  0  0  0  0  0  0  0  0  0  0  0
   -0.6530   -0.2920   -1.0940 C   0  0  3  0  0  0  0  0  0  0  0  0
   -1.6070   -0.5630   -0.6240 H   0  0  0  0  0  0  0  0  0  0  0  0
   -0.5770   -1.0730   -2.2930 O   0  0  0  0  0  0  0  0  0  0  0  0
   -0.3890   -1.9830   -1.9880 H   0  0  0  0  0  0  0  0  0  0  0  0
   -0.6440    1.1900   -1.4600 C   0  0  3  0  0  0  0  0  0  0  0  0
   -1.8440    1.4730   -2.1930 O   0  0  0  0  0  0  0  0  0  0  0  0
   -1.8750    0.7970   -2.8990 H   0  0  0  0  0  0  0  0  0  0  0  0
    0.1940    1.4120   -2.1310 H   0  0  0  0  0  0  0  0  0  0  0  0
   -0.5500    2.0530   -0.1900 C   0  0  3  0  0  0  0  0  0  0  0  0
   -1.4840    2.0050    0.3830 H   0  0  0  0  0  0  0  0  0  0  0  0
   -0.3410    3.4100   -0.5640 O   0  0  0  0  0  0  0  0  0  0  0  0
   -0.4810    3.9250    0.2470 H   0  0  0  0  0  0  0  0  0  0  0  0
    0.5490    1.6660    0.6310 O   0  0  0  0  0  0  0  0  0  0  0  0
  1  2  1  0  0  0  0
  1  7  1  0  0  0  0
  1  8  1  0  0  0  0
  1 24  1  0  0  0  0
  2  3  1  0  0  0  0
  2  5  1  0  0  0  0
  2  6  1  0  0  0  0
  3  4  1  0  0  0  0
  8  9  1  0  0  0  0
  8 11  1  0  0  0  0
  8 12  1  0  0  0  0
  9 10  1  0  0  0  0
 12 13  1  0  0  0  0
 12 14  1  0  0  0  0
 12 16  1  0  0  0  0
 14 15  1  0  0  0  0
 16 17  1  0  0  0  0
 16 19  1  0  0  0  0
 16 20  1  0  0  0  0
 17 18  1  0  0  0  0
 20 21  1  0  0  0  0
 20 22  1  0  0  0  0
 20 24  1  0  0  0  0
 22 23  1  0  0  0  0
M  END
$$$$
