# Supplementary material for: Molecular Modeling to Estimate the Diffusion Coefficients of Drugs and Other Small Molecules
Source: Molecules. 2020 Nov 16;25(22):5340. doi: 10.3390/molecules25225340 (PMC7709040; doi:10.3390/molecules25225340)
Supplement: Supplementary file 1 [file molecules-25-05340-s001.zip › SupplmntFiles/MolFiles/lactose/lactose_1.mol]

  MOE2016           3D

 45 46  0  0  1  0  0  0  0  0999 V2000
   -3.5700    0.7560   -2.4540 C   0  0  3  0  0  0  0  0  0  0  0  0
   -3.0000    2.1760   -2.5080 C   0  0  0  0  0  0  0  0  0  0  0  0
   -2.4730    2.3620   -3.4500 H   0  0  0  0  0  0  0  0  0  0  0  0
   -2.0550    2.3340   -1.4390 O   0  0  0  0  0  0  0  0  0  0  0  0
   -1.2570    1.7940   -1.7020 H   0  0  0  0  0  0  0  0  0  0  0  0
   -3.7880    2.9250   -2.3850 H   0  0  0  0  0  0  0  0  0  0  0  0
   -4.2460    0.5940   -3.3020 H   0  0  0  0  0  0  0  0  0  0  0  0
   -4.3050    0.4860   -1.1270 C   0  0  3  0  0  0  0  0  0  0  0  0
   -3.5050    0.8200    0.0230 O   0  0  0  0  0  0  0  0  0  0  0  0
   -2.8840    1.5380   -0.2600 H   0  0  0  0  0  0  0  0  0  0  0  0
   -5.2130    1.0950   -1.0570 H   0  0  0  0  0  0  0  0  0  0  0  0
   -4.6440   -1.0000   -0.9990 C   0  0  3  0  0  0  0  0  0  0  0  0
   -5.4010   -1.3010   -1.7320 H   0  0  0  0  0  0  0  0  0  0  0  0
   -5.1860   -1.2560    0.3030 O   0  0  0  0  0  0  0  0  0  0  0  0
   -4.7030   -0.6390    0.8960 H   0  0  0  0  0  0  0  0  0  0  0  0
   -3.3780   -1.8420   -1.1590 C   0  0  3  0  0  0  0  0  0  0  0  0
   -3.6880   -3.2410   -1.1010 O   0  0  0  0  0  0  0  0  0  0  0  0
   -4.3480   -3.3250   -0.3820 H   0  0  0  0  0  0  0  0  0  0  0  0
   -2.7230   -1.6520   -0.3030 H   0  0  0  0  0  0  0  0  0  0  0  0
   -2.6910   -1.4910   -2.4900 C   0  0  3  0  0  0  0  0  0  0  0  0
   -1.4700   -2.2150   -2.6960 O   0  0  0  0  0  0  0  0  0  0  0  0
   -3.3420   -1.7910   -3.3200 H   0  0  0  0  0  0  0  0  0  0  0  0
   -2.4370   -0.1020   -2.6040 O   0  0  0  0  0  0  0  0  0  0  0  0
    2.3280   -2.4170   -0.9510 C   0  0  3  0  0  0  0  0  0  0  0  0
    3.1320   -2.2110   -0.2380 H   0  0  0  0  0  0  0  0  0  0  0  0
    2.8890   -3.2460   -1.9660 O   0  0  0  0  0  0  0  0  0  0  0  0
    2.8190   -4.1530   -1.6050 H   0  0  0  0  0  0  0  0  0  0  0  0
    1.8700   -1.1720   -1.4720 O   0  0  0  0  0  0  0  0  0  0  0  0
    0.7950   -1.3050   -2.4210 C   0  0  3  0  0  0  0  0  0  0  0  0
    1.1270   -1.9160   -3.2700 H   0  0  0  0  0  0  0  0  0  0  0  0
    0.5290    0.1090   -2.9540 C   0  0  0  0  0  0  0  0  0  0  0  0
    1.4430    0.5230   -3.3950 H   0  0  0  0  0  0  0  0  0  0  0  0
    0.1460    0.9970   -1.8930 O   0  0  0  0  0  0  0  0  0  0  0  0
    0.8610    0.8990   -1.2300 H   0  0  0  0  0  0  0  0  0  0  0  0
   -0.2440    0.1180   -3.7260 H   0  0  0  0  0  0  0  0  0  0  0  0
   -0.4310   -1.9510   -1.7440 C   0  0  3  0  0  0  0  0  0  0  0  0
   -0.7750   -1.3070   -0.9270 H   0  0  0  0  0  0  0  0  0  0  0  0
   -0.0200   -3.3090   -1.1590 C   0  0  3  0  0  0  0  0  0  0  0  0
    0.1850   -4.0280   -1.9620 H   0  0  0  0  0  0  0  0  0  0  0  0
   -1.0760   -3.8910   -0.3810 O   0  0  0  0  0  0  0  0  0  0  0  0
   -1.9040   -3.8400   -0.9130 H   0  0  0  0  0  0  0  0  0  0  0  0
    1.1940   -3.1630   -0.2430 C   0  0  3  0  0  0  0  0  0  0  0  0
    0.9050   -2.6310    0.6720 H   0  0  0  0  0  0  0  0  0  0  0  0
    1.6480   -4.4710    0.1300 O   0  0  0  0  0  0  0  0  0  0  0  0
    0.8440   -4.9350    0.4440 H   0  0  0  0  0  0  0  0  0  0  0  0
  1  2  1  0  0  0  0
  1  7  1  0  0  0  0
  1  8  1  0  0  0  0
  1 23  1  0  0  0  0
  2  3  1  0  0  0  0
  2  4  1  0  0  0  0
  2  6  1  0  0  0  0
  4  5  1  0  0  0  0
  8  9  1  0  0  0  0
  8 11  1  0  0  0  0
  8 12  1  0  0  0  0
  9 10  1  0  0  0  0
 12 13  1  0  0  0  0
 12 14  1  0  0  0  0
 12 16  1  0  0  0  0
 14 15  1  0  0  0  0
 16 17  1  0  0  0  0
 16 19  1  0  0  0  0
 16 20  1  0  0  0  0
 17 18  1  0  0  0  0
 20 21  1  0  0  0  0
 20 22  1  0  0  0  0
 20 23  1  0  0  0  0
 21 36  1  0  0  0  0
 24 25  1  0  0  0  0
 24 26  1  0  0  0  0
 24 28  1  0  0  0  0
 24 42  1  0  0  0  0
 26 27  1  0  0  0  0
 28 29  1  0  0  0  0
 29 30  1  0  0  0  0
 29 31  1  0  0  0  0
 29 36  1  0  0  0  0
 31 32  1  0  0  0  0
 31 33  1  0  0  0  0
 31 35  1  0  0  0  0
 33 34  1  0  0  0  0
 36 37  1  0  0  0  0
 36 38  1  0  0  0  0
 38 39  1  0  0  0  0
 38 40  1  0  0  0  0
 38 42  1  0  0  0  0
 40 41  1  0  0  0  0
 42 43  1  0  0  0  0
 42 44  1  0  0  0  0
 44 45  1  0  0  0  0
M  END
$$$$
