# Supplementary material for: Molecular Modeling to Estimate the Diffusion Coefficients of Drugs and Other Small Molecules
Source: Molecules. 2020 Nov 16;25(22):5340. doi: 10.3390/molecules25225340 (PMC7709040; doi:10.3390/molecules25225340)
Supplement: Supplementary file 1 [file molecules-25-05340-s001.zip › SupplmntFiles/MolFiles/lactose/lactose_10.mol]

  MOE2016           3D

 45 46  0  0  1  0  0  0  0  0999 V2000
   -1.6380   -4.0190   -2.8220 C   0  0  3  0  0  0  0  0  0  0  0  0
   -3.0950   -4.1750   -3.2680 C   0  0  0  0  0  0  0  0  0  0  0  0
   -3.2660   -3.7220   -4.2500 H   0  0  0  0  0  0  0  0  0  0  0  0
   -3.9400   -3.5000   -2.3220 O   0  0  0  0  0  0  0  0  0  0  0  0
   -3.7950   -2.5240   -2.4750 H   0  0  0  0  0  0  0  0  0  0  0  0
   -3.3890   -5.2270   -3.3030 H   0  0  0  0  0  0  0  0  0  0  0  0
   -0.9720   -4.4750   -3.5640 H   0  0  0  0  0  0  0  0  0  0  0  0
   -1.3950   -4.6420   -1.4340 C   0  0  3  0  0  0  0  0  0  0  0  0
   -2.3460   -4.1900   -0.4520 O   0  0  0  0  0  0  0  0  0  0  0  0
   -3.1740   -3.9530   -0.9420 H   0  0  0  0  0  0  0  0  0  0  0  0
   -1.4940   -5.7320   -1.4770 H   0  0  0  0  0  0  0  0  0  0  0  0
   -0.0140   -4.2490   -0.9070 C   0  0  3  0  0  0  0  0  0  0  0  0
    0.7850   -4.7140   -1.4950 H   0  0  0  0  0  0  0  0  0  0  0  0
    0.1310   -4.7050    0.4440 O   0  0  0  0  0  0  0  0  0  0  0  0
   -0.7680   -4.6200    0.8300 H   0  0  0  0  0  0  0  0  0  0  0  0
    0.1340   -2.7270   -0.9120 C   0  0  3  0  0  0  0  0  0  0  0  0
    1.4410   -2.3400   -0.4660 O   0  0  0  0  0  0  0  0  0  0  0  0
    1.6420   -2.9410    0.2820 H   0  0  0  0  0  0  0  0  0  0  0  0
   -0.5610   -2.3070   -0.1780 H   0  0  0  0  0  0  0  0  0  0  0  0
   -0.1410   -2.1920   -2.3270 C   0  0  3  0  0  0  0  0  0  0  0  0
   -0.0480   -0.7630   -2.4140 O   0  0  0  0  0  0  0  0  0  0  0  0
    0.6300   -2.5690   -3.0100 H   0  0  0  0  0  0  0  0  0  0  0  0
   -1.4060   -2.6090   -2.8100 O   0  0  0  0  0  0  0  0  0  0  0  0
   -2.0190    2.6060   -1.0020 C   0  0  3  0  0  0  0  0  0  0  0  0
   -1.4360    3.2260   -1.6930 H   0  0  0  0  0  0  0  0  0  0  0  0
   -2.8880    3.4860   -0.2950 O   0  0  0  0  0  0  0  0  0  0  0  0
   -2.4060    3.7300    0.5190 H   0  0  0  0  0  0  0  0  0  0  0  0
   -2.7810    1.6410   -1.7250 O   0  0  0  0  0  0  0  0  0  0  0  0
   -1.9490    0.7840   -2.5310 C   0  0  3  0  0  0  0  0  0  0  0  0
   -1.3690    1.4000   -3.2300 H   0  0  0  0  0  0  0  0  0  0  0  0
   -2.9080   -0.0790   -3.3620 C   0  0  0  0  0  0  0  0  0  0  0  0
   -3.5830    0.5610   -3.9410 H   0  0  0  0  0  0  0  0  0  0  0  0
   -3.7350   -0.8930   -2.5180 O   0  0  0  0  0  0  0  0  0  0  0  0
   -4.1440   -0.2560   -1.8950 H   0  0  0  0  0  0  0  0  0  0  0  0
   -2.3740   -0.7210   -4.0660 H   0  0  0  0  0  0  0  0  0  0  0  0
   -1.0000   -0.0360   -1.6290 C   0  0  3  0  0  0  0  0  0  0  0  0
   -1.5930   -0.6950   -0.9840 H   0  0  0  0  0  0  0  0  0  0  0  0
   -0.1900    0.9190   -0.7370 C   0  0  3  0  0  0  0  0  0  0  0  0
    0.5450    1.4760   -1.3320 H   0  0  0  0  0  0  0  0  0  0  0  0
    0.5690    0.2060    0.2490 O   0  0  0  0  0  0  0  0  0  0  0  0
    1.0540   -0.5180   -0.2110 H   0  0  0  0  0  0  0  0  0  0  0  0
   -1.1160    1.8810    0.0000 C   0  0  3  0  0  0  0  0  0  0  0  0
   -1.7240    1.3320    0.7300 H   0  0  0  0  0  0  0  0  0  0  0  0
   -0.3520    2.8330    0.7460 O   0  0  0  0  0  0  0  0  0  0  0  0
    0.3380    2.3040    1.1980 H   0  0  0  0  0  0  0  0  0  0  0  0
  1  2  1  0  0  0  0
  1  7  1  0  0  0  0
  1  8  1  0  0  0  0
  1 23  1  0  0  0  0
  2  3  1  0  0  0  0
  2  4  1  0  0  0  0
  2  6  1  0  0  0  0
  4  5  1  0  0  0  0
  8  9  1  0  0  0  0
  8 11  1  0  0  0  0
  8 12  1  0  0  0  0
  9 10  1  0  0  0  0
 12 13  1  0  0  0  0
 12 14  1  0  0  0  0
 12 16  1  0  0  0  0
 14 15  1  0  0  0  0
 16 17  1  0  0  0  0
 16 19  1  0  0  0  0
 16 20  1  0  0  0  0
 17 18  1  0  0  0  0
 20 21  1  0  0  0  0
 20 22  1  0  0  0  0
 20 23  1  0  0  0  0
 21 36  1  0  0  0  0
 24 25  1  0  0  0  0
 24 26  1  0  0  0  0
 24 28  1  0  0  0  0
 24 42  1  0  0  0  0
 26 27  1  0  0  0  0
 28 29  1  0  0  0  0
 29 30  1  0  0  0  0
 29 31  1  0  0  0  0
 29 36  1  0  0  0  0
 31 32  1  0  0  0  0
 31 33  1  0  0  0  0
 31 35  1  0  0  0  0
 33 34  1  0  0  0  0
 36 37  1  0  0  0  0
 36 38  1  0  0  0  0
 38 39  1  0  0  0  0
 38 40  1  0  0  0  0
 38 42  1  0  0  0  0
 40 41  1  0  0  0  0
 42 43  1  0  0  0  0
 42 44  1  0  0  0  0
 44 45  1  0  0  0  0
M  END
$$$$
