# Supplementary material for: Molecular Modeling to Estimate the Diffusion Coefficients of Drugs and Other Small Molecules
Source: Molecules. 2020 Nov 16;25(22):5340. doi: 10.3390/molecules25225340 (PMC7709040; doi:10.3390/molecules25225340)
Supplement: Supplementary file 1 [file molecules-25-05340-s001.zip › SupplmntFiles/MolFiles/lactose/lactose_11.mol]

  MOE2016           3D

 45 46  0  0  1  0  0  0  0  0999 V2000
   -0.9920   -0.3170   -4.5580 C   0  0  3  0  0  0  0  0  0  0  0  0
   -1.4010   -1.3760   -5.5950 C   0  0  0  0  0  0  0  0  0  0  0  0
   -2.4900   -1.4760   -5.6320 H   0  0  0  0  0  0  0  0  0  0  0  0
   -0.8700   -2.6660   -5.2830 O   0  0  0  0  0  0  0  0  0  0  0  0
    0.0040   -2.5000   -4.8490 H   0  0  0  0  0  0  0  0  0  0  0  0
   -1.0410   -1.0970   -6.5900 H   0  0  0  0  0  0  0  0  0  0  0  0
   -1.3940    0.6550   -4.8700 H   0  0  0  0  0  0  0  0  0  0  0  0
    0.5390   -0.2260   -4.4120 C   0  0  3  0  0  0  0  0  0  0  0  0
    1.0920   -1.5430   -4.2060 O   0  0  0  0  0  0  0  0  0  0  0  0
    1.9990   -1.3660   -3.8670 H   0  0  0  0  0  0  0  0  0  0  0  0
    0.9930    0.1530   -5.3340 H   0  0  0  0  0  0  0  0  0  0  0  0
    0.9380    0.6460   -3.2240 C   0  0  3  0  0  0  0  0  0  0  0  0
    0.7500    1.7050   -3.4410 H   0  0  0  0  0  0  0  0  0  0  0  0
    2.3480    0.4950   -3.0100 O   0  0  0  0  0  0  0  0  0  0  0  0
    2.5190    0.9350   -2.1510 H   0  0  0  0  0  0  0  0  0  0  0  0
    0.1920    0.2190   -1.9590 C   0  0  3  0  0  0  0  0  0  0  0  0
    0.5460    1.1060   -0.8960 O   0  0  0  0  0  0  0  0  0  0  0  0
    0.2100    0.6570   -0.0740 H   0  0  0  0  0  0  0  0  0  0  0  0
    0.5430   -0.7770   -1.6660 H   0  0  0  0  0  0  0  0  0  0  0  0
   -1.3190    0.2310   -2.2500 C   0  0  3  0  0  0  0  0  0  0  0  0
   -2.1400   -0.0430   -1.1100 O   0  0  0  0  0  0  0  0  0  0  0  0
   -1.6170    1.2410   -2.5600 H   0  0  0  0  0  0  0  0  0  0  0  0
   -1.6190   -0.6720   -3.3130 O   0  0  0  0  0  0  0  0  0  0  0  0
   -2.6860   -3.1660    1.6280 C   0  0  3  0  0  0  0  0  0  0  0  0
   -2.5410   -4.1530    2.0820 H   0  0  0  0  0  0  0  0  0  0  0  0
   -3.6960   -2.5010    2.3780 O   0  0  0  0  0  0  0  0  0  0  0  0
   -4.4180   -3.1480    2.4740 H   0  0  0  0  0  0  0  0  0  0  0  0
   -3.0850   -3.3430    0.2740 O   0  0  0  0  0  0  0  0  0  0  0  0
   -3.2470   -2.1030   -0.4470 C   0  0  3  0  0  0  0  0  0  0  0  0
   -4.0460   -1.5240    0.0350 H   0  0  0  0  0  0  0  0  0  0  0  0
   -3.7300   -2.4710   -1.8530 C   0  0  0  0  0  0  0  0  0  0  0  0
   -3.9850   -1.5860   -2.4410 H   0  0  0  0  0  0  0  0  0  0  0  0
   -4.9020   -3.2820   -1.7420 O   0  0  0  0  0  0  0  0  0  0  0  0
   -4.6810   -3.9520   -1.0670 H   0  0  0  0  0  0  0  0  0  0  0  0
   -2.9790   -3.0590   -2.3900 H   0  0  0  0  0  0  0  0  0  0  0  0
   -1.9330   -1.3060   -0.4780 C   0  0  3  0  0  0  0  0  0  0  0  0
   -1.1640   -1.8970   -0.9900 H   0  0  0  0  0  0  0  0  0  0  0  0
   -1.4920   -1.0460    0.9680 C   0  0  3  0  0  0  0  0  0  0  0  0
   -2.1880   -0.3570    1.4630 H   0  0  0  0  0  0  0  0  0  0  0  0
   -0.2130   -0.3810    1.0010 O   0  0  0  0  0  0  0  0  0  0  0  0
    0.0940   -0.4890    1.9280 H   0  0  0  0  0  0  0  0  0  0  0  0
   -1.3850   -2.3630    1.7380 C   0  0  3  0  0  0  0  0  0  0  0  0
   -0.5460   -2.9450    1.3410 H   0  0  0  0  0  0  0  0  0  0  0  0
   -1.0870   -2.0550    3.1060 O   0  0  0  0  0  0  0  0  0  0  0  0
   -1.9510   -1.8620    3.5260 H   0  0  0  0  0  0  0  0  0  0  0  0
  1  2  1  0  0  0  0
  1  7  1  0  0  0  0
  1  8  1  0  0  0  0
  1 23  1  0  0  0  0
  2  3  1  0  0  0  0
  2  4  1  0  0  0  0
  2  6  1  0  0  0  0
  4  5  1  0  0  0  0
  8  9  1  0  0  0  0
  8 11  1  0  0  0  0
  8 12  1  0  0  0  0
  9 10  1  0  0  0  0
 12 13  1  0  0  0  0
 12 14  1  0  0  0  0
 12 16  1  0  0  0  0
 14 15  1  0  0  0  0
 16 17  1  0  0  0  0
 16 19  1  0  0  0  0
 16 20  1  0  0  0  0
 17 18  1  0  0  0  0
 20 21  1  0  0  0  0
 20 22  1  0  0  0  0
 20 23  1  0  0  0  0
 21 36  1  0  0  0  0
 24 25  1  0  0  0  0
 24 26  1  0  0  0  0
 24 28  1  0  0  0  0
 24 42  1  0  0  0  0
 26 27  1  0  0  0  0
 28 29  1  0  0  0  0
 29 30  1  0  0  0  0
 29 31  1  0  0  0  0
 29 36  1  0  0  0  0
 31 32  1  0  0  0  0
 31 33  1  0  0  0  0
 31 35  1  0  0  0  0
 33 34  1  0  0  0  0
 36 37  1  0  0  0  0
 36 38  1  0  0  0  0
 38 39  1  0  0  0  0
 38 40  1  0  0  0  0
 38 42  1  0  0  0  0
 40 41  1  0  0  0  0
 42 43  1  0  0  0  0
 42 44  1  0  0  0  0
 44 45  1  0  0  0  0
M  END
$$$$
