# Supplementary material for: Molecular Modeling to Estimate the Diffusion Coefficients of Drugs and Other Small Molecules
Source: Molecules. 2020 Nov 16;25(22):5340. doi: 10.3390/molecules25225340 (PMC7709040; doi:10.3390/molecules25225340)
Supplement: Supplementary file 1 [file molecules-25-05340-s001.zip › SupplmntFiles/MolFiles/lactose/lactose_12.mol]

  MOE2016           3D

 45 46  0  0  1  0  0  0  0  0999 V2000
   -2.8940   -3.9960   -1.3830 C   0  0  3  0  0  0  0  0  0  0  0  0
   -3.4730   -4.4500   -0.0390 C   0  0  0  0  0  0  0  0  0  0  0  0
   -3.6410   -5.5320   -0.0310 H   0  0  0  0  0  0  0  0  0  0  0  0
   -4.7320   -3.8140    0.1850 O   0  0  0  0  0  0  0  0  0  0  0  0
   -4.5430   -2.8620    0.2800 H   0  0  0  0  0  0  0  0  0  0  0  0
   -2.8200   -4.1870    0.7980 H   0  0  0  0  0  0  0  0  0  0  0  0
   -3.6520   -4.1360   -2.1640 H   0  0  0  0  0  0  0  0  0  0  0  0
   -1.6170   -4.7750   -1.7360 C   0  0  3  0  0  0  0  0  0  0  0  0
   -0.6780   -4.7100   -0.6540 O   0  0  0  0  0  0  0  0  0  0  0  0
    0.1680   -5.0160   -1.0440 H   0  0  0  0  0  0  0  0  0  0  0  0
   -1.8410   -5.8370   -1.8890 H   0  0  0  0  0  0  0  0  0  0  0  0
   -0.9400   -4.1910   -2.9760 C   0  0  3  0  0  0  0  0  0  0  0  0
   -1.5260   -4.4110   -3.8760 H   0  0  0  0  0  0  0  0  0  0  0  0
    0.3400   -4.8190   -3.1350 O   0  0  0  0  0  0  0  0  0  0  0  0
    0.7940   -4.2910   -3.8240 H   0  0  0  0  0  0  0  0  0  0  0  0
   -0.7440   -2.6820   -2.8210 C   0  0  3  0  0  0  0  0  0  0  0  0
   -0.1630   -2.1650   -4.0200 O   0  0  0  0  0  0  0  0  0  0  0  0
    0.1420   -1.2510   -3.7740 H   0  0  0  0  0  0  0  0  0  0  0  0
   -0.0190   -2.5020   -2.0190 H   0  0  0  0  0  0  0  0  0  0  0  0
   -2.1070   -2.0380   -2.5110 C   0  0  3  0  0  0  0  0  0  0  0  0
   -2.0840   -0.6070   -2.4650 O   0  0  0  0  0  0  0  0  0  0  0  0
   -2.8090   -2.2700   -3.3220 H   0  0  0  0  0  0  0  0  0  0  0  0
   -2.6380   -2.5740   -1.2880 O   0  0  0  0  0  0  0  0  0  0  0  0
   -0.1670    2.3100   -0.1360 C   0  0  3  0  0  0  0  0  0  0  0  0
    0.4610    2.6830    0.6810 H   0  0  0  0  0  0  0  0  0  0  0  0
   -0.7010    3.4480   -0.8060 O   0  0  0  0  0  0  0  0  0  0  0  0
   -1.0810    4.0010   -0.0990 H   0  0  0  0  0  0  0  0  0  0  0  0
   -1.2060    1.5120    0.4170 O   0  0  0  0  0  0  0  0  0  0  0  0
   -2.0590    0.9070   -0.5700 C   0  0  3  0  0  0  0  0  0  0  0  0
   -2.5150    1.7080   -1.1670 H   0  0  0  0  0  0  0  0  0  0  0  0
   -3.2230    0.1980    0.1430 C   0  0  0  0  0  0  0  0  0  0  0  0
   -3.6250    0.8380    0.9350 H   0  0  0  0  0  0  0  0  0  0  0  0
   -2.8370   -1.0310    0.7520 O   0  0  0  0  0  0  0  0  0  0  0  0
   -2.6520   -1.6610    0.0170 H   0  0  0  0  0  0  0  0  0  0  0  0
   -4.0330   -0.0200   -0.5610 H   0  0  0  0  0  0  0  0  0  0  0  0
   -1.2360   -0.0270   -1.4750 C   0  0  3  0  0  0  0  0  0  0  0  0
   -0.7400   -0.7930   -0.8670 H   0  0  0  0  0  0  0  0  0  0  0  0
   -0.1610    0.8170   -2.1720 C   0  0  3  0  0  0  0  0  0  0  0  0
   -0.6220    1.5390   -2.8580 H   0  0  0  0  0  0  0  0  0  0  0  0
    0.6820   -0.0080   -2.9990 O   0  0  0  0  0  0  0  0  0  0  0  0
    1.4700    0.5500   -3.1760 H   0  0  0  0  0  0  0  0  0  0  0  0
    0.7020    1.5250   -1.1260 C   0  0  3  0  0  0  0  0  0  0  0  0
    1.3000    0.7770   -0.5910 H   0  0  0  0  0  0  0  0  0  0  0  0
    1.6160    2.3930   -1.8110 O   0  0  0  0  0  0  0  0  0  0  0  0
    1.1260    3.2300   -1.9550 H   0  0  0  0  0  0  0  0  0  0  0  0
  1  2  1  0  0  0  0
  1  7  1  0  0  0  0
  1  8  1  0  0  0  0
  1 23  1  0  0  0  0
  2  3  1  0  0  0  0
  2  4  1  0  0  0  0
  2  6  1  0  0  0  0
  4  5  1  0  0  0  0
  8  9  1  0  0  0  0
  8 11  1  0  0  0  0
  8 12  1  0  0  0  0
  9 10  1  0  0  0  0
 12 13  1  0  0  0  0
 12 14  1  0  0  0  0
 12 16  1  0  0  0  0
 14 15  1  0  0  0  0
 16 17  1  0  0  0  0
 16 19  1  0  0  0  0
 16 20  1  0  0  0  0
 17 18  1  0  0  0  0
 20 21  1  0  0  0  0
 20 22  1  0  0  0  0
 20 23  1  0  0  0  0
 21 36  1  0  0  0  0
 24 25  1  0  0  0  0
 24 26  1  0  0  0  0
 24 28  1  0  0  0  0
 24 42  1  0  0  0  0
 26 27  1  0  0  0  0
 28 29  1  0  0  0  0
 29 30  1  0  0  0  0
 29 31  1  0  0  0  0
 29 36  1  0  0  0  0
 31 32  1  0  0  0  0
 31 33  1  0  0  0  0
 31 35  1  0  0  0  0
 33 34  1  0  0  0  0
 36 37  1  0  0  0  0
 36 38  1  0  0  0  0
 38 39  1  0  0  0  0
 38 40  1  0  0  0  0
 38 42  1  0  0  0  0
 40 41  1  0  0  0  0
 42 43  1  0  0  0  0
 42 44  1  0  0  0  0
 44 45  1  0  0  0  0
M  END
$$$$
