# Supplementary material for: Molecular Modeling to Estimate the Diffusion Coefficients of Drugs and Other Small Molecules
Source: Molecules. 2020 Nov 16;25(22):5340. doi: 10.3390/molecules25225340 (PMC7709040; doi:10.3390/molecules25225340)
Supplement: Supplementary file 1 [file molecules-25-05340-s001.zip › SupplmntFiles/MolFiles/lactose/lactose_13.mol]

  MOE2016           3D

 45 46  0  0  1  0  0  0  0  0999 V2000
   -4.5770   -0.6820   -0.8580 C   0  0  3  0  0  0  0  0  0  0  0  0
   -5.0790    0.6990   -1.3110 C   0  0  0  0  0  0  0  0  0  0  0  0
   -5.1660    0.7380   -2.4010 H   0  0  0  0  0  0  0  0  0  0  0  0
   -4.1900    1.7470   -0.9210 O   0  0  0  0  0  0  0  0  0  0  0  0
   -3.7960    1.4600   -0.0590 H   0  0  0  0  0  0  0  0  0  0  0  0
   -6.0600    0.9110   -0.8730 H   0  0  0  0  0  0  0  0  0  0  0  0
   -5.3130   -1.4410   -1.1520 H   0  0  0  0  0  0  0  0  0  0  0  0
   -4.3520   -0.7340    0.6650 C   0  0  3  0  0  0  0  0  0  0  0  0
   -3.5570    0.3940    1.0860 O   0  0  0  0  0  0  0  0  0  0  0  0
   -3.2640    0.1480    1.9930 H   0  0  0  0  0  0  0  0  0  0  0  0
   -5.3060   -0.6480    1.1980 H   0  0  0  0  0  0  0  0  0  0  0  0
   -3.6220   -2.0090    1.0820 C   0  0  3  0  0  0  0  0  0  0  0  0
   -4.2840   -2.8790    1.0020 H   0  0  0  0  0  0  0  0  0  0  0  0
   -3.2440   -1.8830    2.4600 O   0  0  0  0  0  0  0  0  0  0  0  0
   -2.6250   -2.6250    2.6180 H   0  0  0  0  0  0  0  0  0  0  0  0
   -2.3650   -2.2150    0.2360 C   0  0  3  0  0  0  0  0  0  0  0  0
   -1.7490   -3.4450    0.6230 O   0  0  0  0  0  0  0  0  0  0  0  0
   -0.8420   -3.4100    0.2130 H   0  0  0  0  0  0  0  0  0  0  0  0
   -1.6500   -1.4190    0.4720 H   0  0  0  0  0  0  0  0  0  0  0  0
   -2.7670   -2.2030   -1.2480 C   0  0  3  0  0  0  0  0  0  0  0  0
   -1.6980   -2.5080   -2.1500 O   0  0  0  0  0  0  0  0  0  0  0  0
   -3.5050   -2.9950   -1.4280 H   0  0  0  0  0  0  0  0  0  0  0  0
   -3.3620   -0.9500   -1.5810 O   0  0  0  0  0  0  0  0  0  0  0  0
    2.0330   -1.0010   -3.2060 C   0  0  3  0  0  0  0  0  0  0  0  0
    2.1930   -1.7810   -3.9610 H   0  0  0  0  0  0  0  0  0  0  0  0
    3.1760   -0.1540   -3.2170 O   0  0  0  0  0  0  0  0  0  0  0  0
    3.2950    0.1140   -4.1450 H   0  0  0  0  0  0  0  0  0  0  0  0
    0.8770   -0.2330   -3.5170 O   0  0  0  0  0  0  0  0  0  0  0  0
   -0.3260   -1.0290   -3.5030 C   0  0  3  0  0  0  0  0  0  0  0  0
   -0.2180   -1.8220   -4.2560 H   0  0  0  0  0  0  0  0  0  0  0  0
   -1.4700   -0.1150   -3.9490 C   0  0  0  0  0  0  0  0  0  0  0  0
   -2.4060   -0.6640   -4.0730 H   0  0  0  0  0  0  0  0  0  0  0  0
   -1.1290    0.4690   -5.2080 O   0  0  0  0  0  0  0  0  0  0  0  0
   -0.2220    0.8120   -5.0890 H   0  0  0  0  0  0  0  0  0  0  0  0
   -1.6230    0.7060   -3.2410 H   0  0  0  0  0  0  0  0  0  0  0  0
   -0.5750   -1.6280   -2.1070 C   0  0  3  0  0  0  0  0  0  0  0  0
   -0.7180   -0.8160   -1.3840 H   0  0  0  0  0  0  0  0  0  0  0  0
    0.6580   -2.4520   -1.7040 C   0  0  3  0  0  0  0  0  0  0  0  0
    0.7440   -3.3440   -2.3380 H   0  0  0  0  0  0  0  0  0  0  0  0
    0.5280   -2.9520   -0.3600 O   0  0  0  0  0  0  0  0  0  0  0  0
    1.4360   -3.2450   -0.1270 H   0  0  0  0  0  0  0  0  0  0  0  0
    1.9190   -1.6010   -1.8020 C   0  0  3  0  0  0  0  0  0  0  0  0
    1.8950   -0.8080   -1.0430 H   0  0  0  0  0  0  0  0  0  0  0  0
    3.0510   -2.4220   -1.4950 O   0  0  0  0  0  0  0  0  0  0  0  0
    3.8330   -1.8680   -1.6920 H   0  0  0  0  0  0  0  0  0  0  0  0
  1  2  1  0  0  0  0
  1  7  1  0  0  0  0
  1  8  1  0  0  0  0
  1 23  1  0  0  0  0
  2  3  1  0  0  0  0
  2  4  1  0  0  0  0
  2  6  1  0  0  0  0
  4  5  1  0  0  0  0
  8  9  1  0  0  0  0
  8 11  1  0  0  0  0
  8 12  1  0  0  0  0
  9 10  1  0  0  0  0
 12 13  1  0  0  0  0
 12 14  1  0  0  0  0
 12 16  1  0  0  0  0
 14 15  1  0  0  0  0
 16 17  1  0  0  0  0
 16 19  1  0  0  0  0
 16 20  1  0  0  0  0
 17 18  1  0  0  0  0
 20 21  1  0  0  0  0
 20 22  1  0  0  0  0
 20 23  1  0  0  0  0
 21 36  1  0  0  0  0
 24 25  1  0  0  0  0
 24 26  1  0  0  0  0
 24 28  1  0  0  0  0
 24 42  1  0  0  0  0
 26 27  1  0  0  0  0
 28 29  1  0  0  0  0
 29 30  1  0  0  0  0
 29 31  1  0  0  0  0
 29 36  1  0  0  0  0
 31 32  1  0  0  0  0
 31 33  1  0  0  0  0
 31 35  1  0  0  0  0
 33 34  1  0  0  0  0
 36 37  1  0  0  0  0
 36 38  1  0  0  0  0
 38 39  1  0  0  0  0
 38 40  1  0  0  0  0
 38 42  1  0  0  0  0
 40 41  1  0  0  0  0
 42 43  1  0  0  0  0
 42 44  1  0  0  0  0
 44 45  1  0  0  0  0
M  END
$$$$
