# Supplementary material for: Molecular Modeling to Estimate the Diffusion Coefficients of Drugs and Other Small Molecules
Source: Molecules. 2020 Nov 16;25(22):5340. doi: 10.3390/molecules25225340 (PMC7709040; doi:10.3390/molecules25225340)
Supplement: Supplementary file 1 [file molecules-25-05340-s001.zip › SupplmntFiles/MolFiles/lactose/lactose_14.mol]

  MOE2016           3D

 45 46  0  0  1  0  0  0  0  0999 V2000
   -1.1460    0.4960    0.8780 C   0  0  3  0  0  0  0  0  0  0  0  0
   -2.4950    0.9890    1.4210 C   0  0  0  0  0  0  0  0  0  0  0  0
   -3.2400    0.1870    1.3900 H   0  0  0  0  0  0  0  0  0  0  0  0
   -2.9740    2.0740    0.6170 O   0  0  0  0  0  0  0  0  0  0  0  0
   -3.9130    2.1990    0.8530 H   0  0  0  0  0  0  0  0  0  0  0  0
   -2.3900    1.3530    2.4480 H   0  0  0  0  0  0  0  0  0  0  0  0
   -0.7270   -0.2310    1.5850 H   0  0  0  0  0  0  0  0  0  0  0  0
   -0.1650    1.6560    0.6430 C   0  0  3  0  0  0  0  0  0  0  0  0
   -0.7060    2.6460   -0.2510 O   0  0  0  0  0  0  0  0  0  0  0  0
   -1.6840    2.6480   -0.0810 H   0  0  0  0  0  0  0  0  0  0  0  0
    0.0630    2.1740    1.5810 H   0  0  0  0  0  0  0  0  0  0  0  0
    1.1160    1.1410   -0.0050 C   0  0  3  0  0  0  0  0  0  0  0  0
    1.7020    0.5560    0.7130 H   0  0  0  0  0  0  0  0  0  0  0  0
    1.9250    2.2570   -0.4020 O   0  0  0  0  0  0  0  0  0  0  0  0
    1.2740    2.9350   -0.6880 H   0  0  0  0  0  0  0  0  0  0  0  0
    0.8200    0.2980   -1.2480 C   0  0  3  0  0  0  0  0  0  0  0  0
    2.0510   -0.2970   -1.6840 O   0  0  0  0  0  0  0  0  0  0  0  0
    2.6940    0.4380   -1.7200 H   0  0  0  0  0  0  0  0  0  0  0  0
    0.4750    0.9350   -2.0720 H   0  0  0  0  0  0  0  0  0  0  0  0
   -0.2330   -0.7770   -0.9360 C   0  0  3  0  0  0  0  0  0  0  0  0
   -0.5950   -1.4180   -2.1650 O   0  0  0  0  0  0  0  0  0  0  0  0
    0.1850   -1.5320   -0.2580 H   0  0  0  0  0  0  0  0  0  0  0  0
   -1.4050   -0.1870   -0.3620 O   0  0  0  0  0  0  0  0  0  0  0  0
   -3.2520   -4.4060   -3.3590 C   0  0  3  0  0  0  0  0  0  0  0  0
   -3.8750   -5.3040   -3.3010 H   0  0  0  0  0  0  0  0  0  0  0  0
   -3.2870   -3.9740   -4.7160 O   0  0  0  0  0  0  0  0  0  0  0  0
   -4.1060   -3.4420   -4.7810 H   0  0  0  0  0  0  0  0  0  0  0  0
   -1.9350   -4.7570   -2.9420 O   0  0  0  0  0  0  0  0  0  0  0  0
   -1.0180   -3.6520   -2.9600 C   0  0  3  0  0  0  0  0  0  0  0  0
   -0.9280   -3.2630   -3.9830 H   0  0  0  0  0  0  0  0  0  0  0  0
    0.3520   -4.2090   -2.5590 C   0  0  0  0  0  0  0  0  0  0  0  0
    0.6850   -4.9620   -3.2810 H   0  0  0  0  0  0  0  0  0  0  0  0
    0.2590   -4.8570   -1.2890 O   0  0  0  0  0  0  0  0  0  0  0  0
   -0.4630   -5.5090   -1.3900 H   0  0  0  0  0  0  0  0  0  0  0  0
    1.1130   -3.4270   -2.4980 H   0  0  0  0  0  0  0  0  0  0  0  0
   -1.4760   -2.5380   -2.0020 C   0  0  3  0  0  0  0  0  0  0  0  0
   -1.4650   -2.8980   -0.9640 H   0  0  0  0  0  0  0  0  0  0  0  0
   -2.9040   -2.1100   -2.3710 C   0  0  3  0  0  0  0  0  0  0  0  0
   -2.9040   -1.5490   -3.3140 H   0  0  0  0  0  0  0  0  0  0  0  0
   -3.4730   -1.2250   -1.3950 O   0  0  0  0  0  0  0  0  0  0  0  0
   -2.7370   -0.6410   -1.0860 H   0  0  0  0  0  0  0  0  0  0  0  0
   -3.8350   -3.3180   -2.4550 C   0  0  3  0  0  0  0  0  0  0  0  0
   -4.0110   -3.7200   -1.4500 H   0  0  0  0  0  0  0  0  0  0  0  0
   -5.0960   -2.8860   -2.9840 O   0  0  0  0  0  0  0  0  0  0  0  0
   -5.3270   -2.0950   -2.4530 H   0  0  0  0  0  0  0  0  0  0  0  0
  1  2  1  0  0  0  0
  1  7  1  0  0  0  0
  1  8  1  0  0  0  0
  1 23  1  0  0  0  0
  2  3  1  0  0  0  0
  2  4  1  0  0  0  0
  2  6  1  0  0  0  0
  4  5  1  0  0  0  0
  8  9  1  0  0  0  0
  8 11  1  0  0  0  0
  8 12  1  0  0  0  0
  9 10  1  0  0  0  0
 12 13  1  0  0  0  0
 12 14  1  0  0  0  0
 12 16  1  0  0  0  0
 14 15  1  0  0  0  0
 16 17  1  0  0  0  0
 16 19  1  0  0  0  0
 16 20  1  0  0  0  0
 17 18  1  0  0  0  0
 20 21  1  0  0  0  0
 20 22  1  0  0  0  0
 20 23  1  0  0  0  0
 21 36  1  0  0  0  0
 24 25  1  0  0  0  0
 24 26  1  0  0  0  0
 24 28  1  0  0  0  0
 24 42  1  0  0  0  0
 26 27  1  0  0  0  0
 28 29  1  0  0  0  0
 29 30  1  0  0  0  0
 29 31  1  0  0  0  0
 29 36  1  0  0  0  0
 31 32  1  0  0  0  0
 31 33  1  0  0  0  0
 31 35  1  0  0  0  0
 33 34  1  0  0  0  0
 36 37  1  0  0  0  0
 36 38  1  0  0  0  0
 38 39  1  0  0  0  0
 38 40  1  0  0  0  0
 38 42  1  0  0  0  0
 40 41  1  0  0  0  0
 42 43  1  0  0  0  0
 42 44  1  0  0  0  0
 44 45  1  0  0  0  0
M  END
$$$$
