# Supplementary material for: Molecular Modeling to Estimate the Diffusion Coefficients of Drugs and Other Small Molecules
Source: Molecules. 2020 Nov 16;25(22):5340. doi: 10.3390/molecules25225340 (PMC7709040; doi:10.3390/molecules25225340)
Supplement: Supplementary file 1 [file molecules-25-05340-s001.zip › SupplmntFiles/MolFiles/lactose/lactose_15.mol]

  MOE2016           3D

 45 46  0  0  1  0  0  0  0  0999 V2000
   -1.0650    0.3750   -3.8290 C   0  0  3  0  0  0  0  0  0  0  0  0
    0.2570    0.2050   -4.5970 C   0  0  0  0  0  0  0  0  0  0  0  0
    0.5450   -0.8500   -4.6370 H   0  0  0  0  0  0  0  0  0  0  0  0
    1.3310    0.9130   -3.9760 O   0  0  0  0  0  0  0  0  0  0  0  0
    0.9250    1.7060   -3.5450 H   0  0  0  0  0  0  0  0  0  0  0  0
    0.1560    0.5800   -5.6210 H   0  0  0  0  0  0  0  0  0  0  0  0
   -1.8580   -0.1590   -4.3680 H   0  0  0  0  0  0  0  0  0  0  0  0
   -1.4400    1.8590   -3.6730 C   0  0  3  0  0  0  0  0  0  0  0  0
   -0.3240    2.5910   -3.1270 O   0  0  0  0  0  0  0  0  0  0  0  0
   -0.7240    3.4330   -2.8120 H   0  0  0  0  0  0  0  0  0  0  0  0
   -1.6500    2.3090   -4.6500 H   0  0  0  0  0  0  0  0  0  0  0  0
   -2.6320    2.0370   -2.7380 C   0  0  3  0  0  0  0  0  0  0  0  0
   -3.5560    1.7150   -3.2340 H   0  0  0  0  0  0  0  0  0  0  0  0
   -2.7660    3.4350   -2.4470 O   0  0  0  0  0  0  0  0  0  0  0  0
   -3.4690    3.4930   -1.7680 H   0  0  0  0  0  0  0  0  0  0  0  0
   -2.4340    1.2690   -1.4360 C   0  0  3  0  0  0  0  0  0  0  0  0
   -3.6390    1.3620   -0.6660 O   0  0  0  0  0  0  0  0  0  0  0  0
   -3.5050    0.7770    0.1050 H   0  0  0  0  0  0  0  0  0  0  0  0
   -1.6430    1.7350   -0.8350 H   0  0  0  0  0  0  0  0  0  0  0  0
   -2.0880   -0.1920   -1.7450 C   0  0  3  0  0  0  0  0  0  0  0  0
   -1.8820   -0.8400   -0.4840 O   0  0  0  0  0  0  0  0  0  0  0  0
   -2.9260   -0.6850   -2.2550 H   0  0  0  0  0  0  0  0  0  0  0  0
   -0.9050   -0.2560   -2.5410 O   0  0  0  0  0  0  0  0  0  0  0  0
   -0.7090   -4.5810    0.8630 C   0  0  3  0  0  0  0  0  0  0  0  0
   -0.3760   -4.1160    1.7980 H   0  0  0  0  0  0  0  0  0  0  0  0
   -0.4830   -5.9800    0.9940 O   0  0  0  0  0  0  0  0  0  0  0  0
    0.3840   -6.1420    0.5770 H   0  0  0  0  0  0  0  0  0  0  0  0
   -2.0960   -4.3330    0.6500 O   0  0  0  0  0  0  0  0  0  0  0  0
   -2.3890   -2.9280    0.5970 C   0  0  3  0  0  0  0  0  0  0  0  0
   -2.0830   -2.4580    1.5410 H   0  0  0  0  0  0  0  0  0  0  0  0
   -3.9110   -2.7990    0.4850 C   0  0  0  0  0  0  0  0  0  0  0  0
   -4.3990   -3.2520    1.3550 H   0  0  0  0  0  0  0  0  0  0  0  0
   -4.3750   -3.4950   -0.6700 O   0  0  0  0  0  0  0  0  0  0  0  0
   -4.0080   -4.3980   -0.5890 H   0  0  0  0  0  0  0  0  0  0  0  0
   -4.2290   -1.7550    0.4150 H   0  0  0  0  0  0  0  0  0  0  0  0
   -1.6710   -2.2570   -0.5920 C   0  0  3  0  0  0  0  0  0  0  0  0
   -2.0700   -2.6390   -1.5410 H   0  0  0  0  0  0  0  0  0  0  0  0
   -0.1640   -2.5610   -0.5220 C   0  0  3  0  0  0  0  0  0  0  0  0
    0.3070   -1.9890    0.2860 H   0  0  0  0  0  0  0  0  0  0  0  0
    0.5230   -2.1850   -1.7220 O   0  0  0  0  0  0  0  0  0  0  0  0
    0.1530   -1.3150   -2.0080 H   0  0  0  0  0  0  0  0  0  0  0  0
    0.0770   -4.0560   -0.3390 C   0  0  3  0  0  0  0  0  0  0  0  0
   -0.2220   -4.5960   -1.2470 H   0  0  0  0  0  0  0  0  0  0  0  0
    1.4740   -4.3130   -0.1650 O   0  0  0  0  0  0  0  0  0  0  0  0
    1.9120   -3.7620   -0.8470 H   0  0  0  0  0  0  0  0  0  0  0  0
  1  2  1  0  0  0  0
  1  7  1  0  0  0  0
  1  8  1  0  0  0  0
  1 23  1  0  0  0  0
  2  3  1  0  0  0  0
  2  4  1  0  0  0  0
  2  6  1  0  0  0  0
  4  5  1  0  0  0  0
  8  9  1  0  0  0  0
  8 11  1  0  0  0  0
  8 12  1  0  0  0  0
  9 10  1  0  0  0  0
 12 13  1  0  0  0  0
 12 14  1  0  0  0  0
 12 16  1  0  0  0  0
 14 15  1  0  0  0  0
 16 17  1  0  0  0  0
 16 19  1  0  0  0  0
 16 20  1  0  0  0  0
 17 18  1  0  0  0  0
 20 21  1  0  0  0  0
 20 22  1  0  0  0  0
 20 23  1  0  0  0  0
 21 36  1  0  0  0  0
 24 25  1  0  0  0  0
 24 26  1  0  0  0  0
 24 28  1  0  0  0  0
 24 42  1  0  0  0  0
 26 27  1  0  0  0  0
 28 29  1  0  0  0  0
 29 30  1  0  0  0  0
 29 31  1  0  0  0  0
 29 36  1  0  0  0  0
 31 32  1  0  0  0  0
 31 33  1  0  0  0  0
 31 35  1  0  0  0  0
 33 34  1  0  0  0  0
 36 37  1  0  0  0  0
 36 38  1  0  0  0  0
 38 39  1  0  0  0  0
 38 40  1  0  0  0  0
 38 42  1  0  0  0  0
 40 41  1  0  0  0  0
 42 43  1  0  0  0  0
 42 44  1  0  0  0  0
 44 45  1  0  0  0  0
M  END
$$$$
