# Supplementary material for: Molecular Modeling to Estimate the Diffusion Coefficients of Drugs and Other Small Molecules
Source: Molecules. 2020 Nov 16;25(22):5340. doi: 10.3390/molecules25225340 (PMC7709040; doi:10.3390/molecules25225340)
Supplement: Supplementary file 1 [file molecules-25-05340-s001.zip › SupplmntFiles/MolFiles/lactose/lactose_16.mol]

  MOE2016           3D

 45 46  0  0  1  0  0  0  0  0999 V2000
    0.8410   -2.5350   -2.8820 C   0  0  3  0  0  0  0  0  0  0  0  0
    0.8690   -2.5600   -4.4200 C   0  0  0  0  0  0  0  0  0  0  0  0
    0.6530   -1.5660   -4.8240 H   0  0  0  0  0  0  0  0  0  0  0  0
   -0.1020   -3.4560   -4.9630 O   0  0  0  0  0  0  0  0  0  0  0  0
   -0.2420   -4.1590   -4.2790 H   0  0  0  0  0  0  0  0  0  0  0  0
    1.8530   -2.8770   -4.7790 H   0  0  0  0  0  0  0  0  0  0  0  0
    1.6400   -1.8730   -2.5250 H   0  0  0  0  0  0  0  0  0  0  0  0
    1.0210   -3.9450   -2.2930 C   0  0  3  0  0  0  0  0  0  0  0  0
    0.0680   -4.8490   -2.8880 O   0  0  0  0  0  0  0  0  0  0  0  0
    0.0560   -5.6170   -2.2730 H   0  0  0  0  0  0  0  0  0  0  0  0
    2.0120   -4.3430   -2.5400 H   0  0  0  0  0  0  0  0  0  0  0  0
    0.8100   -3.9510   -0.7820 C   0  0  3  0  0  0  0  0  0  0  0  0
    1.6560   -3.4710   -0.2770 H   0  0  0  0  0  0  0  0  0  0  0  0
    0.7650   -5.3160   -0.3440 O   0  0  0  0  0  0  0  0  0  0  0  0
    0.5140   -5.2790    0.6010 H   0  0  0  0  0  0  0  0  0  0  0  0
   -0.4950   -3.2630   -0.4050 C   0  0  3  0  0  0  0  0  0  0  0  0
   -0.5520   -3.1450    1.0250 O   0  0  0  0  0  0  0  0  0  0  0  0
   -1.2130   -2.4320    1.2260 H   0  0  0  0  0  0  0  0  0  0  0  0
   -1.3550   -3.8770   -0.7000 H   0  0  0  0  0  0  0  0  0  0  0  0
   -0.5610   -1.8840   -1.0630 C   0  0  3  0  0  0  0  0  0  0  0  0
   -1.8550   -1.3790   -0.7450 O   0  0  0  0  0  0  0  0  0  0  0  0
    0.2100   -1.2300   -0.6340 H   0  0  0  0  0  0  0  0  0  0  0  0
   -0.4180   -1.9610   -2.4790 O   0  0  0  0  0  0  0  0  0  0  0  0
   -3.8480    2.2430   -0.9480 C   0  0  3  0  0  0  0  0  0  0  0  0
   -4.8350    1.7640   -0.9450 H   0  0  0  0  0  0  0  0  0  0  0  0
   -4.0480    3.6510   -0.9320 O   0  0  0  0  0  0  0  0  0  0  0  0
   -4.7160    3.8130   -0.2470 H   0  0  0  0  0  0  0  0  0  0  0  0
   -3.1300    1.9060    0.2340 O   0  0  0  0  0  0  0  0  0  0  0  0
   -2.8440    0.5100    0.3490 C   0  0  3  0  0  0  0  0  0  0  0  0
   -3.7850   -0.0580    0.3620 H   0  0  0  0  0  0  0  0  0  0  0  0
   -2.1480    0.2950    1.7050 C   0  0  0  0  0  0  0  0  0  0  0  0
   -1.2070    0.8550    1.7460 H   0  0  0  0  0  0  0  0  0  0  0  0
   -1.8700   -1.0780    1.9790 O   0  0  0  0  0  0  0  0  0  0  0  0
   -1.6020   -1.1120    2.9180 H   0  0  0  0  0  0  0  0  0  0  0  0
   -2.7860    0.6840    2.5070 H   0  0  0  0  0  0  0  0  0  0  0  0
   -1.9720    0.0390   -0.8270 C   0  0  3  0  0  0  0  0  0  0  0  0
   -0.9890    0.5280   -0.7790 H   0  0  0  0  0  0  0  0  0  0  0  0
   -2.6490    0.3890   -2.1540 C   0  0  3  0  0  0  0  0  0  0  0  0
   -3.5240   -0.2530   -2.3180 H   0  0  0  0  0  0  0  0  0  0  0  0
   -1.7740    0.1440   -3.2640 O   0  0  0  0  0  0  0  0  0  0  0  0
   -1.3940   -0.7580   -3.1330 H   0  0  0  0  0  0  0  0  0  0  0  0
   -3.0550    1.8600   -2.2030 C   0  0  3  0  0  0  0  0  0  0  0  0
   -2.1660    2.4960   -2.2960 H   0  0  0  0  0  0  0  0  0  0  0  0
   -3.8270    2.0610   -3.3950 O   0  0  0  0  0  0  0  0  0  0  0  0
   -3.2950    1.6530   -4.1080 H   0  0  0  0  0  0  0  0  0  0  0  0
  1  2  1  0  0  0  0
  1  7  1  0  0  0  0
  1  8  1  0  0  0  0
  1 23  1  0  0  0  0
  2  3  1  0  0  0  0
  2  4  1  0  0  0  0
  2  6  1  0  0  0  0
  4  5  1  0  0  0  0
  8  9  1  0  0  0  0
  8 11  1  0  0  0  0
  8 12  1  0  0  0  0
  9 10  1  0  0  0  0
 12 13  1  0  0  0  0
 12 14  1  0  0  0  0
 12 16  1  0  0  0  0
 14 15  1  0  0  0  0
 16 17  1  0  0  0  0
 16 19  1  0  0  0  0
 16 20  1  0  0  0  0
 17 18  1  0  0  0  0
 20 21  1  0  0  0  0
 20 22  1  0  0  0  0
 20 23  1  0  0  0  0
 21 36  1  0  0  0  0
 24 25  1  0  0  0  0
 24 26  1  0  0  0  0
 24 28  1  0  0  0  0
 24 42  1  0  0  0  0
 26 27  1  0  0  0  0
 28 29  1  0  0  0  0
 29 30  1  0  0  0  0
 29 31  1  0  0  0  0
 29 36  1  0  0  0  0
 31 32  1  0  0  0  0
 31 33  1  0  0  0  0
 31 35  1  0  0  0  0
 33 34  1  0  0  0  0
 36 37  1  0  0  0  0
 36 38  1  0  0  0  0
 38 39  1  0  0  0  0
 38 40  1  0  0  0  0
 38 42  1  0  0  0  0
 40 41  1  0  0  0  0
 42 43  1  0  0  0  0
 42 44  1  0  0  0  0
 44 45  1  0  0  0  0
M  END
$$$$
