# Supplementary material for: Molecular Modeling to Estimate the Diffusion Coefficients of Drugs and Other Small Molecules
Source: Molecules. 2020 Nov 16;25(22):5340. doi: 10.3390/molecules25225340 (PMC7709040; doi:10.3390/molecules25225340)
Supplement: Supplementary file 1 [file molecules-25-05340-s001.zip › SupplmntFiles/MolFiles/lactose/lactose_17.mol]

  MOE2016           3D

 45 46  0  0  1  0  0  0  0  0999 V2000
   -2.2840   -0.9390    1.3310 C   0  0  3  0  0  0  0  0  0  0  0  0
   -1.9470   -2.0410    2.3450 C   0  0  0  0  0  0  0  0  0  0  0  0
   -0.9060   -2.3620    2.2360 H   0  0  0  0  0  0  0  0  0  0  0  0
   -2.7900   -3.1780    2.1190 O   0  0  0  0  0  0  0  0  0  0  0  0
   -2.3760   -3.9260    2.5890 H   0  0  0  0  0  0  0  0  0  0  0  0
   -2.1180   -1.6940    3.3680 H   0  0  0  0  0  0  0  0  0  0  0  0
   -1.7280   -0.0310    1.5990 H   0  0  0  0  0  0  0  0  0  0  0  0
   -3.7950   -0.6520    1.2760 C   0  0  3  0  0  0  0  0  0  0  0  0
   -4.5560   -1.8360    0.9750 O   0  0  0  0  0  0  0  0  0  0  0  0
   -4.0440   -2.5890    1.3720 H   0  0  0  0  0  0  0  0  0  0  0  0
   -4.1590   -0.2860    2.2430 H   0  0  0  0  0  0  0  0  0  0  0  0
   -4.1060    0.3540    0.1730 C   0  0  3  0  0  0  0  0  0  0  0  0
   -3.7410    1.3520    0.4420 H   0  0  0  0  0  0  0  0  0  0  0  0
   -5.5270    0.4520    0.0080 O   0  0  0  0  0  0  0  0  0  0  0  0
   -5.8520   -0.4610    0.1660 H   0  0  0  0  0  0  0  0  0  0  0  0
   -3.5000   -0.0860   -1.1580 C   0  0  3  0  0  0  0  0  0  0  0  0
   -3.6560    0.9690   -2.1190 O   0  0  0  0  0  0  0  0  0  0  0  0
   -4.5970    1.2300   -2.0670 H   0  0  0  0  0  0  0  0  0  0  0  0
   -4.0390   -0.9530   -1.5610 H   0  0  0  0  0  0  0  0  0  0  0  0
   -2.0130   -0.4150   -0.9880 C   0  0  3  0  0  0  0  0  0  0  0  0
   -1.5640   -0.9420   -2.2420 O   0  0  0  0  0  0  0  0  0  0  0  0
   -1.4500    0.5010   -0.7640 H   0  0  0  0  0  0  0  0  0  0  0  0
   -1.8120   -1.3830    0.0430 O   0  0  0  0  0  0  0  0  0  0  0  0
    2.1290   -2.1710   -3.7930 C   0  0  3  0  0  0  0  0  0  0  0  0
    3.2090   -2.1460   -3.9700 H   0  0  0  0  0  0  0  0  0  0  0  0
    1.6010   -3.1730   -4.6580 O   0  0  0  0  0  0  0  0  0  0  0  0
    1.7200   -4.0090   -4.1630 H   0  0  0  0  0  0  0  0  0  0  0  0
    1.6060   -0.8780   -4.0840 O   0  0  0  0  0  0  0  0  0  0  0  0
    0.1940   -0.7770   -3.8720 C   0  0  3  0  0  0  0  0  0  0  0  0
   -0.3300   -1.5150   -4.4940 H   0  0  0  0  0  0  0  0  0  0  0  0
   -0.2650    0.6140   -4.3340 C   0  0  0  0  0  0  0  0  0  0  0  0
    0.0980    1.3950   -3.6560 H   0  0  0  0  0  0  0  0  0  0  0  0
   -1.6810    0.7140   -4.4320 O   0  0  0  0  0  0  0  0  0  0  0  0
   -2.0740    0.4320   -3.5780 H   0  0  0  0  0  0  0  0  0  0  0  0
    0.1530    0.8380   -5.3210 H   0  0  0  0  0  0  0  0  0  0  0  0
   -0.1420   -1.0180   -2.3870 C   0  0  3  0  0  0  0  0  0  0  0  0
    0.3480   -0.2540   -1.7680 H   0  0  0  0  0  0  0  0  0  0  0  0
    0.3750   -2.4090   -1.9890 C   0  0  3  0  0  0  0  0  0  0  0  0
   -0.2220   -3.1930   -2.4700 H   0  0  0  0  0  0  0  0  0  0  0  0
    0.2670   -2.6470   -0.5790 O   0  0  0  0  0  0  0  0  0  0  0  0
   -0.6380   -2.3500   -0.3180 H   0  0  0  0  0  0  0  0  0  0  0  0
    1.8570   -2.5550   -2.3380 C   0  0  3  0  0  0  0  0  0  0  0  0
    2.4570   -1.9280   -1.6670 H   0  0  0  0  0  0  0  0  0  0  0  0
    2.2440   -3.9200   -2.1260 O   0  0  0  0  0  0  0  0  0  0  0  0
    1.9140   -4.1340   -1.2290 H   0  0  0  0  0  0  0  0  0  0  0  0
  1  2  1  0  0  0  0
  1  7  1  0  0  0  0
  1  8  1  0  0  0  0
  1 23  1  0  0  0  0
  2  3  1  0  0  0  0
  2  4  1  0  0  0  0
  2  6  1  0  0  0  0
  4  5  1  0  0  0  0
  8  9  1  0  0  0  0
  8 11  1  0  0  0  0
  8 12  1  0  0  0  0
  9 10  1  0  0  0  0
 12 13  1  0  0  0  0
 12 14  1  0  0  0  0
 12 16  1  0  0  0  0
 14 15  1  0  0  0  0
 16 17  1  0  0  0  0
 16 19  1  0  0  0  0
 16 20  1  0  0  0  0
 17 18  1  0  0  0  0
 20 21  1  0  0  0  0
 20 22  1  0  0  0  0
 20 23  1  0  0  0  0
 21 36  1  0  0  0  0
 24 25  1  0  0  0  0
 24 26  1  0  0  0  0
 24 28  1  0  0  0  0
 24 42  1  0  0  0  0
 26 27  1  0  0  0  0
 28 29  1  0  0  0  0
 29 30  1  0  0  0  0
 29 31  1  0  0  0  0
 29 36  1  0  0  0  0
 31 32  1  0  0  0  0
 31 33  1  0  0  0  0
 31 35  1  0  0  0  0
 33 34  1  0  0  0  0
 36 37  1  0  0  0  0
 36 38  1  0  0  0  0
 38 39  1  0  0  0  0
 38 40  1  0  0  0  0
 38 42  1  0  0  0  0
 40 41  1  0  0  0  0
 42 43  1  0  0  0  0
 42 44  1  0  0  0  0
 44 45  1  0  0  0  0
M  END
$$$$
