# Supplementary material for: Molecular Modeling to Estimate the Diffusion Coefficients of Drugs and Other Small Molecules
Source: Molecules. 2020 Nov 16;25(22):5340. doi: 10.3390/molecules25225340 (PMC7709040; doi:10.3390/molecules25225340)
Supplement: Supplementary file 1 [file molecules-25-05340-s001.zip › SupplmntFiles/MolFiles/lactose/lactose_18.mol]

  MOE2016           3D

 45 46  0  0  1  0  0  0  0  0999 V2000
   -2.8570   -3.9370   -0.6420 C   0  0  3  0  0  0  0  0  0  0  0  0
   -3.5920   -3.8760    0.7040 C   0  0  0  0  0  0  0  0  0  0  0  0
   -4.5470   -3.3470    0.6160 H   0  0  0  0  0  0  0  0  0  0  0  0
   -2.7810   -3.1770    1.6590 O   0  0  0  0  0  0  0  0  0  0  0  0
   -3.0020   -2.2210    1.5730 H   0  0  0  0  0  0  0  0  0  0  0  0
   -3.7770   -4.8820    1.0910 H   0  0  0  0  0  0  0  0  0  0  0  0
   -3.4790   -4.4740   -1.3680 H   0  0  0  0  0  0  0  0  0  0  0  0
   -1.4820   -4.6200   -0.5060 C   0  0  3  0  0  0  0  0  0  0  0  0
   -0.6710   -4.0000    0.5080 O   0  0  0  0  0  0  0  0  0  0  0  0
   -1.2920   -3.6930    1.2170 H   0  0  0  0  0  0  0  0  0  0  0  0
   -1.5950   -5.6700   -0.2150 H   0  0  0  0  0  0  0  0  0  0  0  0
   -0.6980   -4.5090   -1.8150 C   0  0  3  0  0  0  0  0  0  0  0  0
   -1.1510   -5.1240   -2.6000 H   0  0  0  0  0  0  0  0  0  0  0  0
    0.6370   -4.9900   -1.6150 O   0  0  0  0  0  0  0  0  0  0  0  0
    0.8590   -4.7270   -0.6950 H   0  0  0  0  0  0  0  0  0  0  0  0
   -0.6140   -3.0500   -2.2630 C   0  0  3  0  0  0  0  0  0  0  0  0
    0.0520   -2.9510   -3.5300 O   0  0  0  0  0  0  0  0  0  0  0  0
    0.7990   -3.5840   -3.4740 H   0  0  0  0  0  0  0  0  0  0  0  0
    0.0100   -2.4970   -1.5530 H   0  0  0  0  0  0  0  0  0  0  0  0
   -2.0300   -2.4560   -2.3450 C   0  0  3  0  0  0  0  0  0  0  0  0
   -2.0540   -1.0910   -2.7830 O   0  0  0  0  0  0  0  0  0  0  0  0
   -2.6080   -3.0010   -3.1020 H   0  0  0  0  0  0  0  0  0  0  0  0
   -2.7100   -2.5760   -1.0920 O   0  0  0  0  0  0  0  0  0  0  0  0
   -0.6340    2.6110   -1.4100 C   0  0  3  0  0  0  0  0  0  0  0  0
   -0.1420    3.3100   -0.7250 H   0  0  0  0  0  0  0  0  0  0  0  0
   -1.1820    3.3970   -2.4670 O   0  0  0  0  0  0  0  0  0  0  0  0
   -0.4420    3.4960   -3.1000 H   0  0  0  0  0  0  0  0  0  0  0  0
   -1.6450    1.9180   -0.6830 O   0  0  0  0  0  0  0  0  0  0  0  0
   -2.3520    0.9460   -1.4700 C   0  0  3  0  0  0  0  0  0  0  0  0
   -2.8000    1.4580   -2.3320 H   0  0  0  0  0  0  0  0  0  0  0  0
   -3.5280    0.4170   -0.6300 C   0  0  0  0  0  0  0  0  0  0  0  0
   -3.9960    1.2330   -0.0710 H   0  0  0  0  0  0  0  0  0  0  0  0
   -3.1300   -0.5750    0.3180 O   0  0  0  0  0  0  0  0  0  0  0  0
   -2.9340   -1.3660   -0.2410 H   0  0  0  0  0  0  0  0  0  0  0  0
   -4.2880   -0.0330   -1.2770 H   0  0  0  0  0  0  0  0  0  0  0  0
   -1.3740   -0.1480   -1.9490 C   0  0  3  0  0  0  0  0  0  0  0  0
   -0.9100   -0.6320   -1.0820 H   0  0  0  0  0  0  0  0  0  0  0  0
   -0.2720    0.5220   -2.7830 C   0  0  3  0  0  0  0  0  0  0  0  0
   -0.6830    0.9100   -3.7240 H   0  0  0  0  0  0  0  0  0  0  0  0
    0.7590   -0.3990   -3.1630 O   0  0  0  0  0  0  0  0  0  0  0  0
    0.3290   -1.2010   -3.5440 H   0  0  0  0  0  0  0  0  0  0  0  0
    0.4000    1.6370   -1.9810 C   0  0  3  0  0  0  0  0  0  0  0  0
    0.9950    1.2010   -1.1690 H   0  0  0  0  0  0  0  0  0  0  0  0
    1.2930    2.3500   -2.8490 O   0  0  0  0  0  0  0  0  0  0  0  0
    1.8300    1.6520   -3.2780 H   0  0  0  0  0  0  0  0  0  0  0  0
  1  2  1  0  0  0  0
  1  7  1  0  0  0  0
  1  8  1  0  0  0  0
  1 23  1  0  0  0  0
  2  3  1  0  0  0  0
  2  4  1  0  0  0  0
  2  6  1  0  0  0  0
  4  5  1  0  0  0  0
  8  9  1  0  0  0  0
  8 11  1  0  0  0  0
  8 12  1  0  0  0  0
  9 10  1  0  0  0  0
 12 13  1  0  0  0  0
 12 14  1  0  0  0  0
 12 16  1  0  0  0  0
 14 15  1  0  0  0  0
 16 17  1  0  0  0  0
 16 19  1  0  0  0  0
 16 20  1  0  0  0  0
 17 18  1  0  0  0  0
 20 21  1  0  0  0  0
 20 22  1  0  0  0  0
 20 23  1  0  0  0  0
 21 36  1  0  0  0  0
 24 25  1  0  0  0  0
 24 26  1  0  0  0  0
 24 28  1  0  0  0  0
 24 42  1  0  0  0  0
 26 27  1  0  0  0  0
 28 29  1  0  0  0  0
 29 30  1  0  0  0  0
 29 31  1  0  0  0  0
 29 36  1  0  0  0  0
 31 32  1  0  0  0  0
 31 33  1  0  0  0  0
 31 35  1  0  0  0  0
 33 34  1  0  0  0  0
 36 37  1  0  0  0  0
 36 38  1  0  0  0  0
 38 39  1  0  0  0  0
 38 40  1  0  0  0  0
 38 42  1  0  0  0  0
 40 41  1  0  0  0  0
 42 43  1  0  0  0  0
 42 44  1  0  0  0  0
 44 45  1  0  0  0  0
M  END
$$$$
