# Supplementary material for: Molecular Modeling to Estimate the Diffusion Coefficients of Drugs and Other Small Molecules
Source: Molecules. 2020 Nov 16;25(22):5340. doi: 10.3390/molecules25225340 (PMC7709040; doi:10.3390/molecules25225340)
Supplement: Supplementary file 1 [file molecules-25-05340-s001.zip › SupplmntFiles/MolFiles/lactose/lactose_19.mol]

  MOE2016           3D

 45 46  0  0  1  0  0  0  0  0999 V2000
    1.6020   -1.9180   -1.1370 C   0  0  3  0  0  0  0  0  0  0  0  0
    2.0220   -2.4420    0.2380 C   0  0  0  0  0  0  0  0  0  0  0  0
    3.0600   -2.7890    0.2260 H   0  0  0  0  0  0  0  0  0  0  0  0
    1.1960   -3.5500    0.6040 O   0  0  0  0  0  0  0  0  0  0  0  0
    0.2760   -3.2210    0.6510 H   0  0  0  0  0  0  0  0  0  0  0  0
    1.9090   -1.6810    1.0170 H   0  0  0  0  0  0  0  0  0  0  0  0
    1.5620   -2.7570   -1.8440 H   0  0  0  0  0  0  0  0  0  0  0  0
    2.5450   -0.8260   -1.6580 C   0  0  3  0  0  0  0  0  0  0  0  0
    2.7010    0.2140   -0.6850 O   0  0  0  0  0  0  0  0  0  0  0  0
    3.0330    0.9800   -1.1990 H   0  0  0  0  0  0  0  0  0  0  0  0
    3.5460   -1.2320   -1.8410 H   0  0  0  0  0  0  0  0  0  0  0  0
    1.9880   -0.1980   -2.9380 C   0  0  3  0  0  0  0  0  0  0  0  0
    2.0870   -0.8960   -3.7770 H   0  0  0  0  0  0  0  0  0  0  0  0
    2.7750    0.9610   -3.2480 O   0  0  0  0  0  0  0  0  0  0  0  0
    2.3180    1.3910   -3.9990 H   0  0  0  0  0  0  0  0  0  0  0  0
    0.5260    0.2190   -2.7680 C   0  0  3  0  0  0  0  0  0  0  0  0
    0.0310    0.6600   -4.0380 O   0  0  0  0  0  0  0  0  0  0  0  0
   -0.9160    0.8580   -3.9030 H   0  0  0  0  0  0  0  0  0  0  0  0
    0.4530    1.0780   -2.0890 H   0  0  0  0  0  0  0  0  0  0  0  0
   -0.2920   -0.9630   -2.2350 C   0  0  3  0  0  0  0  0  0  0  0  0
   -1.6390   -0.5090   -2.0400 O   0  0  0  0  0  0  0  0  0  0  0  0
   -0.3080   -1.7800   -2.9690 H   0  0  0  0  0  0  0  0  0  0  0  0
    0.2600   -1.4070   -0.9970 O   0  0  0  0  0  0  0  0  0  0  0  0
   -5.1400   -2.2070   -0.4640 C   0  0  3  0  0  0  0  0  0  0  0  0
   -5.8930   -2.9710   -0.2470 H   0  0  0  0  0  0  0  0  0  0  0  0
   -5.6720   -0.9690   -0.0030 O   0  0  0  0  0  0  0  0  0  0  0  0
   -5.4690   -0.9580    0.9550 H   0  0  0  0  0  0  0  0  0  0  0  0
   -4.9160   -2.1950   -1.8720 O   0  0  0  0  0  0  0  0  0  0  0  0
   -3.9240   -1.2400   -2.2820 C   0  0  3  0  0  0  0  0  0  0  0  0
   -4.2670   -0.2340   -2.0050 H   0  0  0  0  0  0  0  0  0  0  0  0
   -3.8660   -1.3050   -3.8120 C   0  0  0  0  0  0  0  0  0  0  0  0
   -3.1760   -0.5650   -4.2270 H   0  0  0  0  0  0  0  0  0  0  0  0
   -5.1680   -1.0510   -4.3410 O   0  0  0  0  0  0  0  0  0  0  0  0
   -5.7790   -1.5370   -3.7520 H   0  0  0  0  0  0  0  0  0  0  0  0
   -3.5670   -2.3010   -4.1530 H   0  0  0  0  0  0  0  0  0  0  0  0
   -2.5560   -1.5470   -1.6530 C   0  0  3  0  0  0  0  0  0  0  0  0
   -2.1970   -2.5240   -2.0040 H   0  0  0  0  0  0  0  0  0  0  0  0
   -2.7170   -1.5840   -0.1210 C   0  0  3  0  0  0  0  0  0  0  0  0
   -2.8890   -0.5730    0.2690 H   0  0  0  0  0  0  0  0  0  0  0  0
   -1.5270   -2.0540    0.5320 O   0  0  0  0  0  0  0  0  0  0  0  0
   -0.7920   -1.5550    0.0960 H   0  0  0  0  0  0  0  0  0  0  0  0
   -3.8480   -2.5270    0.2910 C   0  0  3  0  0  0  0  0  0  0  0  0
   -3.5500   -3.5650    0.1020 H   0  0  0  0  0  0  0  0  0  0  0  0
   -4.0760   -2.3840    1.7000 O   0  0  0  0  0  0  0  0  0  0  0  0
   -3.1870   -2.4560    2.1050 H   0  0  0  0  0  0  0  0  0  0  0  0
  1  2  1  0  0  0  0
  1  7  1  0  0  0  0
  1  8  1  0  0  0  0
  1 23  1  0  0  0  0
  2  3  1  0  0  0  0
  2  4  1  0  0  0  0
  2  6  1  0  0  0  0
  4  5  1  0  0  0  0
  8  9  1  0  0  0  0
  8 11  1  0  0  0  0
  8 12  1  0  0  0  0
  9 10  1  0  0  0  0
 12 13  1  0  0  0  0
 12 14  1  0  0  0  0
 12 16  1  0  0  0  0
 14 15  1  0  0  0  0
 16 17  1  0  0  0  0
 16 19  1  0  0  0  0
 16 20  1  0  0  0  0
 17 18  1  0  0  0  0
 20 21  1  0  0  0  0
 20 22  1  0  0  0  0
 20 23  1  0  0  0  0
 21 36  1  0  0  0  0
 24 25  1  0  0  0  0
 24 26  1  0  0  0  0
 24 28  1  0  0  0  0
 24 42  1  0  0  0  0
 26 27  1  0  0  0  0
 28 29  1  0  0  0  0
 29 30  1  0  0  0  0
 29 31  1  0  0  0  0
 29 36  1  0  0  0  0
 31 32  1  0  0  0  0
 31 33  1  0  0  0  0
 31 35  1  0  0  0  0
 33 34  1  0  0  0  0
 36 37  1  0  0  0  0
 36 38  1  0  0  0  0
 38 39  1  0  0  0  0
 38 40  1  0  0  0  0
 38 42  1  0  0  0  0
 40 41  1  0  0  0  0
 42 43  1  0  0  0  0
 42 44  1  0  0  0  0
 44 45  1  0  0  0  0
M  END
$$$$
