# Supplementary material for: Molecular Modeling to Estimate the Diffusion Coefficients of Drugs and Other Small Molecules
Source: Molecules. 2020 Nov 16;25(22):5340. doi: 10.3390/molecules25225340 (PMC7709040; doi:10.3390/molecules25225340)
Supplement: Supplementary file 1 [file molecules-25-05340-s001.zip › SupplmntFiles/MolFiles/lactose/lactose_2.mol]

  MOE2016           3D

 45 46  0  0  1  0  0  0  0  0999 V2000
   -2.1870    1.6930   -2.4760 C   0  0  3  0  0  0  0  0  0  0  0  0
   -2.0730    1.9730   -3.9840 C   0  0  0  0  0  0  0  0  0  0  0  0
   -2.8720    1.4630   -4.5310 H   0  0  0  0  0  0  0  0  0  0  0  0
   -0.8330    1.5110   -4.5220 O   0  0  0  0  0  0  0  0  0  0  0  0
   -0.1660    1.6190   -3.8000 H   0  0  0  0  0  0  0  0  0  0  0  0
   -2.1450    3.0470   -4.1810 H   0  0  0  0  0  0  0  0  0  0  0  0
   -3.1400    2.0980   -2.1130 H   0  0  0  0  0  0  0  0  0  0  0  0
   -1.0190    2.3210   -1.6950 C   0  0  3  0  0  0  0  0  0  0  0  0
    0.2350    1.9320   -2.2920 O   0  0  0  0  0  0  0  0  0  0  0  0
    0.9030    2.1570   -1.6060 H   0  0  0  0  0  0  0  0  0  0  0  0
   -1.0580    3.4150   -1.7540 H   0  0  0  0  0  0  0  0  0  0  0  0
   -1.0130    1.8670   -0.2370 C   0  0  3  0  0  0  0  0  0  0  0  0
   -1.8390    2.3320    0.3150 H   0  0  0  0  0  0  0  0  0  0  0  0
    0.2100    2.3120    0.3670 O   0  0  0  0  0  0  0  0  0  0  0  0
    0.2350    1.8680    1.2400 H   0  0  0  0  0  0  0  0  0  0  0  0
   -1.0950    0.3430   -0.1390 C   0  0  3  0  0  0  0  0  0  0  0  0
   -1.1750   -0.0170    1.2420 O   0  0  0  0  0  0  0  0  0  0  0  0
   -1.0400   -1.0030    1.2580 H   0  0  0  0  0  0  0  0  0  0  0  0
   -0.1610   -0.0830   -0.5210 H   0  0  0  0  0  0  0  0  0  0  0  0
   -2.3200   -0.1380   -0.9350 C   0  0  3  0  0  0  0  0  0  0  0  0
   -2.5730   -1.5430   -0.8720 O   0  0  0  0  0  0  0  0  0  0  0  0
   -3.2230    0.3170   -0.5090 H   0  0  0  0  0  0  0  0  0  0  0  0
   -2.2280    0.2610   -2.3060 O   0  0  0  0  0  0  0  0  0  0  0  0
   -0.6570   -5.1870   -1.5670 C   0  0  3  0  0  0  0  0  0  0  0  0
    0.1230   -5.8980   -1.8600 H   0  0  0  0  0  0  0  0  0  0  0  0
   -1.7940   -5.9460   -1.1750 O   0  0  0  0  0  0  0  0  0  0  0  0
   -1.9330   -6.5890   -1.8940 H   0  0  0  0  0  0  0  0  0  0  0  0
   -0.9520   -4.3510   -2.6740 O   0  0  0  0  0  0  0  0  0  0  0  0
   -1.9460   -3.3450   -2.4140 C   0  0  3  0  0  0  0  0  0  0  0  0
   -2.8990   -3.8260   -2.1530 H   0  0  0  0  0  0  0  0  0  0  0  0
   -2.1530   -2.5970   -3.7400 C   0  0  0  0  0  0  0  0  0  0  0  0
   -1.2470   -2.0520   -4.0320 H   0  0  0  0  0  0  0  0  0  0  0  0
   -3.2470   -1.6960   -3.7020 O   0  0  0  0  0  0  0  0  0  0  0  0
   -2.9420   -0.9190   -3.1790 H   0  0  0  0  0  0  0  0  0  0  0  0
   -2.3470   -3.3190   -4.5410 H   0  0  0  0  0  0  0  0  0  0  0  0
   -1.5080   -2.4160   -1.2580 C   0  0  3  0  0  0  0  0  0  0  0  0
   -0.6160   -1.8590   -1.5670 H   0  0  0  0  0  0  0  0  0  0  0  0
   -1.1750   -3.2720   -0.0260 C   0  0  3  0  0  0  0  0  0  0  0  0
   -2.0910   -3.7030    0.3960 H   0  0  0  0  0  0  0  0  0  0  0  0
   -0.6230   -2.4540    1.0270 O   0  0  0  0  0  0  0  0  0  0  0  0
   -0.2290   -3.1000    1.6540 H   0  0  0  0  0  0  0  0  0  0  0  0
   -0.1700   -4.3690   -0.3700 C   0  0  3  0  0  0  0  0  0  0  0  0
    0.8020   -3.9120   -0.5900 H   0  0  0  0  0  0  0  0  0  0  0  0
   -0.0040   -5.1990    0.7880 O   0  0  0  0  0  0  0  0  0  0  0  0
   -0.7470   -5.8370    0.7630 H   0  0  0  0  0  0  0  0  0  0  0  0
  1  2  1  0  0  0  0
  1  7  1  0  0  0  0
  1  8  1  0  0  0  0
  1 23  1  0  0  0  0
  2  3  1  0  0  0  0
  2  4  1  0  0  0  0
  2  6  1  0  0  0  0
  4  5  1  0  0  0  0
  8  9  1  0  0  0  0
  8 11  1  0  0  0  0
  8 12  1  0  0  0  0
  9 10  1  0  0  0  0
 12 13  1  0  0  0  0
 12 14  1  0  0  0  0
 12 16  1  0  0  0  0
 14 15  1  0  0  0  0
 16 17  1  0  0  0  0
 16 19  1  0  0  0  0
 16 20  1  0  0  0  0
 17 18  1  0  0  0  0
 20 21  1  0  0  0  0
 20 22  1  0  0  0  0
 20 23  1  0  0  0  0
 21 36  1  0  0  0  0
 24 25  1  0  0  0  0
 24 26  1  0  0  0  0
 24 28  1  0  0  0  0
 24 42  1  0  0  0  0
 26 27  1  0  0  0  0
 28 29  1  0  0  0  0
 29 30  1  0  0  0  0
 29 31  1  0  0  0  0
 29 36  1  0  0  0  0
 31 32  1  0  0  0  0
 31 33  1  0  0  0  0
 31 35  1  0  0  0  0
 33 34  1  0  0  0  0
 36 37  1  0  0  0  0
 36 38  1  0  0  0  0
 38 39  1  0  0  0  0
 38 40  1  0  0  0  0
 38 42  1  0  0  0  0
 40 41  1  0  0  0  0
 42 43  1  0  0  0  0
 42 44  1  0  0  0  0
 44 45  1  0  0  0  0
M  END
$$$$
