# Supplementary material for: Molecular Modeling to Estimate the Diffusion Coefficients of Drugs and Other Small Molecules
Source: Molecules. 2020 Nov 16;25(22):5340. doi: 10.3390/molecules25225340 (PMC7709040; doi:10.3390/molecules25225340)
Supplement: Supplementary file 1 [file molecules-25-05340-s001.zip › SupplmntFiles/MolFiles/lactose/lactose_20.mol]

  MOE2016           3D

 45 46  0  0  1  0  0  0  0  0999 V2000
   -2.7980    1.0590   -3.2040 C   0  0  3  0  0  0  0  0  0  0  0  0
   -2.9960    0.7410   -4.6870 C   0  0  0  0  0  0  0  0  0  0  0  0
   -3.1480    1.6510   -5.2740 H   0  0  0  0  0  0  0  0  0  0  0  0
   -4.1530   -0.0820   -4.8410 O   0  0  0  0  0  0  0  0  0  0  0  0
   -4.0310   -0.8220   -4.2160 H   0  0  0  0  0  0  0  0  0  0  0  0
   -2.1470    0.1860   -5.1010 H   0  0  0  0  0  0  0  0  0  0  0  0
   -3.7340    1.4640   -2.7970 H   0  0  0  0  0  0  0  0  0  0  0  0
   -1.6520    2.0540   -2.9810 C   0  0  3  0  0  0  0  0  0  0  0  0
   -0.4560    1.6000   -3.6280 O   0  0  0  0  0  0  0  0  0  0  0  0
    0.2560    2.1540   -3.2430 H   0  0  0  0  0  0  0  0  0  0  0  0
   -1.8930    3.0280   -3.4230 H   0  0  0  0  0  0  0  0  0  0  0  0
   -1.3530    2.2070   -1.4910 C   0  0  3  0  0  0  0  0  0  0  0  0
   -2.1620    2.7500   -0.9870 H   0  0  0  0  0  0  0  0  0  0  0  0
   -0.1580    2.9890   -1.3450 O   0  0  0  0  0  0  0  0  0  0  0  0
    0.0770    2.9100   -0.3970 H   0  0  0  0  0  0  0  0  0  0  0  0
   -1.1380    0.8400   -0.8410 C   0  0  3  0  0  0  0  0  0  0  0  0
   -0.9280    1.0290    0.5610 O   0  0  0  0  0  0  0  0  0  0  0  0
   -0.5760    0.1560    0.8810 H   0  0  0  0  0  0  0  0  0  0  0  0
   -0.2150    0.4050   -1.2390 H   0  0  0  0  0  0  0  0  0  0  0  0
   -2.3620   -0.0510   -1.1290 C   0  0  3  0  0  0  0  0  0  0  0  0
   -2.3250   -1.3310   -0.4880 O   0  0  0  0  0  0  0  0  0  0  0  0
   -3.2560    0.4300   -0.7130 H   0  0  0  0  0  0  0  0  0  0  0  0
   -2.5540   -0.1990   -2.5390 O   0  0  0  0  0  0  0  0  0  0  0  0
    0.1670   -4.7000   -0.4250 C   0  0  3  0  0  0  0  0  0  0  0  0
    1.0080   -5.3440   -0.7050 H   0  0  0  0  0  0  0  0  0  0  0  0
   -0.6160   -5.4160    0.5230 O   0  0  0  0  0  0  0  0  0  0  0  0
   -0.7680   -6.2910    0.1250 H   0  0  0  0  0  0  0  0  0  0  0  0
   -0.5890   -4.4060   -1.5940 O   0  0  0  0  0  0  0  0  0  0  0  0
   -1.6940   -3.5100   -1.3570 C   0  0  3  0  0  0  0  0  0  0  0  0
   -2.3900   -3.9950   -0.6590 H   0  0  0  0  0  0  0  0  0  0  0  0
   -2.4220   -3.3460   -2.6940 C   0  0  0  0  0  0  0  0  0  0  0  0
   -3.3440   -2.7680   -2.5860 H   0  0  0  0  0  0  0  0  0  0  0  0
   -2.7670   -4.6350   -3.2010 O   0  0  0  0  0  0  0  0  0  0  0  0
   -1.9590   -5.1730   -3.0950 H   0  0  0  0  0  0  0  0  0  0  0  0
   -1.7800   -2.8650   -3.4390 H   0  0  0  0  0  0  0  0  0  0  0  0
   -1.2070   -2.1620   -0.8020 C   0  0  3  0  0  0  0  0  0  0  0  0
   -0.5420   -1.6900   -1.5350 H   0  0  0  0  0  0  0  0  0  0  0  0
   -0.4280   -2.4290    0.4930 C   0  0  3  0  0  0  0  0  0  0  0  0
   -1.1030   -2.7910    1.2790 H   0  0  0  0  0  0  0  0  0  0  0  0
    0.1360   -1.2080    1.0110 O   0  0  0  0  0  0  0  0  0  0  0  0
    0.8070   -1.5070    1.6620 H   0  0  0  0  0  0  0  0  0  0  0  0
    0.7030   -3.4270    0.2400 C   0  0  3  0  0  0  0  0  0  0  0  0
    1.4600   -2.9570   -0.3980 H   0  0  0  0  0  0  0  0  0  0  0  0
    1.3260   -3.7260    1.4960 O   0  0  0  0  0  0  0  0  0  0  0  0
    0.7830   -4.4340    1.9010 H   0  0  0  0  0  0  0  0  0  0  0  0
  1  2  1  0  0  0  0
  1  7  1  0  0  0  0
  1  8  1  0  0  0  0
  1 23  1  0  0  0  0
  2  3  1  0  0  0  0
  2  4  1  0  0  0  0
  2  6  1  0  0  0  0
  4  5  1  0  0  0  0
  8  9  1  0  0  0  0
  8 11  1  0  0  0  0
  8 12  1  0  0  0  0
  9 10  1  0  0  0  0
 12 13  1  0  0  0  0
 12 14  1  0  0  0  0
 12 16  1  0  0  0  0
 14 15  1  0  0  0  0
 16 17  1  0  0  0  0
 16 19  1  0  0  0  0
 16 20  1  0  0  0  0
 17 18  1  0  0  0  0
 20 21  1  0  0  0  0
 20 22  1  0  0  0  0
 20 23  1  0  0  0  0
 21 36  1  0  0  0  0
 24 25  1  0  0  0  0
 24 26  1  0  0  0  0
 24 28  1  0  0  0  0
 24 42  1  0  0  0  0
 26 27  1  0  0  0  0
 28 29  1  0  0  0  0
 29 30  1  0  0  0  0
 29 31  1  0  0  0  0
 29 36  1  0  0  0  0
 31 32  1  0  0  0  0
 31 33  1  0  0  0  0
 31 35  1  0  0  0  0
 33 34  1  0  0  0  0
 36 37  1  0  0  0  0
 36 38  1  0  0  0  0
 38 39  1  0  0  0  0
 38 40  1  0  0  0  0
 38 42  1  0  0  0  0
 40 41  1  0  0  0  0
 42 43  1  0  0  0  0
 42 44  1  0  0  0  0
 44 45  1  0  0  0  0
M  END
$$$$
