# Supplementary material for: Molecular Modeling to Estimate the Diffusion Coefficients of Drugs and Other Small Molecules
Source: Molecules. 2020 Nov 16;25(22):5340. doi: 10.3390/molecules25225340 (PMC7709040; doi:10.3390/molecules25225340)
Supplement: Supplementary file 1 [file molecules-25-05340-s001.zip › SupplmntFiles/MolFiles/lactose/lactose_21.mol]

  MOE2016           3D

 45 46  0  0  1  0  0  0  0  0999 V2000
   -4.2070   -1.8880   -1.9930 C   0  0  3  0  0  0  0  0  0  0  0  0
   -5.2810   -1.4500   -0.9820 C   0  0  0  0  0  0  0  0  0  0  0  0
   -5.1140   -0.4150   -0.6690 H   0  0  0  0  0  0  0  0  0  0  0  0
   -5.2690   -2.2550    0.1980 O   0  0  0  0  0  0  0  0  0  0  0  0
   -4.9420   -3.1470   -0.0810 H   0  0  0  0  0  0  0  0  0  0  0  0
   -6.2770   -1.5250   -1.4280 H   0  0  0  0  0  0  0  0  0  0  0  0
   -4.2940   -1.2650   -2.8920 H   0  0  0  0  0  0  0  0  0  0  0  0
   -4.3550   -3.3740   -2.3630 C   0  0  3  0  0  0  0  0  0  0  0  0
   -4.4110   -4.1740   -1.1640 O   0  0  0  0  0  0  0  0  0  0  0  0
   -4.1920   -5.0810   -1.4770 H   0  0  0  0  0  0  0  0  0  0  0  0
   -5.2990   -3.5500   -2.8900 H   0  0  0  0  0  0  0  0  0  0  0  0
   -3.1780   -3.8580   -3.2040 C   0  0  3  0  0  0  0  0  0  0  0  0
   -3.2470   -3.4580   -4.2230 H   0  0  0  0  0  0  0  0  0  0  0  0
   -3.2560   -5.2860   -3.2950 O   0  0  0  0  0  0  0  0  0  0  0  0
   -2.4440   -5.5660   -3.7640 H   0  0  0  0  0  0  0  0  0  0  0  0
   -1.8470   -3.4700   -2.5690 C   0  0  3  0  0  0  0  0  0  0  0  0
   -0.7930   -3.8220   -3.4730 O   0  0  0  0  0  0  0  0  0  0  0  0
    0.0320   -3.5050   -3.0560 H   0  0  0  0  0  0  0  0  0  0  0  0
   -1.6790   -4.0510   -1.6530 H   0  0  0  0  0  0  0  0  0  0  0  0
   -1.8330   -1.9680   -2.2680 C   0  0  3  0  0  0  0  0  0  0  0  0
   -0.5740   -1.6940   -1.6400 O   0  0  0  0  0  0  0  0  0  0  0  0
   -1.8890   -1.3900   -3.1990 H   0  0  0  0  0  0  0  0  0  0  0  0
   -2.9150   -1.6290   -1.4010 O   0  0  0  0  0  0  0  0  0  0  0  0
    1.3490    1.5420    0.0960 C   0  0  3  0  0  0  0  0  0  0  0  0
    1.8940    0.8410    0.7390 H   0  0  0  0  0  0  0  0  0  0  0  0
    1.8270    2.8450    0.4080 O   0  0  0  0  0  0  0  0  0  0  0  0
    1.1910    3.2060    1.0550 H   0  0  0  0  0  0  0  0  0  0  0  0
    1.5950    1.2530   -1.2780 O   0  0  0  0  0  0  0  0  0  0  0  0
    1.2020   -0.0850   -1.6220 C   0  0  3  0  0  0  0  0  0  0  0  0
    1.7800   -0.7840   -1.0010 H   0  0  0  0  0  0  0  0  0  0  0  0
    1.6140   -0.3020   -3.0810 C   0  0  0  0  0  0  0  0  0  0  0  0
    1.4060   -1.3220   -3.4170 H   0  0  0  0  0  0  0  0  0  0  0  0
    3.0150   -0.0650   -3.2100 O   0  0  0  0  0  0  0  0  0  0  0  0
    3.1790    0.7630   -2.7150 H   0  0  0  0  0  0  0  0  0  0  0  0
    1.1020    0.4020   -3.7450 H   0  0  0  0  0  0  0  0  0  0  0  0
   -0.3100   -0.3010   -1.4280 C   0  0  3  0  0  0  0  0  0  0  0  0
   -0.8690    0.3130   -2.1470 H   0  0  0  0  0  0  0  0  0  0  0  0
   -0.7050    0.1020    0.0040 C   0  0  3  0  0  0  0  0  0  0  0  0
   -0.3540   -0.6460    0.7250 H   0  0  0  0  0  0  0  0  0  0  0  0
   -2.1250    0.1770    0.1730 O   0  0  0  0  0  0  0  0  0  0  0  0
   -2.5080   -0.6300   -0.2500 H   0  0  0  0  0  0  0  0  0  0  0  0
   -0.1590    1.4840    0.3500 C   0  0  3  0  0  0  0  0  0  0  0  0
   -0.6690    2.2480   -0.2510 H   0  0  0  0  0  0  0  0  0  0  0  0
   -0.4400    1.7980    1.7170 O   0  0  0  0  0  0  0  0  0  0  0  0
   -1.3720    1.5240    1.8460 H   0  0  0  0  0  0  0  0  0  0  0  0
  1  2  1  0  0  0  0
  1  7  1  0  0  0  0
  1  8  1  0  0  0  0
  1 23  1  0  0  0  0
  2  3  1  0  0  0  0
  2  4  1  0  0  0  0
  2  6  1  0  0  0  0
  4  5  1  0  0  0  0
  8  9  1  0  0  0  0
  8 11  1  0  0  0  0
  8 12  1  0  0  0  0
  9 10  1  0  0  0  0
 12 13  1  0  0  0  0
 12 14  1  0  0  0  0
 12 16  1  0  0  0  0
 14 15  1  0  0  0  0
 16 17  1  0  0  0  0
 16 19  1  0  0  0  0
 16 20  1  0  0  0  0
 17 18  1  0  0  0  0
 20 21  1  0  0  0  0
 20 22  1  0  0  0  0
 20 23  1  0  0  0  0
 21 36  1  0  0  0  0
 24 25  1  0  0  0  0
 24 26  1  0  0  0  0
 24 28  1  0  0  0  0
 24 42  1  0  0  0  0
 26 27  1  0  0  0  0
 28 29  1  0  0  0  0
 29 30  1  0  0  0  0
 29 31  1  0  0  0  0
 29 36  1  0  0  0  0
 31 32  1  0  0  0  0
 31 33  1  0  0  0  0
 31 35  1  0  0  0  0
 33 34  1  0  0  0  0
 36 37  1  0  0  0  0
 36 38  1  0  0  0  0
 38 39  1  0  0  0  0
 38 40  1  0  0  0  0
 38 42  1  0  0  0  0
 40 41  1  0  0  0  0
 42 43  1  0  0  0  0
 42 44  1  0  0  0  0
 44 45  1  0  0  0  0
M  END
$$$$
