# Supplementary material for: Molecular Modeling to Estimate the Diffusion Coefficients of Drugs and Other Small Molecules
Source: Molecules. 2020 Nov 16;25(22):5340. doi: 10.3390/molecules25225340 (PMC7709040; doi:10.3390/molecules25225340)
Supplement: Supplementary file 1 [file molecules-25-05340-s001.zip › SupplmntFiles/MolFiles/lactose/lactose_22.mol]

  MOE2016           3D

 45 46  0  0  1  0  0  0  0  0999 V2000
   -2.9890   -2.3610    0.9380 C   0  0  3  0  0  0  0  0  0  0  0  0
   -3.5640   -3.7710    0.8110 C   0  0  0  0  0  0  0  0  0  0  0  0
   -3.9770   -3.9490   -0.1880 H   0  0  0  0  0  0  0  0  0  0  0  0
   -4.5780   -3.9680    1.7840 O   0  0  0  0  0  0  0  0  0  0  0  0
   -4.9550   -4.8520    1.6300 H   0  0  0  0  0  0  0  0  0  0  0  0
   -2.7760   -4.5150    0.9720 H   0  0  0  0  0  0  0  0  0  0  0  0
   -2.6170   -2.2270    1.9630 H   0  0  0  0  0  0  0  0  0  0  0  0
   -4.0480   -1.2790    0.6530 C   0  0  3  0  0  0  0  0  0  0  0  0
   -4.6380   -1.4780   -0.6400 O   0  0  0  0  0  0  0  0  0  0  0  0
   -5.1260   -0.6470   -0.8160 H   0  0  0  0  0  0  0  0  0  0  0  0
   -4.8650   -1.3210    1.3820 H   0  0  0  0  0  0  0  0  0  0  0  0
   -3.4070    0.1090    0.6570 C   0  0  3  0  0  0  0  0  0  0  0  0
   -3.1070    0.3970    1.6720 H   0  0  0  0  0  0  0  0  0  0  0  0
   -4.3800    1.0650    0.2120 O   0  0  0  0  0  0  0  0  0  0  0  0
   -3.8710    1.8880    0.0620 H   0  0  0  0  0  0  0  0  0  0  0  0
   -2.2050    0.1390   -0.2870 C   0  0  3  0  0  0  0  0  0  0  0  0
   -1.5990    1.4320   -0.2250 O   0  0  0  0  0  0  0  0  0  0  0  0
   -1.0060    1.4600   -1.0230 H   0  0  0  0  0  0  0  0  0  0  0  0
   -2.5650    0.0130   -1.3150 H   0  0  0  0  0  0  0  0  0  0  0  0
   -1.2250   -0.9800    0.1130 C   0  0  3  0  0  0  0  0  0  0  0  0
   -0.0070   -0.9900   -0.6400 O   0  0  0  0  0  0  0  0  0  0  0  0
   -0.9010   -0.8200    1.1490 H   0  0  0  0  0  0  0  0  0  0  0  0
   -1.8690   -2.2600    0.0360 O   0  0  0  0  0  0  0  0  0  0  0  0
    1.0160   -1.4720   -4.6810 C   0  0  3  0  0  0  0  0  0  0  0  0
    0.8330   -1.6820   -5.7410 H   0  0  0  0  0  0  0  0  0  0  0  0
    2.4180   -1.2680   -4.5300 O   0  0  0  0  0  0  0  0  0  0  0  0
    2.8390   -1.9980   -5.0190 H   0  0  0  0  0  0  0  0  0  0  0  0
    0.5770   -2.5850   -3.9150 O   0  0  0  0  0  0  0  0  0  0  0  0
    0.6940   -2.3970   -2.4940 C   0  0  3  0  0  0  0  0  0  0  0  0
    1.7530   -2.2270   -2.2560 H   0  0  0  0  0  0  0  0  0  0  0  0
    0.3020   -3.7060   -1.7920 C   0  0  0  0  0  0  0  0  0  0  0  0
    0.7680   -4.5580   -2.2980 H   0  0  0  0  0  0  0  0  0  0  0  0
   -1.1050   -3.9290   -1.8030 O   0  0  0  0  0  0  0  0  0  0  0  0
   -1.4840   -3.3300   -1.1180 H   0  0  0  0  0  0  0  0  0  0  0  0
    0.6360   -3.7060   -0.7490 H   0  0  0  0  0  0  0  0  0  0  0  0
   -0.1530   -1.1920   -2.0460 C   0  0  3  0  0  0  0  0  0  0  0  0
   -1.2010   -1.3540   -2.3250 H   0  0  0  0  0  0  0  0  0  0  0  0
    0.3620    0.0510   -2.7810 C   0  0  3  0  0  0  0  0  0  0  0  0
    1.3850    0.2920   -2.4640 H   0  0  0  0  0  0  0  0  0  0  0  0
   -0.4230    1.2100   -2.4440 O   0  0  0  0  0  0  0  0  0  0  0  0
   -0.2200    1.8560   -3.1550 H   0  0  0  0  0  0  0  0  0  0  0  0
    0.2910   -0.1800   -4.2900 C   0  0  3  0  0  0  0  0  0  0  0  0
   -0.7610   -0.2290   -4.5960 H   0  0  0  0  0  0  0  0  0  0  0  0
    0.8730    0.9570   -4.9410 O   0  0  0  0  0  0  0  0  0  0  0  0
    1.8380    0.7820   -4.9660 H   0  0  0  0  0  0  0  0  0  0  0  0
  1  2  1  0  0  0  0
  1  7  1  0  0  0  0
  1  8  1  0  0  0  0
  1 23  1  0  0  0  0
  2  3  1  0  0  0  0
  2  4  1  0  0  0  0
  2  6  1  0  0  0  0
  4  5  1  0  0  0  0
  8  9  1  0  0  0  0
  8 11  1  0  0  0  0
  8 12  1  0  0  0  0
  9 10  1  0  0  0  0
 12 13  1  0  0  0  0
 12 14  1  0  0  0  0
 12 16  1  0  0  0  0
 14 15  1  0  0  0  0
 16 17  1  0  0  0  0
 16 19  1  0  0  0  0
 16 20  1  0  0  0  0
 17 18  1  0  0  0  0
 20 21  1  0  0  0  0
 20 22  1  0  0  0  0
 20 23  1  0  0  0  0
 21 36  1  0  0  0  0
 24 25  1  0  0  0  0
 24 26  1  0  0  0  0
 24 28  1  0  0  0  0
 24 42  1  0  0  0  0
 26 27  1  0  0  0  0
 28 29  1  0  0  0  0
 29 30  1  0  0  0  0
 29 31  1  0  0  0  0
 29 36  1  0  0  0  0
 31 32  1  0  0  0  0
 31 33  1  0  0  0  0
 31 35  1  0  0  0  0
 33 34  1  0  0  0  0
 36 37  1  0  0  0  0
 36 38  1  0  0  0  0
 38 39  1  0  0  0  0
 38 40  1  0  0  0  0
 38 42  1  0  0  0  0
 40 41  1  0  0  0  0
 42 43  1  0  0  0  0
 42 44  1  0  0  0  0
 44 45  1  0  0  0  0
M  END
$$$$
