# Supplementary material for: Molecular Modeling to Estimate the Diffusion Coefficients of Drugs and Other Small Molecules
Source: Molecules. 2020 Nov 16;25(22):5340. doi: 10.3390/molecules25225340 (PMC7709040; doi:10.3390/molecules25225340)
Supplement: Supplementary file 1 [file molecules-25-05340-s001.zip › SupplmntFiles/MolFiles/lactose/lactose_23.mol]

  MOE2016           3D

 45 46  0  0  1  0  0  0  0  0999 V2000
    1.4770   -2.0670   -2.2270 C   0  0  3  0  0  0  0  0  0  0  0  0
    2.6000   -1.8230   -1.2090 C   0  0  0  0  0  0  0  0  0  0  0  0
    2.2610   -2.0590   -0.1950 H   0  0  0  0  0  0  0  0  0  0  0  0
    2.9950   -0.4450   -1.2360 O   0  0  0  0  0  0  0  0  0  0  0  0
    3.5420   -0.2990   -0.4410 H   0  0  0  0  0  0  0  0  0  0  0  0
    3.4800   -2.4270   -1.4510 H   0  0  0  0  0  0  0  0  0  0  0  0
    1.2990   -3.1470   -2.3010 H   0  0  0  0  0  0  0  0  0  0  0  0
    1.8170   -1.4770   -3.6060 C   0  0  3  0  0  0  0  0  0  0  0  0
    2.0880   -0.0660   -3.5340 O   0  0  0  0  0  0  0  0  0  0  0  0
    2.5020    0.0770   -2.6430 H   0  0  0  0  0  0  0  0  0  0  0  0
    2.7140   -1.9460   -4.0230 H   0  0  0  0  0  0  0  0  0  0  0  0
    0.6370   -1.6480   -4.5550 C   0  0  3  0  0  0  0  0  0  0  0  0
    0.5130   -2.7010   -4.8310 H   0  0  0  0  0  0  0  0  0  0  0  0
    0.8900   -0.9210   -5.7640 O   0  0  0  0  0  0  0  0  0  0  0  0
    1.3640   -0.1140   -5.4630 H   0  0  0  0  0  0  0  0  0  0  0  0
   -0.6580   -1.1110   -3.9450 C   0  0  3  0  0  0  0  0  0  0  0  0
   -1.7420   -1.4810   -4.8100 O   0  0  0  0  0  0  0  0  0  0  0  0
   -1.4660   -1.2000   -5.7050 H   0  0  0  0  0  0  0  0  0  0  0  0
   -0.6460   -0.0140   -3.9140 H   0  0  0  0  0  0  0  0  0  0  0  0
   -0.8700   -1.6770   -2.5330 C   0  0  3  0  0  0  0  0  0  0  0  0
   -1.9930   -0.9990   -1.9570 O   0  0  0  0  0  0  0  0  0  0  0  0
   -1.0940   -2.7500   -2.5890 H   0  0  0  0  0  0  0  0  0  0  0  0
    0.2800   -1.4550   -1.7100 O   0  0  0  0  0  0  0  0  0  0  0  0
   -4.1230   -1.2020    1.6360 C   0  0  3  0  0  0  0  0  0  0  0  0
   -4.5840   -1.6520    2.5210 H   0  0  0  0  0  0  0  0  0  0  0  0
   -4.5380    0.1600    1.6130 O   0  0  0  0  0  0  0  0  0  0  0  0
   -3.9080    0.6170    2.2070 H   0  0  0  0  0  0  0  0  0  0  0  0
   -4.5780   -1.9190    0.4910 O   0  0  0  0  0  0  0  0  0  0  0  0
   -4.0130   -1.4390   -0.7400 C   0  0  3  0  0  0  0  0  0  0  0  0
   -4.3130   -0.3920   -0.8790 H   0  0  0  0  0  0  0  0  0  0  0  0
   -4.6540   -2.2580   -1.8670 C   0  0  0  0  0  0  0  0  0  0  0  0
   -4.3360   -1.9140   -2.8550 H   0  0  0  0  0  0  0  0  0  0  0  0
   -6.0750   -2.1370   -1.7850 O   0  0  0  0  0  0  0  0  0  0  0  0
   -6.2760   -2.1700   -0.8290 H   0  0  0  0  0  0  0  0  0  0  0  0
   -4.4140   -3.3210   -1.7650 H   0  0  0  0  0  0  0  0  0  0  0  0
   -2.4830   -1.5800   -0.7450 C   0  0  3  0  0  0  0  0  0  0  0  0
   -2.2050   -2.6400   -0.6800 H   0  0  0  0  0  0  0  0  0  0  0  0
   -1.9150   -0.8280    0.4680 C   0  0  3  0  0  0  0  0  0  0  0  0
   -2.0110    0.2560    0.3280 H   0  0  0  0  0  0  0  0  0  0  0  0
   -0.5130   -1.0720    0.6480 O   0  0  0  0  0  0  0  0  0  0  0  0
   -0.1080   -1.0290   -0.2520 H   0  0  0  0  0  0  0  0  0  0  0  0
   -2.6000   -1.2750    1.7590 C   0  0  3  0  0  0  0  0  0  0  0  0
   -2.2930   -2.3000    2.0030 H   0  0  0  0  0  0  0  0  0  0  0  0
   -2.1670   -0.4200    2.8260 O   0  0  0  0  0  0  0  0  0  0  0  0
   -1.1910   -0.4020    2.7470 H   0  0  0  0  0  0  0  0  0  0  0  0
  1  2  1  0  0  0  0
  1  7  1  0  0  0  0
  1  8  1  0  0  0  0
  1 23  1  0  0  0  0
  2  3  1  0  0  0  0
  2  4  1  0  0  0  0
  2  6  1  0  0  0  0
  4  5  1  0  0  0  0
  8  9  1  0  0  0  0
  8 11  1  0  0  0  0
  8 12  1  0  0  0  0
  9 10  1  0  0  0  0
 12 13  1  0  0  0  0
 12 14  1  0  0  0  0
 12 16  1  0  0  0  0
 14 15  1  0  0  0  0
 16 17  1  0  0  0  0
 16 19  1  0  0  0  0
 16 20  1  0  0  0  0
 17 18  1  0  0  0  0
 20 21  1  0  0  0  0
 20 22  1  0  0  0  0
 20 23  1  0  0  0  0
 21 36  1  0  0  0  0
 24 25  1  0  0  0  0
 24 26  1  0  0  0  0
 24 28  1  0  0  0  0
 24 42  1  0  0  0  0
 26 27  1  0  0  0  0
 28 29  1  0  0  0  0
 29 30  1  0  0  0  0
 29 31  1  0  0  0  0
 29 36  1  0  0  0  0
 31 32  1  0  0  0  0
 31 33  1  0  0  0  0
 31 35  1  0  0  0  0
 33 34  1  0  0  0  0
 36 37  1  0  0  0  0
 36 38  1  0  0  0  0
 38 39  1  0  0  0  0
 38 40  1  0  0  0  0
 38 42  1  0  0  0  0
 40 41  1  0  0  0  0
 42 43  1  0  0  0  0
 42 44  1  0  0  0  0
 44 45  1  0  0  0  0
M  END
$$$$
