# Supplementary material for: Molecular Modeling to Estimate the Diffusion Coefficients of Drugs and Other Small Molecules
Source: Molecules. 2020 Nov 16;25(22):5340. doi: 10.3390/molecules25225340 (PMC7709040; doi:10.3390/molecules25225340)
Supplement: Supplementary file 1 [file molecules-25-05340-s001.zip › SupplmntFiles/MolFiles/lactose/lactose_24.mol]

  MOE2016           3D

 45 46  0  0  1  0  0  0  0  0999 V2000
   -0.0430   -3.6930   -1.9660 C   0  0  3  0  0  0  0  0  0  0  0  0
   -0.3500   -4.3400   -3.3270 C   0  0  0  0  0  0  0  0  0  0  0  0
   -0.3330   -3.5870   -4.1210 H   0  0  0  0  0  0  0  0  0  0  0  0
   -1.6420   -4.9490   -3.3510 O   0  0  0  0  0  0  0  0  0  0  0  0
   -1.8210   -5.2470   -2.4240 H   0  0  0  0  0  0  0  0  0  0  0  0
    0.3900   -5.1120   -3.5600 H   0  0  0  0  0  0  0  0  0  0  0  0
    0.9700   -3.2720   -1.9950 H   0  0  0  0  0  0  0  0  0  0  0  0
   -0.1570   -4.7140   -0.8200 C   0  0  3  0  0  0  0  0  0  0  0  0
   -1.4250   -5.3970   -0.8940 O   0  0  0  0  0  0  0  0  0  0  0  0
   -1.5230   -5.8110   -0.0070 H   0  0  0  0  0  0  0  0  0  0  0  0
    0.6120   -5.4890   -0.9160 H   0  0  0  0  0  0  0  0  0  0  0  0
   -0.0580   -4.0360    0.5430 C   0  0  3  0  0  0  0  0  0  0  0  0
    0.9750   -3.7230    0.7380 H   0  0  0  0  0  0  0  0  0  0  0  0
   -0.4130   -4.9960    1.5460 O   0  0  0  0  0  0  0  0  0  0  0  0
   -0.4420   -4.4960    2.3870 H   0  0  0  0  0  0  0  0  0  0  0  0
   -1.0000   -2.8400    0.6340 C   0  0  3  0  0  0  0  0  0  0  0  0
   -0.7620   -2.1710    1.8780 O   0  0  0  0  0  0  0  0  0  0  0  0
   -1.3090   -1.3610    1.8510 H   0  0  0  0  0  0  0  0  0  0  0  0
   -2.0440   -3.1790    0.6580 H   0  0  0  0  0  0  0  0  0  0  0  0
   -0.7620   -1.9020   -0.5540 C   0  0  3  0  0  0  0  0  0  0  0  0
   -1.7020   -0.8290   -0.4230 O   0  0  0  0  0  0  0  0  0  0  0  0
    0.2530   -1.4830   -0.5140 H   0  0  0  0  0  0  0  0  0  0  0  0
   -0.9690   -2.6020   -1.7800 O   0  0  0  0  0  0  0  0  0  0  0  0
   -2.7310    2.5720   -2.6040 C   0  0  3  0  0  0  0  0  0  0  0  0
   -3.7370    2.6200   -2.1690 H   0  0  0  0  0  0  0  0  0  0  0  0
   -2.5650    3.7080   -3.4420 O   0  0  0  0  0  0  0  0  0  0  0  0
   -2.9030    4.4610   -2.9310 H   0  0  0  0  0  0  0  0  0  0  0  0
   -1.7420    2.6540   -1.5840 O   0  0  0  0  0  0  0  0  0  0  0  0
   -1.8020    1.5580   -0.6630 C   0  0  3  0  0  0  0  0  0  0  0  0
   -2.7920    1.5330   -0.1890 H   0  0  0  0  0  0  0  0  0  0  0  0
   -0.7690    1.8490    0.4320 C   0  0  0  0  0  0  0  0  0  0  0  0
   -1.0050    2.7900    0.9400 H   0  0  0  0  0  0  0  0  0  0  0  0
    0.5270    1.9960   -0.1470 O   0  0  0  0  0  0  0  0  0  0  0  0
    0.4200    2.6590   -0.8570 H   0  0  0  0  0  0  0  0  0  0  0  0
   -0.7290    1.0520    1.1800 H   0  0  0  0  0  0  0  0  0  0  0  0
   -1.5140    0.2270   -1.3790 C   0  0  3  0  0  0  0  0  0  0  0  0
   -0.4910    0.2170   -1.7770 H   0  0  0  0  0  0  0  0  0  0  0  0
   -2.5090    0.0580   -2.5370 C   0  0  3  0  0  0  0  0  0  0  0  0
   -3.5090   -0.1660   -2.1460 H   0  0  0  0  0  0  0  0  0  0  0  0
   -2.1680   -1.0460   -3.3860 O   0  0  0  0  0  0  0  0  0  0  0  0
   -1.8740   -1.7850   -2.8010 H   0  0  0  0  0  0  0  0  0  0  0  0
   -2.5510    1.2970   -3.4340 C   0  0  3  0  0  0  0  0  0  0  0  0
   -1.6300    1.3640   -4.0270 H   0  0  0  0  0  0  0  0  0  0  0  0
   -3.6260    1.1250   -4.3690 O   0  0  0  0  0  0  0  0  0  0  0  0
   -3.4910    0.2280   -4.7370 H   0  0  0  0  0  0  0  0  0  0  0  0
  1  2  1  0  0  0  0
  1  7  1  0  0  0  0
  1  8  1  0  0  0  0
  1 23  1  0  0  0  0
  2  3  1  0  0  0  0
  2  4  1  0  0  0  0
  2  6  1  0  0  0  0
  4  5  1  0  0  0  0
  8  9  1  0  0  0  0
  8 11  1  0  0  0  0
  8 12  1  0  0  0  0
  9 10  1  0  0  0  0
 12 13  1  0  0  0  0
 12 14  1  0  0  0  0
 12 16  1  0  0  0  0
 14 15  1  0  0  0  0
 16 17  1  0  0  0  0
 16 19  1  0  0  0  0
 16 20  1  0  0  0  0
 17 18  1  0  0  0  0
 20 21  1  0  0  0  0
 20 22  1  0  0  0  0
 20 23  1  0  0  0  0
 21 36  1  0  0  0  0
 24 25  1  0  0  0  0
 24 26  1  0  0  0  0
 24 28  1  0  0  0  0
 24 42  1  0  0  0  0
 26 27  1  0  0  0  0
 28 29  1  0  0  0  0
 29 30  1  0  0  0  0
 29 31  1  0  0  0  0
 29 36  1  0  0  0  0
 31 32  1  0  0  0  0
 31 33  1  0  0  0  0
 31 35  1  0  0  0  0
 33 34  1  0  0  0  0
 36 37  1  0  0  0  0
 36 38  1  0  0  0  0
 38 39  1  0  0  0  0
 38 40  1  0  0  0  0
 38 42  1  0  0  0  0
 40 41  1  0  0  0  0
 42 43  1  0  0  0  0
 42 44  1  0  0  0  0
 44 45  1  0  0  0  0
M  END
$$$$
