# Supplementary material for: Molecular Modeling to Estimate the Diffusion Coefficients of Drugs and Other Small Molecules
Source: Molecules. 2020 Nov 16;25(22):5340. doi: 10.3390/molecules25225340 (PMC7709040; doi:10.3390/molecules25225340)
Supplement: Supplementary file 1 [file molecules-25-05340-s001.zip › SupplmntFiles/MolFiles/lactose/lactose_25.mol]

  MOE2016           3D

 45 46  0  0  1  0  0  0  0  0999 V2000
   -1.3990    0.3760    1.3260 C   0  0  3  0  0  0  0  0  0  0  0  0
   -0.4250   -0.2720    2.3140 C   0  0  0  0  0  0  0  0  0  0  0  0
    0.5940    0.1030    2.1770 H   0  0  0  0  0  0  0  0  0  0  0  0
   -0.4060   -1.6890    2.0790 O   0  0  0  0  0  0  0  0  0  0  0  0
    0.0850   -1.8130    1.2180 H   0  0  0  0  0  0  0  0  0  0  0  0
   -0.7340   -0.0990    3.3490 H   0  0  0  0  0  0  0  0  0  0  0  0
   -1.3800    1.4650    1.4460 H   0  0  0  0  0  0  0  0  0  0  0  0
   -2.8330   -0.1560    1.5100 C   0  0  3  0  0  0  0  0  0  0  0  0
   -2.8900   -1.5950    1.4900 O   0  0  0  0  0  0  0  0  0  0  0  0
   -2.0160   -1.9200    1.8210 H   0  0  0  0  0  0  0  0  0  0  0  0
   -3.2420    0.1550    2.4770 H   0  0  0  0  0  0  0  0  0  0  0  0
   -3.7270    0.3280    0.3670 C   0  0  3  0  0  0  0  0  0  0  0  0
   -3.8820    1.4110    0.4150 H   0  0  0  0  0  0  0  0  0  0  0  0
   -5.0150   -0.2920    0.4730 O   0  0  0  0  0  0  0  0  0  0  0  0
   -4.8260   -1.1960    0.8100 H   0  0  0  0  0  0  0  0  0  0  0  0
   -3.1170   -0.0660   -0.9800 C   0  0  3  0  0  0  0  0  0  0  0  0
   -3.9110    0.4470   -2.0580 O   0  0  0  0  0  0  0  0  0  0  0  0
   -4.8400    0.2820   -1.7920 H   0  0  0  0  0  0  0  0  0  0  0  0
   -3.1550   -1.1550   -1.0780 H   0  0  0  0  0  0  0  0  0  0  0  0
   -1.6740    0.4620   -1.0710 C   0  0  3  0  0  0  0  0  0  0  0  0
   -1.0150    0.0870   -2.2910 O   0  0  0  0  0  0  0  0  0  0  0  0
   -1.6950    1.5580   -1.0860 H   0  0  0  0  0  0  0  0  0  0  0  0
   -0.8870    0.0490    0.0330 O   0  0  0  0  0  0  0  0  0  0  0  0
    0.3930   -3.4090   -4.0960 C   0  0  3  0  0  0  0  0  0  0  0  0
    0.5760   -4.4780   -4.2510 H   0  0  0  0  0  0  0  0  0  0  0  0
    1.0790   -2.7110   -5.1330 O   0  0  0  0  0  0  0  0  0  0  0  0
    1.9430   -3.1500   -5.2160 H   0  0  0  0  0  0  0  0  0  0  0  0
    0.8980   -3.0470   -2.8180 O   0  0  0  0  0  0  0  0  0  0  0  0
    0.7000   -1.6560   -2.4990 C   0  0  3  0  0  0  0  0  0  0  0  0
    1.2140   -1.0310   -3.2410 H   0  0  0  0  0  0  0  0  0  0  0  0
    1.4070   -1.4350   -1.1550 C   0  0  0  0  0  0  0  0  0  0  0  0
    2.4620   -1.7160   -1.2360 H   0  0  0  0  0  0  0  0  0  0  0  0
    0.8380   -2.2650   -0.1320 O   0  0  0  0  0  0  0  0  0  0  0  0
    0.8600   -3.1680   -0.5130 H   0  0  0  0  0  0  0  0  0  0  0  0
    1.3670   -0.3910   -0.8360 H   0  0  0  0  0  0  0  0  0  0  0  0
   -0.8050   -1.3210   -2.4750 C   0  0  3  0  0  0  0  0  0  0  0  0
   -1.2950   -1.9110   -1.6920 H   0  0  0  0  0  0  0  0  0  0  0  0
   -1.4370   -1.6870   -3.8300 C   0  0  3  0  0  0  0  0  0  0  0  0
   -1.1030   -0.9970   -4.6140 H   0  0  0  0  0  0  0  0  0  0  0  0
   -2.8630   -1.5320   -3.7540 O   0  0  0  0  0  0  0  0  0  0  0  0
   -3.0480   -0.6260   -3.4200 H   0  0  0  0  0  0  0  0  0  0  0  0
   -1.1110   -3.1360   -4.2140 C   0  0  3  0  0  0  0  0  0  0  0  0
   -1.6680   -3.8130   -3.5550 H   0  0  0  0  0  0  0  0  0  0  0  0
   -1.5290   -3.4060   -5.5590 O   0  0  0  0  0  0  0  0  0  0  0  0
   -0.8970   -2.9320   -6.1340 H   0  0  0  0  0  0  0  0  0  0  0  0
  1  2  1  0  0  0  0
  1  7  1  0  0  0  0
  1  8  1  0  0  0  0
  1 23  1  0  0  0  0
  2  3  1  0  0  0  0
  2  4  1  0  0  0  0
  2  6  1  0  0  0  0
  4  5  1  0  0  0  0
  8  9  1  0  0  0  0
  8 11  1  0  0  0  0
  8 12  1  0  0  0  0
  9 10  1  0  0  0  0
 12 13  1  0  0  0  0
 12 14  1  0  0  0  0
 12 16  1  0  0  0  0
 14 15  1  0  0  0  0
 16 17  1  0  0  0  0
 16 19  1  0  0  0  0
 16 20  1  0  0  0  0
 17 18  1  0  0  0  0
 20 21  1  0  0  0  0
 20 22  1  0  0  0  0
 20 23  1  0  0  0  0
 21 36  1  0  0  0  0
 24 25  1  0  0  0  0
 24 26  1  0  0  0  0
 24 28  1  0  0  0  0
 24 42  1  0  0  0  0
 26 27  1  0  0  0  0
 28 29  1  0  0  0  0
 29 30  1  0  0  0  0
 29 31  1  0  0  0  0
 29 36  1  0  0  0  0
 31 32  1  0  0  0  0
 31 33  1  0  0  0  0
 31 35  1  0  0  0  0
 33 34  1  0  0  0  0
 36 37  1  0  0  0  0
 36 38  1  0  0  0  0
 38 39  1  0  0  0  0
 38 40  1  0  0  0  0
 38 42  1  0  0  0  0
 40 41  1  0  0  0  0
 42 43  1  0  0  0  0
 42 44  1  0  0  0  0
 44 45  1  0  0  0  0
M  END
$$$$
