# Supplementary material for: Molecular Modeling to Estimate the Diffusion Coefficients of Drugs and Other Small Molecules
Source: Molecules. 2020 Nov 16;25(22):5340. doi: 10.3390/molecules25225340 (PMC7709040; doi:10.3390/molecules25225340)
Supplement: Supplementary file 1 [file molecules-25-05340-s001.zip › SupplmntFiles/MolFiles/lactose/lactose_26.mol]

  MOE2016           3D

 45 46  0  0  1  0  0  0  0  0999 V2000
   -3.6180   -2.6410   -0.2150 C   0  0  3  0  0  0  0  0  0  0  0  0
   -4.2860   -3.8010   -0.9600 C   0  0  0  0  0  0  0  0  0  0  0  0
   -3.5470   -4.5200   -1.3280 H   0  0  0  0  0  0  0  0  0  0  0  0
   -5.0100   -3.2920   -2.0860 O   0  0  0  0  0  0  0  0  0  0  0  0
   -4.3420   -3.1270   -2.7820 H   0  0  0  0  0  0  0  0  0  0  0  0
   -4.9960   -4.3230   -0.3110 H   0  0  0  0  0  0  0  0  0  0  0  0
   -3.0940   -3.0380    0.6630 H   0  0  0  0  0  0  0  0  0  0  0  0
   -4.6510   -1.5790    0.2150 C   0  0  3  0  0  0  0  0  0  0  0  0
   -5.4200   -1.0870   -0.8960 O   0  0  0  0  0  0  0  0  0  0  0  0
   -5.5680   -1.8610   -1.4930 H   0  0  0  0  0  0  0  0  0  0  0  0
   -5.3700   -2.0020    0.9260 H   0  0  0  0  0  0  0  0  0  0  0  0
   -3.9500   -0.3690    0.8280 C   0  0  3  0  0  0  0  0  0  0  0  0
   -3.5300   -0.6180    1.8090 H   0  0  0  0  0  0  0  0  0  0  0  0
   -4.9030    0.6820    1.0290 O   0  0  0  0  0  0  0  0  0  0  0  0
   -5.5210    0.5990    0.2700 H   0  0  0  0  0  0  0  0  0  0  0  0
   -2.8530    0.1520   -0.0970 C   0  0  3  0  0  0  0  0  0  0  0  0
   -2.0990    1.1690    0.5820 O   0  0  0  0  0  0  0  0  0  0  0  0
   -2.7660    1.7800    0.9540 H   0  0  0  0  0  0  0  0  0  0  0  0
   -3.2850    0.6270   -0.9860 H   0  0  0  0  0  0  0  0  0  0  0  0
   -1.9170   -0.9900   -0.5010 C   0  0  3  0  0  0  0  0  0  0  0  0
   -0.9930   -0.4410   -1.4450 O   0  0  0  0  0  0  0  0  0  0  0  0
   -1.3660   -1.3480    0.3790 H   0  0  0  0  0  0  0  0  0  0  0  0
   -2.6370   -2.0700   -1.1050 O   0  0  0  0  0  0  0  0  0  0  0  0
    2.5320   -1.7790   -3.2560 C   0  0  3  0  0  0  0  0  0  0  0  0
    3.4930   -2.2980   -3.3340 H   0  0  0  0  0  0  0  0  0  0  0  0
    2.3820   -1.0270   -4.4570 O   0  0  0  0  0  0  0  0  0  0  0  0
    2.0100   -1.6650   -5.0990 H   0  0  0  0  0  0  0  0  0  0  0  0
    2.5770   -0.9440   -2.1010 O   0  0  0  0  0  0  0  0  0  0  0  0
    1.3630   -0.2190   -1.8750 C   0  0  3  0  0  0  0  0  0  0  0  0
    1.1360    0.4100   -2.7460 H   0  0  0  0  0  0  0  0  0  0  0  0
    1.5810    0.7170   -0.6760 C   0  0  0  0  0  0  0  0  0  0  0  0
    1.6480    0.1530    0.2610 H   0  0  0  0  0  0  0  0  0  0  0  0
    0.5590    1.6990   -0.5520 O   0  0  0  0  0  0  0  0  0  0  0  0
   -0.3030    1.2450   -0.4190 H   0  0  0  0  0  0  0  0  0  0  0  0
    2.5330    1.2470   -0.7890 H   0  0  0  0  0  0  0  0  0  0  0  0
    0.2030   -1.2010   -1.6220 C   0  0  3  0  0  0  0  0  0  0  0  0
    0.4190   -1.8000   -0.7270 H   0  0  0  0  0  0  0  0  0  0  0  0
    0.0670   -2.1320   -2.8340 C   0  0  3  0  0  0  0  0  0  0  0  0
   -0.3090   -1.5790   -3.7040 H   0  0  0  0  0  0  0  0  0  0  0  0
   -0.8850   -3.1790   -2.5980 O   0  0  0  0  0  0  0  0  0  0  0  0
   -1.6630   -2.7500   -2.1700 H   0  0  0  0  0  0  0  0  0  0  0  0
    1.4020   -2.8060   -3.1480 C   0  0  3  0  0  0  0  0  0  0  0  0
    1.6370   -3.5400   -2.3670 H   0  0  0  0  0  0  0  0  0  0  0  0
    1.2810   -3.5100   -4.3920 O   0  0  0  0  0  0  0  0  0  0  0  0
    0.4680   -4.0480   -4.2950 H   0  0  0  0  0  0  0  0  0  0  0  0
  1  2  1  0  0  0  0
  1  7  1  0  0  0  0
  1  8  1  0  0  0  0
  1 23  1  0  0  0  0
  2  3  1  0  0  0  0
  2  4  1  0  0  0  0
  2  6  1  0  0  0  0
  4  5  1  0  0  0  0
  8  9  1  0  0  0  0
  8 11  1  0  0  0  0
  8 12  1  0  0  0  0
  9 10  1  0  0  0  0
 12 13  1  0  0  0  0
 12 14  1  0  0  0  0
 12 16  1  0  0  0  0
 14 15  1  0  0  0  0
 16 17  1  0  0  0  0
 16 19  1  0  0  0  0
 16 20  1  0  0  0  0
 17 18  1  0  0  0  0
 20 21  1  0  0  0  0
 20 22  1  0  0  0  0
 20 23  1  0  0  0  0
 21 36  1  0  0  0  0
 24 25  1  0  0  0  0
 24 26  1  0  0  0  0
 24 28  1  0  0  0  0
 24 42  1  0  0  0  0
 26 27  1  0  0  0  0
 28 29  1  0  0  0  0
 29 30  1  0  0  0  0
 29 31  1  0  0  0  0
 29 36  1  0  0  0  0
 31 32  1  0  0  0  0
 31 33  1  0  0  0  0
 31 35  1  0  0  0  0
 33 34  1  0  0  0  0
 36 37  1  0  0  0  0
 36 38  1  0  0  0  0
 38 39  1  0  0  0  0
 38 40  1  0  0  0  0
 38 42  1  0  0  0  0
 40 41  1  0  0  0  0
 42 43  1  0  0  0  0
 42 44  1  0  0  0  0
 44 45  1  0  0  0  0
M  END
$$$$
