# Supplementary material for: Molecular Modeling to Estimate the Diffusion Coefficients of Drugs and Other Small Molecules
Source: Molecules. 2020 Nov 16;25(22):5340. doi: 10.3390/molecules25225340 (PMC7709040; doi:10.3390/molecules25225340)
Supplement: Supplementary file 1 [file molecules-25-05340-s001.zip › SupplmntFiles/MolFiles/lactose/lactose_27.mol]

  MOE2016           3D

 45 46  0  0  1  0  0  0  0  0999 V2000
   -0.4060   -0.9470    1.3060 C   0  0  3  0  0  0  0  0  0  0  0  0
   -1.4450   -0.4520    2.3250 C   0  0  0  0  0  0  0  0  0  0  0  0
   -2.3830   -1.0060    2.2150 H   0  0  0  0  0  0  0  0  0  0  0  0
   -1.7490    0.9310    2.1420 O   0  0  0  0  0  0  0  0  0  0  0  0
   -0.9130    1.3550    1.8210 H   0  0  0  0  0  0  0  0  0  0  0  0
   -1.0770   -0.5860    3.3470 H   0  0  0  0  0  0  0  0  0  0  0  0
   -0.1990   -2.0070    1.4960 H   0  0  0  0  0  0  0  0  0  0  0  0
    0.8970   -0.1310    1.3880 C   0  0  3  0  0  0  0  0  0  0  0  0
    0.5980    1.2780    1.3190 O   0  0  0  0  0  0  0  0  0  0  0  0
    1.4590    1.6910    1.0830 H   0  0  0  0  0  0  0  0  0  0  0  0
    1.3920   -0.2890    2.3520 H   0  0  0  0  0  0  0  0  0  0  0  0
    1.8420   -0.4780    0.2420 C   0  0  3  0  0  0  0  0  0  0  0  0
    2.2880   -1.4670    0.4020 H   0  0  0  0  0  0  0  0  0  0  0  0
    2.9110    0.4790    0.2360 O   0  0  0  0  0  0  0  0  0  0  0  0
    3.4120    0.2990   -0.5860 H   0  0  0  0  0  0  0  0  0  0  0  0
    1.1220   -0.4350   -1.1030 C   0  0  3  0  0  0  0  0  0  0  0  0
    2.0230   -0.9000   -2.1150 O   0  0  0  0  0  0  0  0  0  0  0  0
    1.4930   -0.9520   -2.9340 H   0  0  0  0  0  0  0  0  0  0  0  0
    0.8680    0.6000   -1.3650 H   0  0  0  0  0  0  0  0  0  0  0  0
   -0.1410   -1.3020   -1.0440 C   0  0  3  0  0  0  0  0  0  0  0  0
   -0.7880   -1.1790   -2.3160 O   0  0  0  0  0  0  0  0  0  0  0  0
    0.1220   -2.3570   -0.8890 H   0  0  0  0  0  0  0  0  0  0  0  0
   -1.0010   -0.8390   -0.0030 O   0  0  0  0  0  0  0  0  0  0  0  0
   -4.3400   -2.5670   -4.0240 C   0  0  3  0  0  0  0  0  0  0  0  0
   -5.1930   -3.2230   -4.2250 H   0  0  0  0  0  0  0  0  0  0  0  0
   -4.3920   -1.5250   -4.9950 O   0  0  0  0  0  0  0  0  0  0  0  0
   -5.0230   -0.8770   -4.6210 H   0  0  0  0  0  0  0  0  0  0  0  0
   -3.1510   -3.3420   -4.1350 O   0  0  0  0  0  0  0  0  0  0  0  0
   -1.9540   -2.5940   -3.8810 C   0  0  3  0  0  0  0  0  0  0  0  0
   -1.8870   -1.7820   -4.6180 H   0  0  0  0  0  0  0  0  0  0  0  0
   -0.7520   -3.5160   -4.1340 C   0  0  0  0  0  0  0  0  0  0  0  0
   -0.8790   -4.0510   -5.0810 H   0  0  0  0  0  0  0  0  0  0  0  0
   -0.6180   -4.4860   -3.0970 O   0  0  0  0  0  0  0  0  0  0  0  0
    0.0400   -5.1360   -3.4010 H   0  0  0  0  0  0  0  0  0  0  0  0
    0.1780   -2.9390   -4.1730 H   0  0  0  0  0  0  0  0  0  0  0  0
   -1.9470   -2.0190   -2.4530 C   0  0  3  0  0  0  0  0  0  0  0  0
   -1.9320   -2.8300   -1.7130 H   0  0  0  0  0  0  0  0  0  0  0  0
   -3.2170   -1.1800   -2.2390 C   0  0  3  0  0  0  0  0  0  0  0  0
   -3.1550   -0.2430   -2.8050 H   0  0  0  0  0  0  0  0  0  0  0  0
   -3.3930   -0.7940   -0.8690 O   0  0  0  0  0  0  0  0  0  0  0  0
   -2.4970   -0.5970   -0.5030 H   0  0  0  0  0  0  0  0  0  0  0  0
   -4.4690   -1.9700   -2.6220 C   0  0  3  0  0  0  0  0  0  0  0  0
   -4.6410   -2.7680   -1.8890 H   0  0  0  0  0  0  0  0  0  0  0  0
   -5.5960   -1.0840   -2.5810 O   0  0  0  0  0  0  0  0  0  0  0  0
   -5.5160   -0.6290   -1.7170 H   0  0  0  0  0  0  0  0  0  0  0  0
  1  2  1  0  0  0  0
  1  7  1  0  0  0  0
  1  8  1  0  0  0  0
  1 23  1  0  0  0  0
  2  3  1  0  0  0  0
  2  4  1  0  0  0  0
  2  6  1  0  0  0  0
  4  5  1  0  0  0  0
  8  9  1  0  0  0  0
  8 11  1  0  0  0  0
  8 12  1  0  0  0  0
  9 10  1  0  0  0  0
 12 13  1  0  0  0  0
 12 14  1  0  0  0  0
 12 16  1  0  0  0  0
 14 15  1  0  0  0  0
 16 17  1  0  0  0  0
 16 19  1  0  0  0  0
 16 20  1  0  0  0  0
 17 18  1  0  0  0  0
 20 21  1  0  0  0  0
 20 22  1  0  0  0  0
 20 23  1  0  0  0  0
 21 36  1  0  0  0  0
 24 25  1  0  0  0  0
 24 26  1  0  0  0  0
 24 28  1  0  0  0  0
 24 42  1  0  0  0  0
 26 27  1  0  0  0  0
 28 29  1  0  0  0  0
 29 30  1  0  0  0  0
 29 31  1  0  0  0  0
 29 36  1  0  0  0  0
 31 32  1  0  0  0  0
 31 33  1  0  0  0  0
 31 35  1  0  0  0  0
 33 34  1  0  0  0  0
 36 37  1  0  0  0  0
 36 38  1  0  0  0  0
 38 39  1  0  0  0  0
 38 40  1  0  0  0  0
 38 42  1  0  0  0  0
 40 41  1  0  0  0  0
 42 43  1  0  0  0  0
 42 44  1  0  0  0  0
 44 45  1  0  0  0  0
M  END
$$$$
