# Supplementary material for: Molecular Modeling to Estimate the Diffusion Coefficients of Drugs and Other Small Molecules
Source: Molecules. 2020 Nov 16;25(22):5340. doi: 10.3390/molecules25225340 (PMC7709040; doi:10.3390/molecules25225340)
Supplement: Supplementary file 1 [file molecules-25-05340-s001.zip › SupplmntFiles/MolFiles/lactose/lactose_3.mol]

  MOE2016           3D

 45 46  0  0  1  0  0  0  0  0999 V2000
   -1.0930    1.5890    0.1450 C   0  0  3  0  0  0  0  0  0  0  0  0
    0.2960    2.2310    0.2830 C   0  0  0  0  0  0  0  0  0  0  0  0
    0.6140    2.6660   -0.6690 H   0  0  0  0  0  0  0  0  0  0  0  0
    1.2880    1.2770    0.6630 O   0  0  0  0  0  0  0  0  0  0  0  0
    0.8310    0.6200    1.2450 H   0  0  0  0  0  0  0  0  0  0  0  0
    0.2810    3.0200    1.0410 H   0  0  0  0  0  0  0  0  0  0  0  0
   -1.8160    2.3720   -0.1150 H   0  0  0  0  0  0  0  0  0  0  0  0
   -1.5240    0.8870    1.4470 C   0  0  3  0  0  0  0  0  0  0  0  0
   -0.4840   -0.0130    1.8820 O   0  0  0  0  0  0  0  0  0  0  0  0
   -0.9350   -0.5960    2.5350 H   0  0  0  0  0  0  0  0  0  0  0  0
   -1.6540    1.6160    2.2540 H   0  0  0  0  0  0  0  0  0  0  0  0
   -2.8040    0.0770    1.2500 C   0  0  3  0  0  0  0  0  0  0  0  0
   -3.6690    0.7430    1.1540 H   0  0  0  0  0  0  0  0  0  0  0  0
   -3.0110   -0.7280    2.4200 O   0  0  0  0  0  0  0  0  0  0  0  0
   -3.7410   -1.3350    2.1810 H   0  0  0  0  0  0  0  0  0  0  0  0
   -2.6950   -0.8340    0.0260 C   0  0  3  0  0  0  0  0  0  0  0  0
   -3.9480   -1.4960   -0.1590 O   0  0  0  0  0  0  0  0  0  0  0  0
   -3.7600   -2.2140   -0.8220 H   0  0  0  0  0  0  0  0  0  0  0  0
   -1.9530   -1.6140    0.2320 H   0  0  0  0  0  0  0  0  0  0  0  0
   -2.3020    0.0220   -1.1920 C   0  0  3  0  0  0  0  0  0  0  0  0
   -2.2960   -0.6840   -2.4360 O   0  0  0  0  0  0  0  0  0  0  0  0
   -3.0570    0.8050   -1.3360 H   0  0  0  0  0  0  0  0  0  0  0  0
   -1.0370    0.6560   -0.9570 O   0  0  0  0  0  0  0  0  0  0  0  0
   -0.3230   -3.9800   -4.1080 C   0  0  3  0  0  0  0  0  0  0  0  0
    0.3930   -4.8080   -4.1560 H   0  0  0  0  0  0  0  0  0  0  0  0
   -0.9890   -3.9270   -5.3660 O   0  0  0  0  0  0  0  0  0  0  0  0
   -0.2790   -3.9600   -6.0310 H   0  0  0  0  0  0  0  0  0  0  0  0
    0.3890   -2.7770   -3.8570 O   0  0  0  0  0  0  0  0  0  0  0  0
   -0.4520   -1.6200   -3.7050 C   0  0  3  0  0  0  0  0  0  0  0  0
   -1.0160   -1.4790   -4.6370 H   0  0  0  0  0  0  0  0  0  0  0  0
    0.4440   -0.3820   -3.5520 C   0  0  0  0  0  0  0  0  0  0  0  0
    1.2450   -0.4060   -4.2980 H   0  0  0  0  0  0  0  0  0  0  0  0
    1.0650   -0.3240   -2.2720 O   0  0  0  0  0  0  0  0  0  0  0  0
    0.4160    0.0920   -1.6580 H   0  0  0  0  0  0  0  0  0  0  0  0
   -0.1290    0.5400   -3.6990 H   0  0  0  0  0  0  0  0  0  0  0  0
   -1.4190   -1.8080   -2.5220 C   0  0  3  0  0  0  0  0  0  0  0  0
   -0.8520   -1.9540   -1.5960 H   0  0  0  0  0  0  0  0  0  0  0  0
   -2.2650   -3.0600   -2.7880 C   0  0  3  0  0  0  0  0  0  0  0  0
   -2.9310   -2.8990   -3.6450 H   0  0  0  0  0  0  0  0  0  0  0  0
   -3.1380   -3.3340   -1.6750 O   0  0  0  0  0  0  0  0  0  0  0  0
   -3.4310   -4.2600   -1.8190 H   0  0  0  0  0  0  0  0  0  0  0  0
   -1.3590   -4.2700   -3.0170 C   0  0  3  0  0  0  0  0  0  0  0  0
   -0.8580   -4.5270   -2.0770 H   0  0  0  0  0  0  0  0  0  0  0  0
   -2.1880   -5.3830   -3.3810 O   0  0  0  0  0  0  0  0  0  0  0  0
   -2.3260   -5.3010   -4.3480 H   0  0  0  0  0  0  0  0  0  0  0  0
  1  2  1  0  0  0  0
  1  7  1  0  0  0  0
  1  8  1  0  0  0  0
  1 23  1  0  0  0  0
  2  3  1  0  0  0  0
  2  4  1  0  0  0  0
  2  6  1  0  0  0  0
  4  5  1  0  0  0  0
  8  9  1  0  0  0  0
  8 11  1  0  0  0  0
  8 12  1  0  0  0  0
  9 10  1  0  0  0  0
 12 13  1  0  0  0  0
 12 14  1  0  0  0  0
 12 16  1  0  0  0  0
 14 15  1  0  0  0  0
 16 17  1  0  0  0  0
 16 19  1  0  0  0  0
 16 20  1  0  0  0  0
 17 18  1  0  0  0  0
 20 21  1  0  0  0  0
 20 22  1  0  0  0  0
 20 23  1  0  0  0  0
 21 36  1  0  0  0  0
 24 25  1  0  0  0  0
 24 26  1  0  0  0  0
 24 28  1  0  0  0  0
 24 42  1  0  0  0  0
 26 27  1  0  0  0  0
 28 29  1  0  0  0  0
 29 30  1  0  0  0  0
 29 31  1  0  0  0  0
 29 36  1  0  0  0  0
 31 32  1  0  0  0  0
 31 33  1  0  0  0  0
 31 35  1  0  0  0  0
 33 34  1  0  0  0  0
 36 37  1  0  0  0  0
 36 38  1  0  0  0  0
 38 39  1  0  0  0  0
 38 40  1  0  0  0  0
 38 42  1  0  0  0  0
 40 41  1  0  0  0  0
 42 43  1  0  0  0  0
 42 44  1  0  0  0  0
 44 45  1  0  0  0  0
M  END
$$$$
