# Supplementary material for: Molecular Modeling to Estimate the Diffusion Coefficients of Drugs and Other Small Molecules
Source: Molecules. 2020 Nov 16;25(22):5340. doi: 10.3390/molecules25225340 (PMC7709040; doi:10.3390/molecules25225340)
Supplement: Supplementary file 1 [file molecules-25-05340-s001.zip › SupplmntFiles/MolFiles/lactose/lactose_4.mol]

  MOE2016           3D

 45 46  0  0  1  0  0  0  0  0999 V2000
   -2.1200   -4.3210   -1.1520 C   0  0  3  0  0  0  0  0  0  0  0  0
   -1.4250   -5.1100   -0.0300 C   0  0  0  0  0  0  0  0  0  0  0  0
   -1.8800   -4.8810    0.9390 H   0  0  0  0  0  0  0  0  0  0  0  0
   -0.0370   -4.7880    0.0700 O   0  0  0  0  0  0  0  0  0  0  0  0
    0.2640   -4.5970   -0.8530 H   0  0  0  0  0  0  0  0  0  0  0  0
   -1.5080   -6.1860   -0.2090 H   0  0  0  0  0  0  0  0  0  0  0  0
   -3.1710   -4.6300   -1.2040 H   0  0  0  0  0  0  0  0  0  0  0  0
   -1.4380   -4.5550   -2.5130 C   0  0  3  0  0  0  0  0  0  0  0  0
   -0.0160   -4.3380   -2.3950 O   0  0  0  0  0  0  0  0  0  0  0  0
    0.2900   -4.2720   -3.3280 H   0  0  0  0  0  0  0  0  0  0  0  0
   -1.5600   -5.5960   -2.8310 H   0  0  0  0  0  0  0  0  0  0  0  0
   -1.9770   -3.6060   -3.5810 C   0  0  3  0  0  0  0  0  0  0  0  0
   -2.9980   -3.8850   -3.8650 H   0  0  0  0  0  0  0  0  0  0  0  0
   -1.1570   -3.7300   -4.7510 O   0  0  0  0  0  0  0  0  0  0  0  0
   -1.4270   -2.9840   -5.3260 H   0  0  0  0  0  0  0  0  0  0  0  0
   -1.9350   -2.1580   -3.0910 C   0  0  3  0  0  0  0  0  0  0  0  0
   -2.5190   -1.3240   -4.0950 O   0  0  0  0  0  0  0  0  0  0  0  0
   -2.2900   -0.3950   -3.8210 H   0  0  0  0  0  0  0  0  0  0  0  0
   -0.8880   -1.8500   -2.9970 H   0  0  0  0  0  0  0  0  0  0  0  0
   -2.6870   -2.0700   -1.7530 C   0  0  3  0  0  0  0  0  0  0  0  0
   -2.8060   -0.7540   -1.2090 O   0  0  0  0  0  0  0  0  0  0  0  0
   -3.7240   -2.3940   -1.9040 H   0  0  0  0  0  0  0  0  0  0  0  0
   -2.0920   -2.9290   -0.7760 O   0  0  0  0  0  0  0  0  0  0  0  0
   -0.5020    2.5030   -0.0900 C   0  0  3  0  0  0  0  0  0  0  0  0
   -1.3980    3.0510    0.2250 H   0  0  0  0  0  0  0  0  0  0  0  0
    0.6210    3.3410    0.1470 O   0  0  0  0  0  0  0  0  0  0  0  0
    0.5840    3.5570    1.0950 H   0  0  0  0  0  0  0  0  0  0  0  0
   -0.3550    1.3060    0.6560 O   0  0  0  0  0  0  0  0  0  0  0  0
   -1.4550    0.3960    0.4830 C   0  0  3  0  0  0  0  0  0  0  0  0
   -2.3840    0.8820    0.8110 H   0  0  0  0  0  0  0  0  0  0  0  0
   -1.1870   -0.7890    1.4220 C   0  0  0  0  0  0  0  0  0  0  0  0
   -0.2940   -1.3450    1.1130 H   0  0  0  0  0  0  0  0  0  0  0  0
   -2.2860   -1.6810    1.5090 O   0  0  0  0  0  0  0  0  0  0  0  0
   -2.2830   -2.1990    0.6710 H   0  0  0  0  0  0  0  0  0  0  0  0
   -0.9830   -0.4170    2.4320 H   0  0  0  0  0  0  0  0  0  0  0  0
   -1.5930   -0.0270   -1.0010 C   0  0  3  0  0  0  0  0  0  0  0  0
   -0.7110   -0.6110   -1.2890 H   0  0  0  0  0  0  0  0  0  0  0  0
   -1.6800    1.2330   -1.8800 C   0  0  3  0  0  0  0  0  0  0  0  0
   -2.6440    1.7350   -1.7260 H   0  0  0  0  0  0  0  0  0  0  0  0
   -1.6520    0.8860   -3.2780 O   0  0  0  0  0  0  0  0  0  0  0  0
   -1.4900    1.7440   -3.7310 H   0  0  0  0  0  0  0  0  0  0  0  0
   -0.5320    2.1880   -1.5840 C   0  0  3  0  0  0  0  0  0  0  0  0
    0.4180    1.7440   -1.9080 H   0  0  0  0  0  0  0  0  0  0  0  0
   -0.7110    3.3770   -2.3640 O   0  0  0  0  0  0  0  0  0  0  0  0
   -0.0350    4.0040   -2.0340 H   0  0  0  0  0  0  0  0  0  0  0  0
  1  2  1  0  0  0  0
  1  7  1  0  0  0  0
  1  8  1  0  0  0  0
  1 23  1  0  0  0  0
  2  3  1  0  0  0  0
  2  4  1  0  0  0  0
  2  6  1  0  0  0  0
  4  5  1  0  0  0  0
  8  9  1  0  0  0  0
  8 11  1  0  0  0  0
  8 12  1  0  0  0  0
  9 10  1  0  0  0  0
 12 13  1  0  0  0  0
 12 14  1  0  0  0  0
 12 16  1  0  0  0  0
 14 15  1  0  0  0  0
 16 17  1  0  0  0  0
 16 19  1  0  0  0  0
 16 20  1  0  0  0  0
 17 18  1  0  0  0  0
 20 21  1  0  0  0  0
 20 22  1  0  0  0  0
 20 23  1  0  0  0  0
 21 36  1  0  0  0  0
 24 25  1  0  0  0  0
 24 26  1  0  0  0  0
 24 28  1  0  0  0  0
 24 42  1  0  0  0  0
 26 27  1  0  0  0  0
 28 29  1  0  0  0  0
 29 30  1  0  0  0  0
 29 31  1  0  0  0  0
 29 36  1  0  0  0  0
 31 32  1  0  0  0  0
 31 33  1  0  0  0  0
 31 35  1  0  0  0  0
 33 34  1  0  0  0  0
 36 37  1  0  0  0  0
 36 38  1  0  0  0  0
 38 39  1  0  0  0  0
 38 40  1  0  0  0  0
 38 42  1  0  0  0  0
 40 41  1  0  0  0  0
 42 43  1  0  0  0  0
 42 44  1  0  0  0  0
 44 45  1  0  0  0  0
M  END
$$$$
