# Supplementary material for: Molecular Modeling to Estimate the Diffusion Coefficients of Drugs and Other Small Molecules
Source: Molecules. 2020 Nov 16;25(22):5340. doi: 10.3390/molecules25225340 (PMC7709040; doi:10.3390/molecules25225340)
Supplement: Supplementary file 1 [file molecules-25-05340-s001.zip › SupplmntFiles/MolFiles/lactose/lactose_5.mol]

  MOE2016           3D

 45 46  0  0  1  0  0  0  0  0999 V2000
   -3.9940   -2.2600   -1.7620 C   0  0  3  0  0  0  0  0  0  0  0  0
   -4.8430   -2.4000   -0.4880 C   0  0  0  0  0  0  0  0  0  0  0  0
   -4.7750   -1.4920    0.1200 H   0  0  0  0  0  0  0  0  0  0  0  0
   -4.4030   -3.4860    0.3270 O   0  0  0  0  0  0  0  0  0  0  0  0
   -4.0640   -4.1770   -0.2960 H   0  0  0  0  0  0  0  0  0  0  0  0
   -5.8940   -2.5730   -0.7420 H   0  0  0  0  0  0  0  0  0  0  0  0
   -4.3820   -1.4250   -2.3580 H   0  0  0  0  0  0  0  0  0  0  0  0
   -4.0110   -3.5550   -2.5940 C   0  0  3  0  0  0  0  0  0  0  0  0
   -3.6740   -4.6800   -1.7570 O   0  0  0  0  0  0  0  0  0  0  0  0
   -3.4320   -5.3870   -2.3970 H   0  0  0  0  0  0  0  0  0  0  0  0
   -5.0170   -3.7540   -2.9790 H   0  0  0  0  0  0  0  0  0  0  0  0
   -3.0060   -3.4910   -3.7400 C   0  0  3  0  0  0  0  0  0  0  0  0
   -3.3670   -2.8160   -4.5250 H   0  0  0  0  0  0  0  0  0  0  0  0
   -2.8990   -4.8000   -4.3170 O   0  0  0  0  0  0  0  0  0  0  0  0
   -2.1550   -4.7400   -4.9500 H   0  0  0  0  0  0  0  0  0  0  0  0
   -1.6330   -3.0440   -3.2470 C   0  0  3  0  0  0  0  0  0  0  0  0
   -0.7780   -2.8770   -4.3850 O   0  0  0  0  0  0  0  0  0  0  0  0
    0.0510   -2.4930   -4.0390 H   0  0  0  0  0  0  0  0  0  0  0  0
   -1.1770   -3.8280   -2.6290 H   0  0  0  0  0  0  0  0  0  0  0  0
   -1.7640   -1.7390   -2.4530 C   0  0  3  0  0  0  0  0  0  0  0  0
   -0.4510   -1.4050   -1.9860 O   0  0  0  0  0  0  0  0  0  0  0  0
   -2.1180   -0.9270   -3.1020 H   0  0  0  0  0  0  0  0  0  0  0  0
   -2.6520   -1.9270   -1.3520 O   0  0  0  0  0  0  0  0  0  0  0  0
    1.2260    1.5510    0.4440 C   0  0  3  0  0  0  0  0  0  0  0  0
    1.3750    2.5260    0.9190 H   0  0  0  0  0  0  0  0  0  0  0  0
    2.3470    0.7480    0.7990 O   0  0  0  0  0  0  0  0  0  0  0  0
    2.1210    0.3920    1.6820 H   0  0  0  0  0  0  0  0  0  0  0  0
    1.1380    1.7550   -0.9640 O   0  0  0  0  0  0  0  0  0  0  0  0
    0.9430    0.5380   -1.6990 C   0  0  3  0  0  0  0  0  0  0  0  0
    1.7860   -0.1420   -1.5210 H   0  0  0  0  0  0  0  0  0  0  0  0
    0.9660    0.9120   -3.1850 C   0  0  0  0  0  0  0  0  0  0  0  0
    1.9260    1.3670   -3.4500 H   0  0  0  0  0  0  0  0  0  0  0  0
   -0.0500    1.8740   -3.4640 O   0  0  0  0  0  0  0  0  0  0  0  0
    0.1070    2.6030   -2.8320 H   0  0  0  0  0  0  0  0  0  0  0  0
    0.8070    0.0410   -3.8280 H   0  0  0  0  0  0  0  0  0  0  0  0
   -0.3830   -0.1420   -1.3040 C   0  0  3  0  0  0  0  0  0  0  0  0
   -1.2350    0.4950   -1.5780 H   0  0  0  0  0  0  0  0  0  0  0  0
   -0.3950   -0.3730    0.2160 C   0  0  3  0  0  0  0  0  0  0  0  0
    0.2970   -1.1800    0.4850 H   0  0  0  0  0  0  0  0  0  0  0  0
   -1.6810   -0.7900    0.6940 O   0  0  0  0  0  0  0  0  0  0  0  0
   -2.0520   -1.4160    0.0260 H   0  0  0  0  0  0  0  0  0  0  0  0
   -0.0570    0.9110    0.9750 C   0  0  3  0  0  0  0  0  0  0  0  0
   -0.8910    1.6190    0.8890 H   0  0  0  0  0  0  0  0  0  0  0  0
    0.1070    0.5920    2.3630 O   0  0  0  0  0  0  0  0  0  0  0  0
   -0.6810    0.0530    2.5850 H   0  0  0  0  0  0  0  0  0  0  0  0
  1  2  1  0  0  0  0
  1  7  1  0  0  0  0
  1  8  1  0  0  0  0
  1 23  1  0  0  0  0
  2  3  1  0  0  0  0
  2  4  1  0  0  0  0
  2  6  1  0  0  0  0
  4  5  1  0  0  0  0
  8  9  1  0  0  0  0
  8 11  1  0  0  0  0
  8 12  1  0  0  0  0
  9 10  1  0  0  0  0
 12 13  1  0  0  0  0
 12 14  1  0  0  0  0
 12 16  1  0  0  0  0
 14 15  1  0  0  0  0
 16 17  1  0  0  0  0
 16 19  1  0  0  0  0
 16 20  1  0  0  0  0
 17 18  1  0  0  0  0
 20 21  1  0  0  0  0
 20 22  1  0  0  0  0
 20 23  1  0  0  0  0
 21 36  1  0  0  0  0
 24 25  1  0  0  0  0
 24 26  1  0  0  0  0
 24 28  1  0  0  0  0
 24 42  1  0  0  0  0
 26 27  1  0  0  0  0
 28 29  1  0  0  0  0
 29 30  1  0  0  0  0
 29 31  1  0  0  0  0
 29 36  1  0  0  0  0
 31 32  1  0  0  0  0
 31 33  1  0  0  0  0
 31 35  1  0  0  0  0
 33 34  1  0  0  0  0
 36 37  1  0  0  0  0
 36 38  1  0  0  0  0
 38 39  1  0  0  0  0
 38 40  1  0  0  0  0
 38 42  1  0  0  0  0
 40 41  1  0  0  0  0
 42 43  1  0  0  0  0
 42 44  1  0  0  0  0
 44 45  1  0  0  0  0
M  END
$$$$
