# Supplementary material for: Molecular Modeling to Estimate the Diffusion Coefficients of Drugs and Other Small Molecules
Source: Molecules. 2020 Nov 16;25(22):5340. doi: 10.3390/molecules25225340 (PMC7709040; doi:10.3390/molecules25225340)
Supplement: Supplementary file 1 [file molecules-25-05340-s001.zip › SupplmntFiles/MolFiles/lactose/lactose_6.mol]

  MOE2016           3D

 45 46  0  0  1  0  0  0  0  0999 V2000
    1.4170   -0.0870   -0.9830 C   0  0  3  0  0  0  0  0  0  0  0  0
    2.1150   -0.2210    0.3800 C   0  0  0  0  0  0  0  0  0  0  0  0
    2.0980   -1.2610    0.7190 H   0  0  0  0  0  0  0  0  0  0  0  0
    1.4690    0.5600    1.3870 O   0  0  0  0  0  0  0  0  0  0  0  0
    1.0890    1.3460    0.9200 H   0  0  0  0  0  0  0  0  0  0  0  0
    3.1560    0.1090    0.3140 H   0  0  0  0  0  0  0  0  0  0  0  0
    1.9600   -0.6900   -1.7210 H   0  0  0  0  0  0  0  0  0  0  0  0
    1.3590    1.3820   -1.4420 C   0  0  3  0  0  0  0  0  0  0  0  0
    0.7880    2.1960   -0.3980 O   0  0  0  0  0  0  0  0  0  0  0  0
    0.5130    3.0180   -0.8630 H   0  0  0  0  0  0  0  0  0  0  0  0
    2.3680    1.7730   -1.6170 H   0  0  0  0  0  0  0  0  0  0  0  0
    0.5060    1.5380   -2.6970 C   0  0  3  0  0  0  0  0  0  0  0  0
    1.0290    1.1250   -3.5680 H   0  0  0  0  0  0  0  0  0  0  0  0
    0.3120    2.9380   -2.9370 O   0  0  0  0  0  0  0  0  0  0  0  0
   -0.3490    2.9870   -3.6570 H   0  0  0  0  0  0  0  0  0  0  0  0
   -0.8520    0.8660   -2.5270 C   0  0  3  0  0  0  0  0  0  0  0  0
   -1.5350    0.8910   -3.7910 O   0  0  0  0  0  0  0  0  0  0  0  0
   -2.2290    0.1820   -3.7520 H   0  0  0  0  0  0  0  0  0  0  0  0
   -1.4760    1.4350   -1.8280 H   0  0  0  0  0  0  0  0  0  0  0  0
   -0.6670   -0.5730   -2.0440 C   0  0  3  0  0  0  0  0  0  0  0  0
   -1.9850   -1.0520   -1.7930 O   0  0  0  0  0  0  0  0  0  0  0  0
   -0.1950   -1.1740   -2.8330 H   0  0  0  0  0  0  0  0  0  0  0  0
    0.0950   -0.6410   -0.8430 O   0  0  0  0  0  0  0  0  0  0  0  0
   -3.8070   -4.6870   -0.9910 C   0  0  3  0  0  0  0  0  0  0  0  0
   -4.0020   -5.7650   -0.9990 H   0  0  0  0  0  0  0  0  0  0  0  0
   -4.9160   -4.0790   -0.3350 O   0  0  0  0  0  0  0  0  0  0  0  0
   -4.7070   -4.1540    0.6180 H   0  0  0  0  0  0  0  0  0  0  0  0
   -3.6830   -4.2530   -2.3430 O   0  0  0  0  0  0  0  0  0  0  0  0
   -3.4170   -2.8510   -2.4770 C   0  0  3  0  0  0  0  0  0  0  0  0
   -4.2450   -2.2720   -2.0460 H   0  0  0  0  0  0  0  0  0  0  0  0
   -3.3710   -2.5350   -3.9830 C   0  0  0  0  0  0  0  0  0  0  0  0
   -2.5760   -3.1110   -4.4700 H   0  0  0  0  0  0  0  0  0  0  0  0
   -3.1610   -1.1510   -4.2610 O   0  0  0  0  0  0  0  0  0  0  0  0
   -3.3320   -1.0430   -5.2170 H   0  0  0  0  0  0  0  0  0  0  0  0
   -4.3160   -2.8410   -4.4470 H   0  0  0  0  0  0  0  0  0  0  0  0
   -2.1030   -2.4730   -1.7700 C   0  0  3  0  0  0  0  0  0  0  0  0
   -1.2580   -2.9530   -2.2820 H   0  0  0  0  0  0  0  0  0  0  0  0
   -2.1370   -2.9320   -0.3100 C   0  0  3  0  0  0  0  0  0  0  0  0
   -2.8250   -2.3080    0.2750 H   0  0  0  0  0  0  0  0  0  0  0  0
   -0.8530   -2.7840    0.3140 O   0  0  0  0  0  0  0  0  0  0  0  0
   -0.5330   -1.8770    0.0900 H   0  0  0  0  0  0  0  0  0  0  0  0
   -2.5220   -4.4050   -0.2090 C   0  0  3  0  0  0  0  0  0  0  0  0
   -1.7040   -5.0300   -0.5880 H   0  0  0  0  0  0  0  0  0  0  0  0
   -2.7220   -4.7290    1.1740 O   0  0  0  0  0  0  0  0  0  0  0  0
   -1.9290   -4.3750    1.6270 H   0  0  0  0  0  0  0  0  0  0  0  0
  1  2  1  0  0  0  0
  1  7  1  0  0  0  0
  1  8  1  0  0  0  0
  1 23  1  0  0  0  0
  2  3  1  0  0  0  0
  2  4  1  0  0  0  0
  2  6  1  0  0  0  0
  4  5  1  0  0  0  0
  8  9  1  0  0  0  0
  8 11  1  0  0  0  0
  8 12  1  0  0  0  0
  9 10  1  0  0  0  0
 12 13  1  0  0  0  0
 12 14  1  0  0  0  0
 12 16  1  0  0  0  0
 14 15  1  0  0  0  0
 16 17  1  0  0  0  0
 16 19  1  0  0  0  0
 16 20  1  0  0  0  0
 17 18  1  0  0  0  0
 20 21  1  0  0  0  0
 20 22  1  0  0  0  0
 20 23  1  0  0  0  0
 21 36  1  0  0  0  0
 24 25  1  0  0  0  0
 24 26  1  0  0  0  0
 24 28  1  0  0  0  0
 24 42  1  0  0  0  0
 26 27  1  0  0  0  0
 28 29  1  0  0  0  0
 29 30  1  0  0  0  0
 29 31  1  0  0  0  0
 29 36  1  0  0  0  0
 31 32  1  0  0  0  0
 31 33  1  0  0  0  0
 31 35  1  0  0  0  0
 33 34  1  0  0  0  0
 36 37  1  0  0  0  0
 36 38  1  0  0  0  0
 38 39  1  0  0  0  0
 38 40  1  0  0  0  0
 38 42  1  0  0  0  0
 40 41  1  0  0  0  0
 42 43  1  0  0  0  0
 42 44  1  0  0  0  0
 44 45  1  0  0  0  0
M  END
$$$$
