# Supplementary material for: Molecular Modeling to Estimate the Diffusion Coefficients of Drugs and Other Small Molecules
Source: Molecules. 2020 Nov 16;25(22):5340. doi: 10.3390/molecules25225340 (PMC7709040; doi:10.3390/molecules25225340)
Supplement: Supplementary file 1 [file molecules-25-05340-s001.zip › SupplmntFiles/MolFiles/lactose/lactose_7.mol]

  MOE2016           3D

 45 46  0  0  1  0  0  0  0  0999 V2000
   -3.5990   -2.8270   -2.9940 C   0  0  3  0  0  0  0  0  0  0  0  0
   -3.1550   -3.5110   -4.2910 C   0  0  0  0  0  0  0  0  0  0  0  0
   -4.0030   -3.6560   -4.9670 H   0  0  0  0  0  0  0  0  0  0  0  0
   -2.6100   -4.8000   -4.0010 O   0  0  0  0  0  0  0  0  0  0  0  0
   -1.8090   -4.6500   -3.4610 H   0  0  0  0  0  0  0  0  0  0  0  0
   -2.3800   -2.9380   -4.8100 H   0  0  0  0  0  0  0  0  0  0  0  0
   -4.2220   -3.5220   -2.4160 H   0  0  0  0  0  0  0  0  0  0  0  0
   -4.3710   -1.5280   -3.2710 C   0  0  3  0  0  0  0  0  0  0  0  0
   -3.6190   -0.6710   -4.1400 O   0  0  0  0  0  0  0  0  0  0  0  0
   -4.0770    0.1940   -4.0890 H   0  0  0  0  0  0  0  0  0  0  0  0
   -5.3150   -1.7420   -3.7860 H   0  0  0  0  0  0  0  0  0  0  0  0
   -4.6360   -0.7650   -1.9730 C   0  0  3  0  0  0  0  0  0  0  0  0
   -5.3750   -1.2930   -1.3590 H   0  0  0  0  0  0  0  0  0  0  0  0
   -5.1930    0.5160   -2.3010 O   0  0  0  0  0  0  0  0  0  0  0  0
   -5.1640    1.0230   -1.4630 H   0  0  0  0  0  0  0  0  0  0  0  0
   -3.3370   -0.5610   -1.1900 C   0  0  3  0  0  0  0  0  0  0  0  0
   -3.6470    0.0880    0.0450 O   0  0  0  0  0  0  0  0  0  0  0  0
   -2.7670    0.3670    0.4160 H   0  0  0  0  0  0  0  0  0  0  0  0
   -2.6940    0.1240   -1.7520 H   0  0  0  0  0  0  0  0  0  0  0  0
   -2.6750   -1.9320   -0.9730 C   0  0  3  0  0  0  0  0  0  0  0  0
   -1.4710   -1.9250   -0.2050 O   0  0  0  0  0  0  0  0  0  0  0  0
   -3.3580   -2.5710   -0.3990 H   0  0  0  0  0  0  0  0  0  0  0  0
   -2.4060   -2.5780   -2.2210 O   0  0  0  0  0  0  0  0  0  0  0  0
    2.2480   -0.1310    0.0280 C   0  0  3  0  0  0  0  0  0  0  0  0
    2.4830   -0.7310    0.9160 H   0  0  0  0  0  0  0  0  0  0  0  0
    3.3750    0.6910   -0.2450 O   0  0  0  0  0  0  0  0  0  0  0  0
    4.1130    0.0700   -0.3790 H   0  0  0  0  0  0  0  0  0  0  0  0
    1.9960   -0.9660   -1.0920 O   0  0  0  0  0  0  0  0  0  0  0  0
    0.8770   -1.8500   -0.9000 C   0  0  3  0  0  0  0  0  0  0  0  0
    1.0790   -2.5110   -0.0470 H   0  0  0  0  0  0  0  0  0  0  0  0
    0.7960   -2.7210   -2.1670 C   0  0  0  0  0  0  0  0  0  0  0  0
    0.5630   -2.1080   -3.0460 H   0  0  0  0  0  0  0  0  0  0  0  0
   -0.1610   -3.7670   -2.0730 O   0  0  0  0  0  0  0  0  0  0  0  0
   -1.0330   -3.3230   -1.9600 H   0  0  0  0  0  0  0  0  0  0  0  0
    1.7710   -3.1790   -2.3620 H   0  0  0  0  0  0  0  0  0  0  0  0
   -0.4240   -1.0500   -0.6350 C   0  0  3  0  0  0  0  0  0  0  0  0
   -0.6950   -0.5020   -1.5450 H   0  0  0  0  0  0  0  0  0  0  0  0
   -0.1910   -0.0520    0.5120 C   0  0  3  0  0  0  0  0  0  0  0  0
   -0.1080   -0.5880    1.4670 H   0  0  0  0  0  0  0  0  0  0  0  0
   -1.3260    0.8210    0.6650 O   0  0  0  0  0  0  0  0  0  0  0  0
   -0.9960    1.5370    1.2510 H   0  0  0  0  0  0  0  0  0  0  0  0
    1.0540    0.7900    0.2700 C   0  0  3  0  0  0  0  0  0  0  0  0
    0.8960    1.4560   -0.5880 H   0  0  0  0  0  0  0  0  0  0  0  0
    1.2650    1.6340    1.4080 O   0  0  0  0  0  0  0  0  0  0  0  0
    2.1440    2.0430    1.2720 H   0  0  0  0  0  0  0  0  0  0  0  0
  1  2  1  0  0  0  0
  1  7  1  0  0  0  0
  1  8  1  0  0  0  0
  1 23  1  0  0  0  0
  2  3  1  0  0  0  0
  2  4  1  0  0  0  0
  2  6  1  0  0  0  0
  4  5  1  0  0  0  0
  8  9  1  0  0  0  0
  8 11  1  0  0  0  0
  8 12  1  0  0  0  0
  9 10  1  0  0  0  0
 12 13  1  0  0  0  0
 12 14  1  0  0  0  0
 12 16  1  0  0  0  0
 14 15  1  0  0  0  0
 16 17  1  0  0  0  0
 16 19  1  0  0  0  0
 16 20  1  0  0  0  0
 17 18  1  0  0  0  0
 20 21  1  0  0  0  0
 20 22  1  0  0  0  0
 20 23  1  0  0  0  0
 21 36  1  0  0  0  0
 24 25  1  0  0  0  0
 24 26  1  0  0  0  0
 24 28  1  0  0  0  0
 24 42  1  0  0  0  0
 26 27  1  0  0  0  0
 28 29  1  0  0  0  0
 29 30  1  0  0  0  0
 29 31  1  0  0  0  0
 29 36  1  0  0  0  0
 31 32  1  0  0  0  0
 31 33  1  0  0  0  0
 31 35  1  0  0  0  0
 33 34  1  0  0  0  0
 36 37  1  0  0  0  0
 36 38  1  0  0  0  0
 38 39  1  0  0  0  0
 38 40  1  0  0  0  0
 38 42  1  0  0  0  0
 40 41  1  0  0  0  0
 42 43  1  0  0  0  0
 42 44  1  0  0  0  0
 44 45  1  0  0  0  0
M  END
$$$$
