# Supplementary material for: Molecular Modeling to Estimate the Diffusion Coefficients of Drugs and Other Small Molecules
Source: Molecules. 2020 Nov 16;25(22):5340. doi: 10.3390/molecules25225340 (PMC7709040; doi:10.3390/molecules25225340)
Supplement: Supplementary file 1 [file molecules-25-05340-s001.zip › SupplmntFiles/MolFiles/lactose/lactose_8.mol]

  MOE2016           3D

 45 46  0  0  1  0  0  0  0  0999 V2000
    1.6430   -2.4050   -1.9820 C   0  0  3  0  0  0  0  0  0  0  0  0
    1.5350   -3.7170   -2.7650 C   0  0  0  0  0  0  0  0  0  0  0  0
    1.4680   -3.5360   -3.8420 H   0  0  0  0  0  0  0  0  0  0  0  0
    0.3340   -4.3960   -2.3610 O   0  0  0  0  0  0  0  0  0  0  0  0
   -0.4210   -3.8570   -2.7300 H   0  0  0  0  0  0  0  0  0  0  0  0
    2.3860   -4.3730   -2.5640 H   0  0  0  0  0  0  0  0  0  0  0  0
    2.5140   -1.8350   -2.3270 H   0  0  0  0  0  0  0  0  0  0  0  0
    1.7330   -2.6500   -0.4650 C   0  0  3  0  0  0  0  0  0  0  0  0
    0.6810   -3.5170    0.0080 O   0  0  0  0  0  0  0  0  0  0  0  0
    0.4300   -4.1030   -0.7480 H   0  0  0  0  0  0  0  0  0  0  0  0
    2.6760   -3.1460   -0.2100 H   0  0  0  0  0  0  0  0  0  0  0  0
    1.5910   -1.3360    0.3130 C   0  0  3  0  0  0  0  0  0  0  0  0
    2.4550   -0.6810    0.1540 H   0  0  0  0  0  0  0  0  0  0  0  0
    1.5520   -1.6640    1.7100 O   0  0  0  0  0  0  0  0  0  0  0  0
    0.9870   -2.4640    1.7580 H   0  0  0  0  0  0  0  0  0  0  0  0
    0.2960   -0.6240   -0.1040 C   0  0  3  0  0  0  0  0  0  0  0  0
    0.1660    0.6550    0.5240 O   0  0  0  0  0  0  0  0  0  0  0  0
   -0.7940    0.8850    0.4170 H   0  0  0  0  0  0  0  0  0  0  0  0
   -0.5450   -1.2250    0.2590 H   0  0  0  0  0  0  0  0  0  0  0  0
    0.2770   -0.4540   -1.6390 C   0  0  3  0  0  0  0  0  0  0  0  0
   -0.9160    0.1680   -2.1370 O   0  0  0  0  0  0  0  0  0  0  0  0
    1.0900    0.2220   -1.9320 H   0  0  0  0  0  0  0  0  0  0  0  0
    0.4590   -1.6840   -2.3170 O   0  0  0  0  0  0  0  0  0  0  0  0
   -5.0130   -0.7010   -2.1040 C   0  0  3  0  0  0  0  0  0  0  0  0
   -5.9310   -1.2540   -1.8750 H   0  0  0  0  0  0  0  0  0  0  0  0
   -5.3850    0.4210   -2.8980 O   0  0  0  0  0  0  0  0  0  0  0  0
   -6.0010    0.0750   -3.5680 H   0  0  0  0  0  0  0  0  0  0  0  0
   -4.1280   -1.5620   -2.8110 O   0  0  0  0  0  0  0  0  0  0  0  0
   -2.8580   -0.9570   -3.1280 C   0  0  3  0  0  0  0  0  0  0  0  0
   -3.0210   -0.0880   -3.7790 H   0  0  0  0  0  0  0  0  0  0  0  0
   -2.0790   -1.9980   -3.9460 C   0  0  0  0  0  0  0  0  0  0  0  0
   -2.6540   -2.2860   -4.8330 H   0  0  0  0  0  0  0  0  0  0  0  0
   -1.8600   -3.1970   -3.1890 O   0  0  0  0  0  0  0  0  0  0  0  0
   -2.7520   -3.4590   -2.8810 H   0  0  0  0  0  0  0  0  0  0  0  0
   -1.1140   -1.6120   -4.2850 H   0  0  0  0  0  0  0  0  0  0  0  0
   -2.1300   -0.5290   -1.8390 C   0  0  3  0  0  0  0  0  0  0  0  0
   -1.9530   -1.4190   -1.2250 H   0  0  0  0  0  0  0  0  0  0  0  0
   -3.0250    0.4380   -1.0550 C   0  0  3  0  0  0  0  0  0  0  0  0
   -3.1290    1.3880   -1.5940 H   0  0  0  0  0  0  0  0  0  0  0  0
   -2.4150    0.7800    0.2060 O   0  0  0  0  0  0  0  0  0  0  0  0
   -3.1390    1.1820    0.7310 H   0  0  0  0  0  0  0  0  0  0  0  0
   -4.3900   -0.1970   -0.7970 C   0  0  3  0  0  0  0  0  0  0  0  0
   -4.2730   -1.0270   -0.0900 H   0  0  0  0  0  0  0  0  0  0  0  0
   -5.2290    0.7830   -0.1730 O   0  0  0  0  0  0  0  0  0  0  0  0
   -5.5890    1.3270   -0.9030 H   0  0  0  0  0  0  0  0  0  0  0  0
  1  2  1  0  0  0  0
  1  7  1  0  0  0  0
  1  8  1  0  0  0  0
  1 23  1  0  0  0  0
  2  3  1  0  0  0  0
  2  4  1  0  0  0  0
  2  6  1  0  0  0  0
  4  5  1  0  0  0  0
  8  9  1  0  0  0  0
  8 11  1  0  0  0  0
  8 12  1  0  0  0  0
  9 10  1  0  0  0  0
 12 13  1  0  0  0  0
 12 14  1  0  0  0  0
 12 16  1  0  0  0  0
 14 15  1  0  0  0  0
 16 17  1  0  0  0  0
 16 19  1  0  0  0  0
 16 20  1  0  0  0  0
 17 18  1  0  0  0  0
 20 21  1  0  0  0  0
 20 22  1  0  0  0  0
 20 23  1  0  0  0  0
 21 36  1  0  0  0  0
 24 25  1  0  0  0  0
 24 26  1  0  0  0  0
 24 28  1  0  0  0  0
 24 42  1  0  0  0  0
 26 27  1  0  0  0  0
 28 29  1  0  0  0  0
 29 30  1  0  0  0  0
 29 31  1  0  0  0  0
 29 36  1  0  0  0  0
 31 32  1  0  0  0  0
 31 33  1  0  0  0  0
 31 35  1  0  0  0  0
 33 34  1  0  0  0  0
 36 37  1  0  0  0  0
 36 38  1  0  0  0  0
 38 39  1  0  0  0  0
 38 40  1  0  0  0  0
 38 42  1  0  0  0  0
 40 41  1  0  0  0  0
 42 43  1  0  0  0  0
 42 44  1  0  0  0  0
 44 45  1  0  0  0  0
M  END
$$$$
