# Supplementary material for: Molecular Modeling to Estimate the Diffusion Coefficients of Drugs and Other Small Molecules
Source: Molecules. 2020 Nov 16;25(22):5340. doi: 10.3390/molecules25225340 (PMC7709040; doi:10.3390/molecules25225340)
Supplement: Supplementary file 1 [file molecules-25-05340-s001.zip › SupplmntFiles/MolFiles/lactose/lactose_9.mol]

  MOE2016           3D

 45 46  0  0  1  0  0  0  0  0999 V2000
   -1.9970    0.0590   -4.0440 C   0  0  3  0  0  0  0  0  0  0  0  0
   -2.6040    1.4710   -3.9890 C   0  0  0  0  0  0  0  0  0  0  0  0
   -2.0180    2.1160   -3.3270 H   0  0  0  0  0  0  0  0  0  0  0  0
   -3.9420    1.4570   -3.4880 O   0  0  0  0  0  0  0  0  0  0  0  0
   -4.3280    0.5880   -3.7650 H   0  0  0  0  0  0  0  0  0  0  0  0
   -2.6240    1.9190   -4.9880 H   0  0  0  0  0  0  0  0  0  0  0  0
   -0.9830    0.1250   -4.4580 H   0  0  0  0  0  0  0  0  0  0  0  0
   -2.8560   -0.8890   -4.8990 C   0  0  3  0  0  0  0  0  0  0  0  0
   -4.2270   -0.8410   -4.4560 O   0  0  0  0  0  0  0  0  0  0  0  0
   -4.6170   -1.6720   -4.8090 H   0  0  0  0  0  0  0  0  0  0  0  0
   -2.8620   -0.5690   -5.9470 H   0  0  0  0  0  0  0  0  0  0  0  0
   -2.3670   -2.3310   -4.7870 C   0  0  3  0  0  0  0  0  0  0  0  0
   -1.4280   -2.4590   -5.3370 H   0  0  0  0  0  0  0  0  0  0  0  0
   -3.3450   -3.1820   -5.3990 O   0  0  0  0  0  0  0  0  0  0  0  0
   -3.0540   -4.0950   -5.2020 H   0  0  0  0  0  0  0  0  0  0  0  0
   -2.1900   -2.7420   -3.3280 C   0  0  3  0  0  0  0  0  0  0  0  0
   -1.6010   -4.0490   -3.2980 O   0  0  0  0  0  0  0  0  0  0  0  0
   -1.4490   -4.2490   -2.3530 H   0  0  0  0  0  0  0  0  0  0  0  0
   -3.1670   -2.8300   -2.8370 H   0  0  0  0  0  0  0  0  0  0  0  0
   -1.3080   -1.7210   -2.6000 C   0  0  3  0  0  0  0  0  0  0  0  0
   -1.2310   -2.1490   -1.2350 O   0  0  0  0  0  0  0  0  0  0  0  0
   -0.2940   -1.7190   -3.0210 H   0  0  0  0  0  0  0  0  0  0  0  0
   -1.8900   -0.4210   -2.6870 O   0  0  0  0  0  0  0  0  0  0  0  0
    0.4490   -0.7140    2.3130 C   0  0  3  0  0  0  0  0  0  0  0  0
    1.1630   -0.2310    2.9870 H   0  0  0  0  0  0  0  0  0  0  0  0
   -0.5290   -1.3410    3.1360 O   0  0  0  0  0  0  0  0  0  0  0  0
   -1.1610   -0.6260    3.3520 H   0  0  0  0  0  0  0  0  0  0  0  0
    1.1620   -1.6600    1.5190 O   0  0  0  0  0  0  0  0  0  0  0  0
    0.3270   -2.3520    0.5780 C   0  0  3  0  0  0  0  0  0  0  0  0
   -0.4350   -2.9160    1.1330 H   0  0  0  0  0  0  0  0  0  0  0  0
    1.2250   -3.3680   -0.1360 C   0  0  0  0  0  0  0  0  0  0  0  0
    0.6650   -3.9810   -0.8470 H   0  0  0  0  0  0  0  0  0  0  0  0
    1.8180   -4.2340    0.8310 O   0  0  0  0  0  0  0  0  0  0  0  0
    2.0680   -3.6510    1.5750 H   0  0  0  0  0  0  0  0  0  0  0  0
    2.0410   -2.8660   -0.6660 H   0  0  0  0  0  0  0  0  0  0  0  0
   -0.3280   -1.3850   -0.4230 C   0  0  3  0  0  0  0  0  0  0  0  0
    0.4440   -0.9100   -1.0440 H   0  0  0  0  0  0  0  0  0  0  0  0
   -1.0970   -0.3050    0.3550 C   0  0  3  0  0  0  0  0  0  0  0  0
   -2.0070   -0.7290    0.7980 H   0  0  0  0  0  0  0  0  0  0  0  0
   -1.5370    0.7640   -0.4910 O   0  0  0  0  0  0  0  0  0  0  0  0
   -1.8970    0.3530   -1.3140 H   0  0  0  0  0  0  0  0  0  0  0  0
   -0.2170    0.3400    1.4280 C   0  0  3  0  0  0  0  0  0  0  0  0
    0.5480    0.9630    0.9490 H   0  0  0  0  0  0  0  0  0  0  0  0
   -1.0360    1.1940    2.2380 O   0  0  0  0  0  0  0  0  0  0  0  0
   -1.5420    1.7320    1.5930 H   0  0  0  0  0  0  0  0  0  0  0  0
  1  2  1  0  0  0  0
  1  7  1  0  0  0  0
  1  8  1  0  0  0  0
  1 23  1  0  0  0  0
  2  3  1  0  0  0  0
  2  4  1  0  0  0  0
  2  6  1  0  0  0  0
  4  5  1  0  0  0  0
  8  9  1  0  0  0  0
  8 11  1  0  0  0  0
  8 12  1  0  0  0  0
  9 10  1  0  0  0  0
 12 13  1  0  0  0  0
 12 14  1  0  0  0  0
 12 16  1  0  0  0  0
 14 15  1  0  0  0  0
 16 17  1  0  0  0  0
 16 19  1  0  0  0  0
 16 20  1  0  0  0  0
 17 18  1  0  0  0  0
 20 21  1  0  0  0  0
 20 22  1  0  0  0  0
 20 23  1  0  0  0  0
 21 36  1  0  0  0  0
 24 25  1  0  0  0  0
 24 26  1  0  0  0  0
 24 28  1  0  0  0  0
 24 42  1  0  0  0  0
 26 27  1  0  0  0  0
 28 29  1  0  0  0  0
 29 30  1  0  0  0  0
 29 31  1  0  0  0  0
 29 36  1  0  0  0  0
 31 32  1  0  0  0  0
 31 33  1  0  0  0  0
 31 35  1  0  0  0  0
 33 34  1  0  0  0  0
 36 37  1  0  0  0  0
 36 38  1  0  0  0  0
 38 39  1  0  0  0  0
 38 40  1  0  0  0  0
 38 42  1  0  0  0  0
 40 41  1  0  0  0  0
 42 43  1  0  0  0  0
 42 44  1  0  0  0  0
 44 45  1  0  0  0  0
M  END
$$$$
