# Supplementary material for: Molecular Modeling to Estimate the Diffusion Coefficients of Drugs and Other Small Molecules
Source: Molecules. 2020 Nov 16;25(22):5340. doi: 10.3390/molecules25225340 (PMC7709040; doi:10.3390/molecules25225340)
Supplement: Supplementary file 1 [file molecules-25-05340-s001.zip › SupplmntFiles/MolFiles/leucine/leucine_1.mol]

  MOE2016           3D

 22 21  0  0  1  0  0  0  0  0999 V2000
    0.1220    0.0450    0.3660 C   0  0  3  0  0  0  0  0  0  0  0  0
   -0.0810    0.4380    1.3680 H   0  0  0  0  0  0  0  0  0  0  0  0
   -0.5620   -1.2980    0.1250 C   0  0  0  0  0  0  0  0  0  0  0  0
   -0.2680   -1.6720   -0.8650 H   0  0  0  0  0  0  0  0  0  0  0  0
   -2.1020   -1.2860    0.2180 C   0  0  0  0  0  0  0  0  0  0  0  0
   -2.5060   -0.5950   -0.5310 H   0  0  0  0  0  0  0  0  0  0  0  0
   -2.5980   -0.8440    1.5950 C   0  0  0  0  0  0  0  0  0  0  0  0
   -2.3300    0.1970    1.8000 H   0  0  0  0  0  0  0  0  0  0  0  0
   -2.1750   -1.4690    2.3890 H   0  0  0  0  0  0  0  0  0  0  0  0
   -3.6890   -0.9150    1.6560 H   0  0  0  0  0  0  0  0  0  0  0  0
   -2.6480   -2.6800   -0.1050 C   0  0  0  0  0  0  0  0  0  0  0  0
   -2.3350   -2.9990   -1.1050 H   0  0  0  0  0  0  0  0  0  0  0  0
   -3.7430   -2.6830   -0.0830 H   0  0  0  0  0  0  0  0  0  0  0  0
   -2.2930   -3.4240    0.6160 H   0  0  0  0  0  0  0  0  0  0  0  0
   -0.1700   -2.0280    0.8450 H   0  0  0  0  0  0  0  0  0  0  0  0
    1.6720   -0.0140    0.1990 C   0  0  0  0  0  0  0  0  0  0  0  0
    2.0510    0.9790   -0.5110 O   0  5  0  0  0  0  0  0  0  0  0  0
    2.2860   -0.9610    0.7300 O   0  0  0  0  0  0  0  0  0  0  0  0
   -0.4180    1.0840   -0.6020 N   0  3  0  0  0  0  0  0  0  0  0  0
   -1.1120    1.7190   -0.2140 H   0  0  0  0  0  0  0  0  0  0  0  0
   -0.6780    0.6840   -1.5050 H   0  0  0  0  0  0  0  0  0  0  0  0
    0.4660    1.6200   -0.8070 H   0  0  0  0  0  0  0  0  0  0  0  0
  1  2  1  0  0  0  0
  1  3  1  0  0  0  0
  1 16  1  0  0  0  0
  1 19  1  0  0  0  0
  3  4  1  0  0  0  0
  3  5  1  0  0  0  0
  3 15  1  0  0  0  0
  5  6  1  0  0  0  0
  5  7  1  0  0  0  0
  5 11  1  0  0  0  0
  7  8  1  0  0  0  0
  7  9  1  0  0  0  0
  7 10  1  0  0  0  0
 11 12  1  0  0  0  0
 11 13  1  0  0  0  0
 11 14  1  0  0  0  0
 16 17  1  0  0  0  0
 16 18  2  0  0  0  0
 19 20  1  0  0  0  0
 19 21  1  0  0  0  0
 19 22  1  0  0  0  0
M  CHG  1  17  -1
M  CHG  1  19   1
M  END
$$$$
