# Supplementary material for: Molecular Modeling to Estimate the Diffusion Coefficients of Drugs and Other Small Molecules
Source: Molecules. 2020 Nov 16;25(22):5340. doi: 10.3390/molecules25225340 (PMC7709040; doi:10.3390/molecules25225340)
Supplement: Supplementary file 1 [file molecules-25-05340-s001.zip › SupplmntFiles/MolFiles/leucine/leucine_2.mol]

  MOE2016           3D

 22 21  0  0  1  0  0  0  0  0999 V2000
   -0.2600   -0.0180    0.9660 C   0  0  3  0  0  0  0  0  0  0  0  0
    0.7850    0.1000    1.2700 H   0  0  0  0  0  0  0  0  0  0  0  0
   -0.5950   -1.4620    0.5960 C   0  0  0  0  0  0  0  0  0  0  0  0
   -0.5620   -2.0810    1.5040 H   0  0  0  0  0  0  0  0  0  0  0  0
    0.3140   -2.1120   -0.4670 C   0  0  0  0  0  0  0  0  0  0  0  0
    0.2320   -1.5560   -1.4080 H   0  0  0  0  0  0  0  0  0  0  0  0
   -0.1620   -3.5410   -0.7450 C   0  0  0  0  0  0  0  0  0  0  0  0
    0.4430   -4.0070   -1.5300 H   0  0  0  0  0  0  0  0  0  0  0  0
   -1.2040   -3.5460   -1.0810 H   0  0  0  0  0  0  0  0  0  0  0  0
   -0.0910   -4.1660    0.1520 H   0  0  0  0  0  0  0  0  0  0  0  0
    1.7850   -2.1320   -0.0500 C   0  0  0  0  0  0  0  0  0  0  0  0
    1.9150   -2.6150    0.9240 H   0  0  0  0  0  0  0  0  0  0  0  0
    2.1950   -1.1190    0.0110 H   0  0  0  0  0  0  0  0  0  0  0  0
    2.3890   -2.6790   -0.7820 H   0  0  0  0  0  0  0  0  0  0  0  0
   -1.6310   -1.5000    0.2350 H   0  0  0  0  0  0  0  0  0  0  0  0
   -0.5820    1.0800   -0.0990 C   0  0  0  0  0  0  0  0  0  0  0  0
   -0.1790    0.9150   -1.2660 O   0  5  0  0  0  0  0  0  0  0  0  0
   -1.2480    2.0150    0.4630 O   0  0  0  0  0  0  0  0  0  0  0  0
   -1.0600    0.3260    2.2270 N   0  3  0  0  0  0  0  0  0  0  0  0
   -1.3190    1.3250    2.0100 H   0  0  0  0  0  0  0  0  0  0  0  0
   -0.5270    0.3050    3.0940 H   0  0  0  0  0  0  0  0  0  0  0  0
   -1.9580   -0.1590    2.2740 H   0  0  0  0  0  0  0  0  0  0  0  0
  1  2  1  0  0  0  0
  1  3  1  0  0  0  0
  1 16  1  0  0  0  0
  1 19  1  0  0  0  0
  3  4  1  0  0  0  0
  3  5  1  0  0  0  0
  3 15  1  0  0  0  0
  5  6  1  0  0  0  0
  5  7  1  0  0  0  0
  5 11  1  0  0  0  0
  7  8  1  0  0  0  0
  7  9  1  0  0  0  0
  7 10  1  0  0  0  0
 11 12  1  0  0  0  0
 11 13  1  0  0  0  0
 11 14  1  0  0  0  0
 16 17  1  0  0  0  0
 16 18  2  0  0  0  0
 19 20  1  0  0  0  0
 19 21  1  0  0  0  0
 19 22  1  0  0  0  0
M  CHG  1  17  -1
M  CHG  1  19   1
M  END
$$$$
