# Supplementary material for: Molecular Modeling to Estimate the Diffusion Coefficients of Drugs and Other Small Molecules
Source: Molecules. 2020 Nov 16;25(22):5340. doi: 10.3390/molecules25225340 (PMC7709040; doi:10.3390/molecules25225340)
Supplement: Supplementary file 1 [file molecules-25-05340-s001.zip › SupplmntFiles/MolFiles/leucine/leucine_3.mol]

  MOE2016           3D

 22 21  0  0  1  0  0  0  0  0999 V2000
    0.3600    0.1970    0.8620 C   0  0  3  0  0  0  0  0  0  0  0  0
    1.0570    0.4900    1.6590 H   0  0  0  0  0  0  0  0  0  0  0  0
   -0.5420   -0.9100    1.4020 C   0  0  0  0  0  0  0  0  0  0  0  0
    0.0580   -1.8210    1.5230 H   0  0  0  0  0  0  0  0  0  0  0  0
   -1.8170   -1.2600    0.6040 C   0  0  0  0  0  0  0  0  0  0  0  0
   -2.4850   -0.3900    0.5930 H   0  0  0  0  0  0  0  0  0  0  0  0
   -2.5690   -2.3900    1.3150 C   0  0  0  0  0  0  0  0  0  0  0  0
   -1.9700   -3.3060    1.3510 H   0  0  0  0  0  0  0  0  0  0  0  0
   -3.5070   -2.6200    0.7980 H   0  0  0  0  0  0  0  0  0  0  0  0
   -2.8180   -2.1060    2.3430 H   0  0  0  0  0  0  0  0  0  0  0  0
   -1.5370   -1.6650   -0.8420 C   0  0  0  0  0  0  0  0  0  0  0  0
   -1.1420   -0.8260   -1.4210 H   0  0  0  0  0  0  0  0  0  0  0  0
   -2.4570   -1.9900   -1.3390 H   0  0  0  0  0  0  0  0  0  0  0  0
   -0.8190   -2.4910   -0.8920 H   0  0  0  0  0  0  0  0  0  0  0  0
   -0.8520   -0.6230    2.4160 H   0  0  0  0  0  0  0  0  0  0  0  0
    1.2760   -0.1060   -0.3610 C   0  0  0  0  0  0  0  0  0  0  0  0
    1.8090   -1.2320   -0.4310 O   0  5  0  0  0  0  0  0  0  0  0  0
    1.3030    0.9180   -1.1220 O   0  0  0  0  0  0  0  0  0  0  0  0
   -0.4330    1.4590    0.5800 N   0  3  0  0  0  0  0  0  0  0  0  0
    0.1830    1.9000   -0.1500 H   0  0  0  0  0  0  0  0  0  0  0  0
   -0.5380    2.0950    1.3680 H   0  0  0  0  0  0  0  0  0  0  0  0
   -1.3000    1.2800    0.0730 H   0  0  0  0  0  0  0  0  0  0  0  0
  1  2  1  0  0  0  0
  1  3  1  0  0  0  0
  1 16  1  0  0  0  0
  1 19  1  0  0  0  0
  3  4  1  0  0  0  0
  3  5  1  0  0  0  0
  3 15  1  0  0  0  0
  5  6  1  0  0  0  0
  5  7  1  0  0  0  0
  5 11  1  0  0  0  0
  7  8  1  0  0  0  0
  7  9  1  0  0  0  0
  7 10  1  0  0  0  0
 11 12  1  0  0  0  0
 11 13  1  0  0  0  0
 11 14  1  0  0  0  0
 16 17  1  0  0  0  0
 16 18  2  0  0  0  0
 19 20  1  0  0  0  0
 19 21  1  0  0  0  0
 19 22  1  0  0  0  0
M  CHG  1  17  -1
M  CHG  1  19   1
M  END
$$$$
