# Supplementary material for: Molecular Modeling to Estimate the Diffusion Coefficients of Drugs and Other Small Molecules
Source: Molecules. 2020 Nov 16;25(22):5340. doi: 10.3390/molecules25225340 (PMC7709040; doi:10.3390/molecules25225340)
Supplement: Supplementary file 1 [file molecules-25-05340-s001.zip › SupplmntFiles/MolFiles/leucine/leucine_4.mol]

  MOE2016           3D

 22 21  0  0  1  0  0  0  0  0999 V2000
   -0.2640   -0.7000    0.8880 C   0  0  3  0  0  0  0  0  0  0  0  0
    0.6990   -0.7120    1.4110 H   0  0  0  0  0  0  0  0  0  0  0  0
   -0.1420   -0.1200   -0.5210 C   0  0  0  0  0  0  0  0  0  0  0  0
   -1.0050   -0.4220   -1.1290 H   0  0  0  0  0  0  0  0  0  0  0  0
    1.1670   -0.4710   -1.2590 C   0  0  0  0  0  0  0  0  0  0  0  0
    2.0130   -0.1370   -0.6440 H   0  0  0  0  0  0  0  0  0  0  0  0
    1.2290    0.2950   -2.5850 C   0  0  0  0  0  0  0  0  0  0  0  0
    2.1730    0.1020   -3.1040 H   0  0  0  0  0  0  0  0  0  0  0  0
    1.1590    1.3750   -2.4150 H   0  0  0  0  0  0  0  0  0  0  0  0
    0.4090    0.0020   -3.2510 H   0  0  0  0  0  0  0  0  0  0  0  0
    1.3380   -1.9660   -1.5290 C   0  0  0  0  0  0  0  0  0  0  0  0
    0.4650   -2.3800   -2.0430 H   0  0  0  0  0  0  0  0  0  0  0  0
    1.4920   -2.5220   -0.6000 H   0  0  0  0  0  0  0  0  0  0  0  0
    2.2170   -2.1500   -2.1560 H   0  0  0  0  0  0  0  0  0  0  0  0
   -0.1980    0.9750   -0.4590 H   0  0  0  0  0  0  0  0  0  0  0  0
   -1.2810    0.0840    1.7790 C   0  0  0  0  0  0  0  0  0  0  0  0
   -2.1290   -0.7410    2.2630 O   0  5  0  0  0  0  0  0  0  0  0  0
   -1.1330    1.3180    1.8980 O   0  0  0  0  0  0  0  0  0  0  0  0
   -0.7250   -2.1480    0.8210 N   0  3  0  0  0  0  0  0  0  0  0  0
   -1.5030   -2.1210    1.5350 H   0  0  0  0  0  0  0  0  0  0  0  0
   -0.0390   -2.8260    1.1490 H   0  0  0  0  0  0  0  0  0  0  0  0
   -1.1810   -2.4030   -0.0550 H   0  0  0  0  0  0  0  0  0  0  0  0
  1  2  1  0  0  0  0
  1  3  1  0  0  0  0
  1 16  1  0  0  0  0
  1 19  1  0  0  0  0
  3  4  1  0  0  0  0
  3  5  1  0  0  0  0
  3 15  1  0  0  0  0
  5  6  1  0  0  0  0
  5  7  1  0  0  0  0
  5 11  1  0  0  0  0
  7  8  1  0  0  0  0
  7  9  1  0  0  0  0
  7 10  1  0  0  0  0
 11 12  1  0  0  0  0
 11 13  1  0  0  0  0
 11 14  1  0  0  0  0
 16 17  1  0  0  0  0
 16 18  2  0  0  0  0
 19 20  1  0  0  0  0
 19 21  1  0  0  0  0
 19 22  1  0  0  0  0
M  CHG  1  17  -1
M  CHG  1  19   1
M  END
$$$$
