# Supplementary material for: Molecular Modeling to Estimate the Diffusion Coefficients of Drugs and Other Small Molecules
Source: Molecules. 2020 Nov 16;25(22):5340. doi: 10.3390/molecules25225340 (PMC7709040; doi:10.3390/molecules25225340)
Supplement: Supplementary file 1 [file molecules-25-05340-s001.zip › SupplmntFiles/MolFiles/leucine/leucine_5.mol]

  MOE2016           3D

 22 21  0  0  1  0  0  0  0  0999 V2000
   -0.7100   -1.4460    0.8030 C   0  0  3  0  0  0  0  0  0  0  0  0
   -0.7640   -2.2310    1.5660 H   0  0  0  0  0  0  0  0  0  0  0  0
    0.7040   -1.4000    0.2250 C   0  0  0  0  0  0  0  0  0  0  0  0
    1.3990   -1.4530    1.0750 H   0  0  0  0  0  0  0  0  0  0  0  0
    1.0950   -0.1590   -0.6100 C   0  0  0  0  0  0  0  0  0  0  0  0
    0.9720    0.7390    0.0060 H   0  0  0  0  0  0  0  0  0  0  0  0
    0.2640    0.0220   -1.8790 C   0  0  0  0  0  0  0  0  0  0  0  0
   -0.7780    0.2550   -1.6440 H   0  0  0  0  0  0  0  0  0  0  0  0
    0.2890   -0.8770   -2.5040 H   0  0  0  0  0  0  0  0  0  0  0  0
    0.6480    0.8550   -2.4780 H   0  0  0  0  0  0  0  0  0  0  0  0
    2.5790   -0.2490   -0.9860 C   0  0  0  0  0  0  0  0  0  0  0  0
    3.2040   -0.3260   -0.0900 H   0  0  0  0  0  0  0  0  0  0  0  0
    2.8970    0.6440   -1.5350 H   0  0  0  0  0  0  0  0  0  0  0  0
    2.7770   -1.1220   -1.6160 H   0  0  0  0  0  0  0  0  0  0  0  0
    0.8860   -2.3090   -0.3640 H   0  0  0  0  0  0  0  0  0  0  0  0
   -1.2130   -0.1230    1.4500 C   0  0  0  0  0  0  0  0  0  0  0  0
   -2.3170    0.2150    0.9040 O   0  5  0  0  0  0  0  0  0  0  0  0
   -0.5190    0.3840    2.3560 O   0  0  0  0  0  0  0  0  0  0  0  0
   -1.7060   -1.8840   -0.2590 N   0  3  0  0  0  0  0  0  0  0  0  0
   -2.2540   -2.6970    0.0240 H   0  0  0  0  0  0  0  0  0  0  0  0
   -1.3430   -1.9500   -1.2090 H   0  0  0  0  0  0  0  0  0  0  0  0
   -2.3740   -1.0690   -0.2270 H   0  0  0  0  0  0  0  0  0  0  0  0
  1  2  1  0  0  0  0
  1  3  1  0  0  0  0
  1 16  1  0  0  0  0
  1 19  1  0  0  0  0
  3  4  1  0  0  0  0
  3  5  1  0  0  0  0
  3 15  1  0  0  0  0
  5  6  1  0  0  0  0
  5  7  1  0  0  0  0
  5 11  1  0  0  0  0
  7  8  1  0  0  0  0
  7  9  1  0  0  0  0
  7 10  1  0  0  0  0
 11 12  1  0  0  0  0
 11 13  1  0  0  0  0
 11 14  1  0  0  0  0
 16 17  1  0  0  0  0
 16 18  2  0  0  0  0
 19 20  1  0  0  0  0
 19 21  1  0  0  0  0
 19 22  1  0  0  0  0
M  CHG  1  17  -1
M  CHG  1  19   1
M  END
$$$$
