# Supplementary material for: Molecular Modeling to Estimate the Diffusion Coefficients of Drugs and Other Small Molecules
Source: Molecules. 2020 Nov 16;25(22):5340. doi: 10.3390/molecules25225340 (PMC7709040; doi:10.3390/molecules25225340)
Supplement: Supplementary file 1 [file molecules-25-05340-s001.zip › SupplmntFiles/MolFiles/leucine/leucine_6.mol]

  MOE2016           3D

 22 21  0  0  1  0  0  0  0  0999 V2000
   -0.7160   -0.7270    0.3410 C   0  0  3  0  0  0  0  0  0  0  0  0
   -1.1870   -1.1920   -0.5310 H   0  0  0  0  0  0  0  0  0  0  0  0
    0.7870   -0.5260    0.1540 C   0  0  0  0  0  0  0  0  0  0  0  0
    1.1880    0.0420    1.0050 H   0  0  0  0  0  0  0  0  0  0  0  0
    1.2670    0.1300   -1.1580 C   0  0  0  0  0  0  0  0  0  0  0  0
    2.3640    0.0560   -1.1500 H   0  0  0  0  0  0  0  0  0  0  0  0
    0.9350    1.6180   -1.2630 C   0  0  0  0  0  0  0  0  0  0  0  0
   -0.1280    1.7900   -1.4510 H   0  0  0  0  0  0  0  0  0  0  0  0
    1.4860    2.0710   -2.0940 H   0  0  0  0  0  0  0  0  0  0  0  0
    1.2200    2.1500   -0.3490 H   0  0  0  0  0  0  0  0  0  0  0  0
    0.7790   -0.6150   -2.4000 C   0  0  0  0  0  0  0  0  0  0  0  0
    1.2720   -0.2270   -3.2980 H   0  0  0  0  0  0  0  0  0  0  0  0
   -0.3000   -0.5040   -2.5430 H   0  0  0  0  0  0  0  0  0  0  0  0
    1.0090   -1.6840   -2.3300 H   0  0  0  0  0  0  0  0  0  0  0  0
    1.2750   -1.5090    0.2120 H   0  0  0  0  0  0  0  0  0  0  0  0
   -1.0580   -1.6230    1.5770 C   0  0  0  0  0  0  0  0  0  0  0  0
   -1.9590   -1.0410    2.2710 O   0  5  0  0  0  0  0  0  0  0  0  0
   -0.4490   -2.7040    1.7100 O   0  0  0  0  0  0  0  0  0  0  0  0
   -1.4140    0.6070    0.5300 N   0  3  0  0  0  0  0  0  0  0  0  0
   -1.9550    0.9280   -0.2710 H   0  0  0  0  0  0  0  0  0  0  0  0
   -0.8150    1.3210    0.9470 H   0  0  0  0  0  0  0  0  0  0  0  0
   -2.0850    0.3520    1.3020 H   0  0  0  0  0  0  0  0  0  0  0  0
  1  2  1  0  0  0  0
  1  3  1  0  0  0  0
  1 16  1  0  0  0  0
  1 19  1  0  0  0  0
  3  4  1  0  0  0  0
  3  5  1  0  0  0  0
  3 15  1  0  0  0  0
  5  6  1  0  0  0  0
  5  7  1  0  0  0  0
  5 11  1  0  0  0  0
  7  8  1  0  0  0  0
  7  9  1  0  0  0  0
  7 10  1  0  0  0  0
 11 12  1  0  0  0  0
 11 13  1  0  0  0  0
 11 14  1  0  0  0  0
 16 17  1  0  0  0  0
 16 18  2  0  0  0  0
 19 20  1  0  0  0  0
 19 21  1  0  0  0  0
 19 22  1  0  0  0  0
M  CHG  1  17  -1
M  CHG  1  19   1
M  END
$$$$
