# Supplementary material for: Molecular Modeling to Estimate the Diffusion Coefficients of Drugs and Other Small Molecules
Source: Molecules. 2020 Nov 16;25(22):5340. doi: 10.3390/molecules25225340 (PMC7709040; doi:10.3390/molecules25225340)
Supplement: Supplementary file 1 [file molecules-25-05340-s001.zip › SupplmntFiles/MolFiles/leucine/leucine_7.mol]

  MOE2016           3D

 22 21  0  0  1  0  0  0  0  0999 V2000
    0.2320   -0.4070   -0.5270 C   0  0  3  0  0  0  0  0  0  0  0  0
   -0.5360   -0.1320   -1.2580 H   0  0  0  0  0  0  0  0  0  0  0  0
   -0.2050   -1.5770    0.3550 C   0  0  0  0  0  0  0  0  0  0  0  0
    0.2530   -2.5090   -0.0040 H   0  0  0  0  0  0  0  0  0  0  0  0
   -1.7330   -1.8000    0.3830 C   0  0  0  0  0  0  0  0  0  0  0  0
   -2.0780   -1.9660   -0.6450 H   0  0  0  0  0  0  0  0  0  0  0  0
   -2.5050   -0.6120    0.9560 C   0  0  0  0  0  0  0  0  0  0  0  0
   -2.3850    0.2790    0.3330 H   0  0  0  0  0  0  0  0  0  0  0  0
   -2.1710   -0.3740    1.9710 H   0  0  0  0  0  0  0  0  0  0  0  0
   -3.5770   -0.8320    1.0000 H   0  0  0  0  0  0  0  0  0  0  0  0
   -2.0580   -3.0610    1.1900 C   0  0  0  0  0  0  0  0  0  0  0  0
   -1.5550   -3.9360    0.7650 H   0  0  0  0  0  0  0  0  0  0  0  0
   -3.1350   -3.2610    1.1840 H   0  0  0  0  0  0  0  0  0  0  0  0
   -1.7380   -2.9580    2.2330 H   0  0  0  0  0  0  0  0  0  0  0  0
    0.1600   -1.4340    1.3790 H   0  0  0  0  0  0  0  0  0  0  0  0
    0.6770    0.8970    0.2120 C   0  0  0  0  0  0  0  0  0  0  0  0
    1.7260    1.3560   -0.3560 O   0  5  0  0  0  0  0  0  0  0  0  0
    0.0250    1.2720    1.2070 O   0  0  0  0  0  0  0  0  0  0  0  0
    1.4150   -0.8620   -1.3810 N   0  3  0  0  0  0  0  0  0  0  0  0
    1.1770   -1.2130   -2.3060 H   0  0  0  0  0  0  0  0  0  0  0  0
    2.0630   -1.4590   -0.8610 H   0  0  0  0  0  0  0  0  0  0  0  0
    1.9370    0.0480   -1.4720 H   0  0  0  0  0  0  0  0  0  0  0  0
  1  2  1  0  0  0  0
  1  3  1  0  0  0  0
  1 16  1  0  0  0  0
  1 19  1  0  0  0  0
  3  4  1  0  0  0  0
  3  5  1  0  0  0  0
  3 15  1  0  0  0  0
  5  6  1  0  0  0  0
  5  7  1  0  0  0  0
  5 11  1  0  0  0  0
  7  8  1  0  0  0  0
  7  9  1  0  0  0  0
  7 10  1  0  0  0  0
 11 12  1  0  0  0  0
 11 13  1  0  0  0  0
 11 14  1  0  0  0  0
 16 17  1  0  0  0  0
 16 18  2  0  0  0  0
 19 20  1  0  0  0  0
 19 21  1  0  0  0  0
 19 22  1  0  0  0  0
M  CHG  1  17  -1
M  CHG  1  19   1
M  END
$$$$
