# Supplementary material for: Molecular Modeling to Estimate the Diffusion Coefficients of Drugs and Other Small Molecules
Source: Molecules. 2020 Nov 16;25(22):5340. doi: 10.3390/molecules25225340 (PMC7709040; doi:10.3390/molecules25225340)
Supplement: Supplementary file 1 [file molecules-25-05340-s001.zip › SupplmntFiles/MolFiles/loxoprofen/loxoprofen_1.mol]

  MOE2016           3D

 35 36  0  0  1  0  0  0  0  0999 V2000
    1.4770   -1.4800   -0.4510 C   0  0  0  0  0  0  0  0  0  0  0  0
    2.8540   -1.4010   -1.0820 C   0  0  2  0  0  0  0  0  0  0  0  0
    3.8940   -2.2030   -0.3020 C   0  0  0  0  0  0  0  0  0  0  0  0
    4.0230   -1.8430    0.7240 H   0  0  0  0  0  0  0  0  0  0  0  0
    4.8710   -2.1430   -0.7940 H   0  0  0  0  0  0  0  0  0  0  0  0
    3.6090   -3.2600   -0.2470 H   0  0  0  0  0  0  0  0  0  0  0  0
    2.8130   -1.8370   -2.0900 H   0  0  0  0  0  0  0  0  0  0  0  0
    0.3930   -1.9660   -1.1940 C   0  0  0  0  0  0  0  0  0  0  0  0
    0.5390   -2.2970   -2.2190 H   0  0  0  0  0  0  0  0  0  0  0  0
   -0.8890   -2.0080   -0.6410 C   0  0  0  0  0  0  0  0  0  0  0  0
   -1.7140   -2.3740   -1.2480 H   0  0  0  0  0  0  0  0  0  0  0  0
   -1.1130   -1.5610    0.6660 C   0  0  0  0  0  0  0  0  0  0  0  0
   -2.5060   -1.5380    1.2420 C   0  0  0  0  0  0  0  0  0  0  0  0
   -3.1630   -2.2100    0.6740 H   0  0  0  0  0  0  0  0  0  0  0  0
   -2.4720   -1.9590    2.2550 H   0  0  0  0  0  0  0  0  0  0  0  0
   -0.0310   -1.0860    1.4160 C   0  0  0  0  0  0  0  0  0  0  0  0
   -0.1800   -0.7260    2.4310 H   0  0  0  0  0  0  0  0  0  0  0  0
    1.2490   -1.0440    0.8620 C   0  0  0  0  0  0  0  0  0  0  0  0
    2.0700   -0.6400    1.4530 H   0  0  0  0  0  0  0  0  0  0  0  0
    3.2420    0.0830   -1.2500 C   0  0  0  0  0  0  0  0  0  0  0  0
    3.9150    0.5960   -0.3100 O   0  0  0  0  0  0  0  0  0  0  0  0
    2.8510    0.6150   -2.3310 O   0  5  0  0  0  0  0  0  0  0  0  0
   -4.4530    1.5010    0.1420 C   0  0  0  0  0  0  0  0  0  0  0  0
   -4.9450    1.8120   -0.7840 H   0  0  0  0  0  0  0  0  0  0  0  0
   -4.0410    2.3960    0.6230 H   0  0  0  0  0  0  0  0  0  0  0  0
   -3.3460    0.4850   -0.1030 C   0  0  0  0  0  0  0  0  0  0  0  0
   -2.4500    0.9560   -0.5190 H   0  0  0  0  0  0  0  0  0  0  0  0
   -3.6920   -0.2750   -0.8140 H   0  0  0  0  0  0  0  0  0  0  0  0
   -3.0870   -0.1270    1.2790 C   0  0  1  0  0  0  0  0  0  0  0  0
   -2.4660    0.5520    1.8760 H   0  0  0  0  0  0  0  0  0  0  0  0
   -4.4790   -0.1000    1.8700 C   0  0  0  0  0  0  0  0  0  0  0  0
   -5.4110    0.7920    1.0900 C   0  0  0  0  0  0  0  0  0  0  0  0
   -5.9300    1.4950    1.7450 H   0  0  0  0  0  0  0  0  0  0  0  0
   -6.1240    0.1680    0.5430 H   0  0  0  0  0  0  0  0  0  0  0  0
   -4.8210   -0.7270    2.8650 O   0  0  0  0  0  0  0  0  0  0  0  0
  1  2  1  0  0  0  0
  1  8  1  0  0  0  0
  1 18  2  0  0  0  0
  2  3  1  0  0  0  0
  2  7  1  0  0  0  0
  2 20  1  0  0  0  0
  3  4  1  0  0  0  0
  3  5  1  0  0  0  0
  3  6  1  0  0  0  0
  8  9  1  0  0  0  0
  8 10  2  0  0  0  0
 10 11  1  0  0  0  0
 10 12  1  0  0  0  0
 12 13  1  0  0  0  0
 12 16  2  0  0  0  0
 13 14  1  0  0  0  0
 13 15  1  0  0  0  0
 13 29  1  0  0  0  0
 16 17  1  0  0  0  0
 16 18  1  0  0  0  0
 18 19  1  0  0  0  0
 20 21  2  0  0  0  0
 20 22  1  0  0  0  0
 23 24  1  0  0  0  0
 23 25  1  0  0  0  0
 23 26  1  0  0  0  0
 23 32  1  0  0  0  0
 26 27  1  0  0  0  0
 26 28  1  0  0  0  0
 26 29  1  0  0  0  0
 29 30  1  0  0  0  0
 29 31  1  0  0  0  0
 31 32  1  0  0  0  0
 31 35  2  0  0  0  0
 32 33  1  0  0  0  0
 32 34  1  0  0  0  0
M  CHG  1  22  -1
M  END
$$$$
