# Supplementary material for: Molecular Modeling to Estimate the Diffusion Coefficients of Drugs and Other Small Molecules
Source: Molecules. 2020 Nov 16;25(22):5340. doi: 10.3390/molecules25225340 (PMC7709040; doi:10.3390/molecules25225340)
Supplement: Supplementary file 1 [file molecules-25-05340-s001.zip › SupplmntFiles/MolFiles/loxoprofen/loxoprofen_2.mol]

  MOE2016           3D

 35 36  0  0  1  0  0  0  0  0999 V2000
    1.6710   -0.1030   -0.0830 C   0  0  0  0  0  0  0  0  0  0  0  0
    2.9450    0.1770   -0.8580 C   0  0  2  0  0  0  0  0  0  0  0  0
    3.7870    1.2710   -0.2060 C   0  0  0  0  0  0  0  0  0  0  0  0
    3.2620    2.2310   -0.1500 H   0  0  0  0  0  0  0  0  0  0  0  0
    4.7080    1.4370   -0.7760 H   0  0  0  0  0  0  0  0  0  0  0  0
    4.0690    0.9900    0.8150 H   0  0  0  0  0  0  0  0  0  0  0  0
    3.5650   -0.7310   -0.8700 H   0  0  0  0  0  0  0  0  0  0  0  0
    1.4230   -1.3880    0.4170 C   0  0  0  0  0  0  0  0  0  0  0  0
    2.1460   -2.1840    0.2580 H   0  0  0  0  0  0  0  0  0  0  0  0
    0.2390   -1.6700    1.1030 C   0  0  0  0  0  0  0  0  0  0  0  0
    0.0690   -2.6810    1.4640 H   0  0  0  0  0  0  0  0  0  0  0  0
   -0.7240   -0.6730    1.2980 C   0  0  0  0  0  0  0  0  0  0  0  0
   -2.0250   -0.9890    1.9890 C   0  0  0  0  0  0  0  0  0  0  0  0
   -1.9560   -1.9560    2.5020 H   0  0  0  0  0  0  0  0  0  0  0  0
   -2.1750   -0.2510    2.7890 H   0  0  0  0  0  0  0  0  0  0  0  0
   -0.4730    0.6160    0.8130 C   0  0  0  0  0  0  0  0  0  0  0  0
   -1.2030    1.4090    0.9500 H   0  0  0  0  0  0  0  0  0  0  0  0
    0.7100    0.8960    0.1270 C   0  0  0  0  0  0  0  0  0  0  0  0
    0.8700    1.8980   -0.2680 H   0  0  0  0  0  0  0  0  0  0  0  0
    2.5800    0.4870   -2.3250 C   0  0  0  0  0  0  0  0  0  0  0  0
    2.4640   -0.5300   -3.0700 O   0  0  0  0  0  0  0  0  0  0  0  0
    2.4560    1.7100   -2.6240 O   0  5  0  0  0  0  0  0  0  0  0  0
   -3.9750   -3.2570    0.7190 C   0  0  0  0  0  0  0  0  0  0  0  0
   -3.2970   -3.7600    1.4180 H   0  0  0  0  0  0  0  0  0  0  0  0
   -4.3500   -4.0070    0.0170 H   0  0  0  0  0  0  0  0  0  0  0  0
   -3.2510   -2.1180    0.0140 C   0  0  0  0  0  0  0  0  0  0  0  0
   -3.8330   -1.8100   -0.8640 H   0  0  0  0  0  0  0  0  0  0  0  0
   -2.2620   -2.4180   -0.3410 H   0  0  0  0  0  0  0  0  0  0  0  0
   -3.2220   -0.9690    1.0320 C   0  0  1  0  0  0  0  0  0  0  0  0
   -3.3140   -0.0090    0.5130 H   0  0  0  0  0  0  0  0  0  0  0  0
   -4.4890   -1.2390    1.8140 C   0  0  0  0  0  0  0  0  0  0  0  0
   -5.1020   -2.5740    1.4790 C   0  0  0  0  0  0  0  0  0  0  0  0
   -5.9760   -2.4130    0.8410 H   0  0  0  0  0  0  0  0  0  0  0  0
   -5.3750   -3.1240    2.3820 H   0  0  0  0  0  0  0  0  0  0  0  0
   -4.9690   -0.4610    2.6290 O   0  0  0  0  0  0  0  0  0  0  0  0
  1  2  1  0  0  0  0
  1  8  1  0  0  0  0
  1 18  2  0  0  0  0
  2  3  1  0  0  0  0
  2  7  1  0  0  0  0
  2 20  1  0  0  0  0
  3  4  1  0  0  0  0
  3  5  1  0  0  0  0
  3  6  1  0  0  0  0
  8  9  1  0  0  0  0
  8 10  2  0  0  0  0
 10 11  1  0  0  0  0
 10 12  1  0  0  0  0
 12 13  1  0  0  0  0
 12 16  2  0  0  0  0
 13 14  1  0  0  0  0
 13 15  1  0  0  0  0
 13 29  1  0  0  0  0
 16 17  1  0  0  0  0
 16 18  1  0  0  0  0
 18 19  1  0  0  0  0
 20 21  2  0  0  0  0
 20 22  1  0  0  0  0
 23 24  1  0  0  0  0
 23 25  1  0  0  0  0
 23 26  1  0  0  0  0
 23 32  1  0  0  0  0
 26 27  1  0  0  0  0
 26 28  1  0  0  0  0
 26 29  1  0  0  0  0
 29 30  1  0  0  0  0
 29 31  1  0  0  0  0
 31 32  1  0  0  0  0
 31 35  2  0  0  0  0
 32 33  1  0  0  0  0
 32 34  1  0  0  0  0
M  CHG  1  22  -1
M  END
$$$$
