# Supplementary material for: Molecular Modeling to Estimate the Diffusion Coefficients of Drugs and Other Small Molecules
Source: Molecules. 2020 Nov 16;25(22):5340. doi: 10.3390/molecules25225340 (PMC7709040; doi:10.3390/molecules25225340)
Supplement: Supplementary file 1 [file molecules-25-05340-s001.zip › SupplmntFiles/MolFiles/loxoprofen/loxoprofen_3.mol]

  MOE2016           3D

 35 36  0  0  1  0  0  0  0  0999 V2000
    0.9010   -0.0620   -1.3320 C   0  0  0  0  0  0  0  0  0  0  0  0
    1.9360   -0.0080   -2.4410 C   0  0  2  0  0  0  0  0  0  0  0  0
    2.4420   -1.4000   -2.8140 C   0  0  0  0  0  0  0  0  0  0  0  0
    2.9210   -1.9130   -1.9720 H   0  0  0  0  0  0  0  0  0  0  0  0
    3.1800   -1.3370   -3.6210 H   0  0  0  0  0  0  0  0  0  0  0  0
    1.6180   -2.0340   -3.1590 H   0  0  0  0  0  0  0  0  0  0  0  0
    1.4740    0.4130   -3.3450 H   0  0  0  0  0  0  0  0  0  0  0  0
    1.2230   -0.5460   -0.0560 C   0  0  0  0  0  0  0  0  0  0  0  0
    2.2350   -0.8850    0.1590 H   0  0  0  0  0  0  0  0  0  0  0  0
    0.2650   -0.5800    0.9590 C   0  0  0  0  0  0  0  0  0  0  0  0
    0.5480   -0.9550    1.9390 H   0  0  0  0  0  0  0  0  0  0  0  0
   -1.0370   -0.1290    0.7180 C   0  0  0  0  0  0  0  0  0  0  0  0
   -2.0760   -0.1710    1.8070 C   0  0  0  0  0  0  0  0  0  0  0  0
   -1.5910   -0.2140    2.7910 H   0  0  0  0  0  0  0  0  0  0  0  0
   -2.6230    0.7820    1.8020 H   0  0  0  0  0  0  0  0  0  0  0  0
   -1.3650    0.3530   -0.5560 C   0  0  0  0  0  0  0  0  0  0  0  0
   -2.3690    0.7140   -0.7660 H   0  0  0  0  0  0  0  0  0  0  0  0
   -0.4040    0.3880   -1.5690 C   0  0  0  0  0  0  0  0  0  0  0  0
   -0.6780    0.7790   -2.5460 H   0  0  0  0  0  0  0  0  0  0  0  0
    3.0720    0.9520   -2.0320 C   0  0  0  0  0  0  0  0  0  0  0  0
    4.0670    0.4260   -1.4560 O   0  0  0  0  0  0  0  0  0  0  0  0
    2.8750    2.1660   -2.3340 O   0  5  0  0  0  0  0  0  0  0  0  0
   -3.5900   -3.5880    2.2980 C   0  0  0  0  0  0  0  0  0  0  0  0
   -3.2590   -4.5210    2.7630 H   0  0  0  0  0  0  0  0  0  0  0  0
   -4.2160   -3.8440    1.4340 H   0  0  0  0  0  0  0  0  0  0  0  0
   -2.4230   -2.7160    1.8540 C   0  0  0  0  0  0  0  0  0  0  0  0
   -1.9530   -3.1000    0.9430 H   0  0  0  0  0  0  0  0  0  0  0  0
   -1.6610   -2.6890    2.6440 H   0  0  0  0  0  0  0  0  0  0  0  0
   -3.0490   -1.3340    1.6400 C   0  0  1  0  0  0  0  0  0  0  0  0
   -3.5610   -1.3010    0.6710 H   0  0  0  0  0  0  0  0  0  0  0  0
   -4.1150   -1.3310    2.7150 C   0  0  0  0  0  0  0  0  0  0  0  0
   -4.3710   -2.7100    3.2670 C   0  0  0  0  0  0  0  0  0  0  0  0
   -5.4360   -2.9480    3.2640 H   0  0  0  0  0  0  0  0  0  0  0  0
   -3.9600   -2.7690    4.2790 H   0  0  0  0  0  0  0  0  0  0  0  0
   -4.7040   -0.3280    3.0970 O   0  0  0  0  0  0  0  0  0  0  0  0
  1  2  1  0  0  0  0
  1  8  1  0  0  0  0
  1 18  2  0  0  0  0
  2  3  1  0  0  0  0
  2  7  1  0  0  0  0
  2 20  1  0  0  0  0
  3  4  1  0  0  0  0
  3  5  1  0  0  0  0
  3  6  1  0  0  0  0
  8  9  1  0  0  0  0
  8 10  2  0  0  0  0
 10 11  1  0  0  0  0
 10 12  1  0  0  0  0
 12 13  1  0  0  0  0
 12 16  2  0  0  0  0
 13 14  1  0  0  0  0
 13 15  1  0  0  0  0
 13 29  1  0  0  0  0
 16 17  1  0  0  0  0
 16 18  1  0  0  0  0
 18 19  1  0  0  0  0
 20 21  2  0  0  0  0
 20 22  1  0  0  0  0
 23 24  1  0  0  0  0
 23 25  1  0  0  0  0
 23 26  1  0  0  0  0
 23 32  1  0  0  0  0
 26 27  1  0  0  0  0
 26 28  1  0  0  0  0
 26 29  1  0  0  0  0
 29 30  1  0  0  0  0
 29 31  1  0  0  0  0
 31 32  1  0  0  0  0
 31 35  2  0  0  0  0
 32 33  1  0  0  0  0
 32 34  1  0  0  0  0
M  CHG  1  22  -1
M  END
$$$$
