# Supplementary material for: Molecular Modeling to Estimate the Diffusion Coefficients of Drugs and Other Small Molecules
Source: Molecules. 2020 Nov 16;25(22):5340. doi: 10.3390/molecules25225340 (PMC7709040; doi:10.3390/molecules25225340)
Supplement: Supplementary file 1 [file molecules-25-05340-s001.zip › SupplmntFiles/MolFiles/loxoprofen/loxoprofen_4.mol]

  MOE2016           3D

 35 36  0  0  1  0  0  0  0  0999 V2000
    1.4040   -0.4590    0.0420 C   0  0  0  0  0  0  0  0  0  0  0  0
    2.6890   -0.6400   -0.7470 C   0  0  2  0  0  0  0  0  0  0  0  0
    3.8740   -0.0220   -0.0080 C   0  0  0  0  0  0  0  0  0  0  0  0
    3.7460    1.0540    0.1540 H   0  0  0  0  0  0  0  0  0  0  0  0
    4.8000   -0.1630   -0.5760 H   0  0  0  0  0  0  0  0  0  0  0  0
    4.0080   -0.4900    0.9740 H   0  0  0  0  0  0  0  0  0  0  0  0
    2.8980   -1.7150   -0.8470 H   0  0  0  0  0  0  0  0  0  0  0  0
    0.8030    0.7990    0.1810 C   0  0  0  0  0  0  0  0  0  0  0  0
    1.2440    1.6700   -0.3020 H   0  0  0  0  0  0  0  0  0  0  0  0
   -0.3670    0.9530    0.9300 C   0  0  0  0  0  0  0  0  0  0  0  0
   -0.8110    1.9420    1.0090 H   0  0  0  0  0  0  0  0  0  0  0  0
   -0.9630   -0.1470    1.5620 C   0  0  0  0  0  0  0  0  0  0  0  0
   -2.2340    0.0290    2.3590 C   0  0  0  0  0  0  0  0  0  0  0  0
   -2.1180   -0.5100    3.3080 H   0  0  0  0  0  0  0  0  0  0  0  0
   -2.3290    1.0870    2.6370 H   0  0  0  0  0  0  0  0  0  0  0  0
   -0.3580   -1.4030    1.4340 C   0  0  0  0  0  0  0  0  0  0  0  0
   -0.7880   -2.2740    1.9230 H   0  0  0  0  0  0  0  0  0  0  0  0
    0.8110   -1.5560    0.6810 C   0  0  0  0  0  0  0  0  0  0  0  0
    1.2580   -2.5440    0.5960 H   0  0  0  0  0  0  0  0  0  0  0  0
    2.5250   -0.1040   -2.1860 C   0  0  0  0  0  0  0  0  0  0  0  0
    1.9200   -0.8850   -2.9790 O   0  0  0  0  0  0  0  0  0  0  0  0
    3.0240    1.0350   -2.4210 O   0  5  0  0  0  0  0  0  0  0  0  0
   -4.7150   -0.9050   -0.3680 C   0  0  0  0  0  0  0  0  0  0  0  0
   -4.7380   -0.8520   -1.4600 H   0  0  0  0  0  0  0  0  0  0  0  0
   -5.7300   -0.7160    0.0030 H   0  0  0  0  0  0  0  0  0  0  0  0
   -3.7440    0.1020    0.2400 C   0  0  0  0  0  0  0  0  0  0  0  0
   -4.1480    1.1190    0.2260 H   0  0  0  0  0  0  0  0  0  0  0  0
   -2.8210    0.0980   -0.3480 H   0  0  0  0  0  0  0  0  0  0  0  0
   -3.5290   -0.4060    1.6710 C   0  0  1  0  0  0  0  0  0  0  0  0
   -4.3800   -0.0900    2.2890 H   0  0  0  0  0  0  0  0  0  0  0  0
   -3.6840   -1.9040    1.4950 C   0  0  0  0  0  0  0  0  0  0  0  0
   -4.2180   -2.2560    0.1300 C   0  0  0  0  0  0  0  0  0  0  0  0
   -5.0260   -2.9870    0.1950 H   0  0  0  0  0  0  0  0  0  0  0  0
   -3.3970   -2.6350   -0.4860 H   0  0  0  0  0  0  0  0  0  0  0  0
   -3.4350   -2.7340    2.3610 O   0  0  0  0  0  0  0  0  0  0  0  0
  1  2  1  0  0  0  0
  1  8  1  0  0  0  0
  1 18  2  0  0  0  0
  2  3  1  0  0  0  0
  2  7  1  0  0  0  0
  2 20  1  0  0  0  0
  3  4  1  0  0  0  0
  3  5  1  0  0  0  0
  3  6  1  0  0  0  0
  8  9  1  0  0  0  0
  8 10  2  0  0  0  0
 10 11  1  0  0  0  0
 10 12  1  0  0  0  0
 12 13  1  0  0  0  0
 12 16  2  0  0  0  0
 13 14  1  0  0  0  0
 13 15  1  0  0  0  0
 13 29  1  0  0  0  0
 16 17  1  0  0  0  0
 16 18  1  0  0  0  0
 18 19  1  0  0  0  0
 20 21  2  0  0  0  0
 20 22  1  0  0  0  0
 23 24  1  0  0  0  0
 23 25  1  0  0  0  0
 23 26  1  0  0  0  0
 23 32  1  0  0  0  0
 26 27  1  0  0  0  0
 26 28  1  0  0  0  0
 26 29  1  0  0  0  0
 29 30  1  0  0  0  0
 29 31  1  0  0  0  0
 31 32  1  0  0  0  0
 31 35  2  0  0  0  0
 32 33  1  0  0  0  0
 32 34  1  0  0  0  0
M  CHG  1  22  -1
M  END
$$$$
