# Supplementary material for: Molecular Modeling to Estimate the Diffusion Coefficients of Drugs and Other Small Molecules
Source: Molecules. 2020 Nov 16;25(22):5340. doi: 10.3390/molecules25225340 (PMC7709040; doi:10.3390/molecules25225340)
Supplement: Supplementary file 1 [file molecules-25-05340-s001.zip › SupplmntFiles/MolFiles/loxoprofen/loxoprofen_5.mol]

  MOE2016           3D

 35 36  0  0  1  0  0  0  0  0999 V2000
   -1.3380   -1.0660   -1.4270 C   0  0  0  0  0  0  0  0  0  0  0  0
   -1.3000   -1.1440   -2.9440 C   0  0  2  0  0  0  0  0  0  0  0  0
   -2.4540   -1.9960   -3.4700 C   0  0  0  0  0  0  0  0  0  0  0  0
   -3.4200   -1.5730   -3.1710 H   0  0  0  0  0  0  0  0  0  0  0  0
   -2.4140   -3.0240   -3.0920 H   0  0  0  0  0  0  0  0  0  0  0  0
   -2.4320   -2.0440   -4.5640 H   0  0  0  0  0  0  0  0  0  0  0  0
   -1.4320   -0.1330   -3.3550 H   0  0  0  0  0  0  0  0  0  0  0  0
   -0.9960   -2.1670   -0.6290 C   0  0  0  0  0  0  0  0  0  0  0  0
   -0.6720   -3.0970   -1.0940 H   0  0  0  0  0  0  0  0  0  0  0  0
   -1.0630   -2.0860    0.7650 C   0  0  0  0  0  0  0  0  0  0  0  0
   -0.7860   -2.9580    1.3530 H   0  0  0  0  0  0  0  0  0  0  0  0
   -1.4770   -0.9050    1.3940 C   0  0  0  0  0  0  0  0  0  0  0  0
   -1.5420   -0.8240    2.9000 C   0  0  0  0  0  0  0  0  0  0  0  0
   -2.4630   -0.2910    3.1720 H   0  0  0  0  0  0  0  0  0  0  0  0
   -1.6700   -1.8390    3.3000 H   0  0  0  0  0  0  0  0  0  0  0  0
   -1.8300    0.1920    0.6000 C   0  0  0  0  0  0  0  0  0  0  0  0
   -2.1670    1.1190    1.0580 H   0  0  0  0  0  0  0  0  0  0  0  0
   -1.7590    0.1120   -0.7950 C   0  0  0  0  0  0  0  0  0  0  0  0
   -2.0370    0.9800   -1.3880 H   0  0  0  0  0  0  0  0  0  0  0  0
    0.0830   -1.6220   -3.4360 C   0  0  0  0  0  0  0  0  0  0  0  0
    0.9880   -0.7360   -3.4240 O   0  0  0  0  0  0  0  0  0  0  0  0
    0.1600   -2.8270   -3.8130 O   0  5  0  0  0  0  0  0  0  0  0  0
    1.6100    0.2460    2.2180 C   0  0  0  0  0  0  0  0  0  0  0  0
    1.2440   -0.0050    1.2170 H   0  0  0  0  0  0  0  0  0  0  0  0
    2.7040    0.2070    2.1830 H   0  0  0  0  0  0  0  0  0  0  0  0
    1.0390   -0.7140    3.2550 C   0  0  0  0  0  0  0  0  0  0  0  0
    1.6740   -0.6870    4.1500 H   0  0  0  0  0  0  0  0  0  0  0  0
    1.0250   -1.7490    2.9040 H   0  0  0  0  0  0  0  0  0  0  0  0
   -0.3500   -0.1720    3.6100 C   0  0  1  0  0  0  0  0  0  0  0  0
   -0.4960   -0.2660    4.6930 H   0  0  0  0  0  0  0  0  0  0  0  0
   -0.2060    1.3010    3.2930 C   0  0  0  0  0  0  0  0  0  0  0  0
    1.1080    1.6220    2.6320 C   0  0  0  0  0  0  0  0  0  0  0  0
    1.7720    2.0820    3.3690 H   0  0  0  0  0  0  0  0  0  0  0  0
    0.9690    2.2790    1.7710 H   0  0  0  0  0  0  0  0  0  0  0  0
   -1.0470    2.1460    3.5810 O   0  0  0  0  0  0  0  0  0  0  0  0
  1  2  1  0  0  0  0
  1  8  1  0  0  0  0
  1 18  2  0  0  0  0
  2  3  1  0  0  0  0
  2  7  1  0  0  0  0
  2 20  1  0  0  0  0
  3  4  1  0  0  0  0
  3  5  1  0  0  0  0
  3  6  1  0  0  0  0
  8  9  1  0  0  0  0
  8 10  2  0  0  0  0
 10 11  1  0  0  0  0
 10 12  1  0  0  0  0
 12 13  1  0  0  0  0
 12 16  2  0  0  0  0
 13 14  1  0  0  0  0
 13 15  1  0  0  0  0
 13 29  1  0  0  0  0
 16 17  1  0  0  0  0
 16 18  1  0  0  0  0
 18 19  1  0  0  0  0
 20 21  2  0  0  0  0
 20 22  1  0  0  0  0
 23 24  1  0  0  0  0
 23 25  1  0  0  0  0
 23 26  1  0  0  0  0
 23 32  1  0  0  0  0
 26 27  1  0  0  0  0
 26 28  1  0  0  0  0
 26 29  1  0  0  0  0
 29 30  1  0  0  0  0
 29 31  1  0  0  0  0
 31 32  1  0  0  0  0
 31 35  2  0  0  0  0
 32 33  1  0  0  0  0
 32 34  1  0  0  0  0
M  CHG  1  22  -1
M  END
$$$$
