# Supplementary material for: Molecular Modeling to Estimate the Diffusion Coefficients of Drugs and Other Small Molecules
Source: Molecules. 2020 Nov 16;25(22):5340. doi: 10.3390/molecules25225340 (PMC7709040; doi:10.3390/molecules25225340)
Supplement: Supplementary file 1 [file molecules-25-05340-s001.zip › SupplmntFiles/MolFiles/loxoprofen/loxoprofen_6.mol]

  MOE2016           3D

 35 36  0  0  1  0  0  0  0  0999 V2000
    0.3990    0.0280   -1.2650 C   0  0  0  0  0  0  0  0  0  0  0  0
    1.6330    0.2160   -2.1280 C   0  0  2  0  0  0  0  0  0  0  0  0
    2.8350   -0.5530   -1.5810 C   0  0  0  0  0  0  0  0  0  0  0  0
    2.6180   -1.6260   -1.5280 H   0  0  0  0  0  0  0  0  0  0  0  0
    3.1220   -0.2260   -0.5760 H   0  0  0  0  0  0  0  0  0  0  0  0
    3.7060   -0.4170   -2.2300 H   0  0  0  0  0  0  0  0  0  0  0  0
    1.4330   -0.1890   -3.1300 H   0  0  0  0  0  0  0  0  0  0  0  0
   -0.7560   -0.5460   -1.8120 C   0  0  0  0  0  0  0  0  0  0  0  0
   -0.7750   -0.8410   -2.8580 H   0  0  0  0  0  0  0  0  0  0  0  0
   -1.8950   -0.7450   -1.0270 C   0  0  0  0  0  0  0  0  0  0  0  0
   -2.7740   -1.1960   -1.4820 H   0  0  0  0  0  0  0  0  0  0  0  0
   -1.9060   -0.3770    0.3250 C   0  0  0  0  0  0  0  0  0  0  0  0
   -3.1320   -0.6180    1.1730 C   0  0  0  0  0  0  0  0  0  0  0  0
   -3.2890    0.2650    1.8070 H   0  0  0  0  0  0  0  0  0  0  0  0
   -4.0110   -0.6620    0.5160 H   0  0  0  0  0  0  0  0  0  0  0  0
   -0.7600    0.2140    0.8690 C   0  0  0  0  0  0  0  0  0  0  0  0
   -0.7430    0.5300    1.9100 H   0  0  0  0  0  0  0  0  0  0  0  0
    0.3780    0.4150    0.0830 C   0  0  0  0  0  0  0  0  0  0  0  0
    1.2530    0.8870    0.5270 H   0  0  0  0  0  0  0  0  0  0  0  0
    1.9260    1.7190   -2.3080 C   0  0  0  0  0  0  0  0  0  0  0  0
    1.3400    2.2590   -3.2930 O   0  0  0  0  0  0  0  0  0  0  0  0
    2.7260    2.2380   -1.4770 O   0  5  0  0  0  0  0  0  0  0  0  0
   -2.2440   -4.0930    2.4320 C   0  0  0  0  0  0  0  0  0  0  0  0
   -1.6940   -4.9530    2.0390 H   0  0  0  0  0  0  0  0  0  0  0  0
   -3.0760   -4.4700    3.0390 H   0  0  0  0  0  0  0  0  0  0  0  0
   -2.7760   -3.1900    1.3250 C   0  0  0  0  0  0  0  0  0  0  0  0
   -3.6550   -3.6200    0.8340 H   0  0  0  0  0  0  0  0  0  0  0  0
   -1.9950   -3.0670    0.5680 H   0  0  0  0  0  0  0  0  0  0  0  0
   -3.1090   -1.8760    2.0410 C   0  0  1  0  0  0  0  0  0  0  0  0
   -4.0840   -1.9830    2.5360 H   0  0  0  0  0  0  0  0  0  0  0  0
   -2.0800   -1.8620    3.1540 C   0  0  0  0  0  0  0  0  0  0  0  0
   -1.3560   -3.1790    3.2680 C   0  0  0  0  0  0  0  0  0  0  0  0
   -1.2950   -3.5120    4.3060 H   0  0  0  0  0  0  0  0  0  0  0  0
   -0.3590   -3.0770    2.8300 H   0  0  0  0  0  0  0  0  0  0  0  0
   -1.8720   -0.9090    3.8950 O   0  0  0  0  0  0  0  0  0  0  0  0
  1  2  1  0  0  0  0
  1  8  1  0  0  0  0
  1 18  2  0  0  0  0
  2  3  1  0  0  0  0
  2  7  1  0  0  0  0
  2 20  1  0  0  0  0
  3  4  1  0  0  0  0
  3  5  1  0  0  0  0
  3  6  1  0  0  0  0
  8  9  1  0  0  0  0
  8 10  2  0  0  0  0
 10 11  1  0  0  0  0
 10 12  1  0  0  0  0
 12 13  1  0  0  0  0
 12 16  2  0  0  0  0
 13 14  1  0  0  0  0
 13 15  1  0  0  0  0
 13 29  1  0  0  0  0
 16 17  1  0  0  0  0
 16 18  1  0  0  0  0
 18 19  1  0  0  0  0
 20 21  2  0  0  0  0
 20 22  1  0  0  0  0
 23 24  1  0  0  0  0
 23 25  1  0  0  0  0
 23 26  1  0  0  0  0
 23 32  1  0  0  0  0
 26 27  1  0  0  0  0
 26 28  1  0  0  0  0
 26 29  1  0  0  0  0
 29 30  1  0  0  0  0
 29 31  1  0  0  0  0
 31 32  1  0  0  0  0
 31 35  2  0  0  0  0
 32 33  1  0  0  0  0
 32 34  1  0  0  0  0
M  CHG  1  22  -1
M  END
$$$$
