# Supplementary material for: Molecular Modeling to Estimate the Diffusion Coefficients of Drugs and Other Small Molecules
Source: Molecules. 2020 Nov 16;25(22):5340. doi: 10.3390/molecules25225340 (PMC7709040; doi:10.3390/molecules25225340)
Supplement: Supplementary file 1 [file molecules-25-05340-s001.zip › SupplmntFiles/MolFiles/loxoprofen/loxoprofen_7.mol]

  MOE2016           3D

 35 36  0  0  1  0  0  0  0  0999 V2000
   -0.3130    0.4930   -1.1550 C   0  0  0  0  0  0  0  0  0  0  0  0
   -0.3340    0.8980   -2.6180 C   0  0  2  0  0  0  0  0  0  0  0  0
   -0.8320   -0.2300   -3.5210 C   0  0  0  0  0  0  0  0  0  0  0  0
   -1.8440   -0.5380   -3.2360 H   0  0  0  0  0  0  0  0  0  0  0  0
   -0.1930   -1.1190   -3.4770 H   0  0  0  0  0  0  0  0  0  0  0  0
   -0.8600    0.0990   -4.5650 H   0  0  0  0  0  0  0  0  0  0  0  0
   -1.0400    1.7310   -2.7450 H   0  0  0  0  0  0  0  0  0  0  0  0
   -1.0470    1.2300   -0.2160 C   0  0  0  0  0  0  0  0  0  0  0  0
   -1.6150    2.1020   -0.5310 H   0  0  0  0  0  0  0  0  0  0  0  0
   -1.0590    0.8610    1.1320 C   0  0  0  0  0  0  0  0  0  0  0  0
   -1.6400    1.4550    1.8340 H   0  0  0  0  0  0  0  0  0  0  0  0
   -0.3390   -0.2560    1.5740 C   0  0  0  0  0  0  0  0  0  0  0  0
   -0.3760   -0.6660    3.0260 C   0  0  0  0  0  0  0  0  0  0  0  0
    0.6300   -1.0020    3.3120 H   0  0  0  0  0  0  0  0  0  0  0  0
   -0.5640    0.2270    3.6370 H   0  0  0  0  0  0  0  0  0  0  0  0
    0.4130   -0.9830    0.6430 C   0  0  0  0  0  0  0  0  0  0  0  0
    0.9990   -1.8440    0.9580 H   0  0  0  0  0  0  0  0  0  0  0  0
    0.4270   -0.6100   -0.7040 C   0  0  0  0  0  0  0  0  0  0  0  0
    1.0310   -1.1830   -1.4060 H   0  0  0  0  0  0  0  0  0  0  0  0
    1.0530    1.4170   -3.0450 C   0  0  0  0  0  0  0  0  0  0  0  0
    1.2110    2.6680   -2.9270 O   0  0  0  0  0  0  0  0  0  0  0  0
    1.8630    0.5510   -3.4860 O   0  5  0  0  0  0  0  0  0  0  0  0
   -3.0730   -2.2530    1.7090 C   0  0  0  0  0  0  0  0  0  0  0  0
   -2.7210   -1.6720    0.8500 H   0  0  0  0  0  0  0  0  0  0  0  0
   -4.1320   -2.4730    1.5390 H   0  0  0  0  0  0  0  0  0  0  0  0
   -2.8530   -1.4840    3.0070 C   0  0  0  0  0  0  0  0  0  0  0  0
   -3.5180   -1.8940    3.7780 H   0  0  0  0  0  0  0  0  0  0  0  0
   -3.0950   -0.4210    2.9100 H   0  0  0  0  0  0  0  0  0  0  0  0
   -1.3970   -1.7430    3.4100 C   0  0  1  0  0  0  0  0  0  0  0  0
   -1.3570   -1.8900    4.4960 H   0  0  0  0  0  0  0  0  0  0  0  0
   -1.1230   -3.0790    2.7530 C   0  0  0  0  0  0  0  0  0  0  0  0
   -2.2490   -3.5230    1.8560 C   0  0  0  0  0  0  0  0  0  0  0  0
   -2.8170   -4.3080    2.3630 H   0  0  0  0  0  0  0  0  0  0  0  0
   -1.8720   -3.8770    0.8940 H   0  0  0  0  0  0  0  0  0  0  0  0
   -0.1190   -3.7500    2.9630 O   0  0  0  0  0  0  0  0  0  0  0  0
  1  2  1  0  0  0  0
  1  8  1  0  0  0  0
  1 18  2  0  0  0  0
  2  3  1  0  0  0  0
  2  7  1  0  0  0  0
  2 20  1  0  0  0  0
  3  4  1  0  0  0  0
  3  5  1  0  0  0  0
  3  6  1  0  0  0  0
  8  9  1  0  0  0  0
  8 10  2  0  0  0  0
 10 11  1  0  0  0  0
 10 12  1  0  0  0  0
 12 13  1  0  0  0  0
 12 16  2  0  0  0  0
 13 14  1  0  0  0  0
 13 15  1  0  0  0  0
 13 29  1  0  0  0  0
 16 17  1  0  0  0  0
 16 18  1  0  0  0  0
 18 19  1  0  0  0  0
 20 21  2  0  0  0  0
 20 22  1  0  0  0  0
 23 24  1  0  0  0  0
 23 25  1  0  0  0  0
 23 26  1  0  0  0  0
 23 32  1  0  0  0  0
 26 27  1  0  0  0  0
 26 28  1  0  0  0  0
 26 29  1  0  0  0  0
 29 30  1  0  0  0  0
 29 31  1  0  0  0  0
 31 32  1  0  0  0  0
 31 35  2  0  0  0  0
 32 33  1  0  0  0  0
 32 34  1  0  0  0  0
M  CHG  1  22  -1
M  END
$$$$
