# Supplementary material for: Molecular Modeling to Estimate the Diffusion Coefficients of Drugs and Other Small Molecules
Source: Molecules. 2020 Nov 16;25(22):5340. doi: 10.3390/molecules25225340 (PMC7709040; doi:10.3390/molecules25225340)
Supplement: Supplementary file 1 [file molecules-25-05340-s001.zip › SupplmntFiles/MolFiles/loxoprofen/loxoprofen_8.mol]

  MOE2016           3D

 35 36  0  0  1  0  0  0  0  0999 V2000
    1.5990   -0.3510   -0.1070 C   0  0  0  0  0  0  0  0  0  0  0  0
    3.0350    0.0390   -0.4110 C   0  0  2  0  0  0  0  0  0  0  0  0
    3.1280    1.4300   -1.0340 C   0  0  0  0  0  0  0  0  0  0  0  0
    2.5850    1.5040   -1.9830 H   0  0  0  0  0  0  0  0  0  0  0  0
    4.1730    1.6920   -1.2330 H   0  0  0  0  0  0  0  0  0  0  0  0
    2.7130    2.1870   -0.3580 H   0  0  0  0  0  0  0  0  0  0  0  0
    3.6040    0.0730    0.5280 H   0  0  0  0  0  0  0  0  0  0  0  0
    0.6440   -0.4740   -1.1270 C   0  0  0  0  0  0  0  0  0  0  0  0
    0.9280   -0.2970   -2.1630 H   0  0  0  0  0  0  0  0  0  0  0  0
   -0.6700   -0.8440   -0.8350 C   0  0  0  0  0  0  0  0  0  0  0  0
   -1.3840   -0.9370   -1.6500 H   0  0  0  0  0  0  0  0  0  0  0  0
   -1.0580   -1.0990    0.4850 C   0  0  0  0  0  0  0  0  0  0  0  0
   -2.4740   -1.5010    0.8040 C   0  0  0  0  0  0  0  0  0  0  0  0
   -2.9890   -1.8260   -0.1090 H   0  0  0  0  0  0  0  0  0  0  0  0
   -2.4370   -2.3950    1.4420 H   0  0  0  0  0  0  0  0  0  0  0  0
   -0.1070   -0.9790    1.5060 C   0  0  0  0  0  0  0  0  0  0  0  0
   -0.3800   -1.1830    2.5380 H   0  0  0  0  0  0  0  0  0  0  0  0
    1.2080   -0.6090    1.2120 C   0  0  0  0  0  0  0  0  0  0  0  0
    1.9310   -0.5360    2.0210 H   0  0  0  0  0  0  0  0  0  0  0  0
    3.6830   -1.0540   -1.2860 C   0  0  0  0  0  0  0  0  0  0  0  0
    3.6230   -0.8750   -2.5370 O   0  0  0  0  0  0  0  0  0  0  0  0
    4.2130   -2.0050   -0.6410 O   0  5  0  0  0  0  0  0  0  0  0  0
   -5.0060    0.3660   -0.0080 C   0  0  0  0  0  0  0  0  0  0  0  0
   -4.8480   -0.3420   -0.8290 H   0  0  0  0  0  0  0  0  0  0  0  0
   -5.5610    1.2220   -0.4050 H   0  0  0  0  0  0  0  0  0  0  0  0
   -3.6690    0.7760    0.5960 C   0  0  0  0  0  0  0  0  0  0  0  0
   -3.8100    1.6790    1.2050 H   0  0  0  0  0  0  0  0  0  0  0  0
   -2.9280    1.0140   -0.1720 H   0  0  0  0  0  0  0  0  0  0  0  0
   -3.2620   -0.3920    1.5030 C   0  0  1  0  0  0  0  0  0  0  0  0
   -2.7400   -0.0130    2.3890 H   0  0  0  0  0  0  0  0  0  0  0  0
   -4.6150   -0.9300    1.9150 C   0  0  0  0  0  0  0  0  0  0  0  0
   -5.7460   -0.3110    1.1360 C   0  0  0  0  0  0  0  0  0  0  0  0
   -6.2570    0.4180    1.7710 H   0  0  0  0  0  0  0  0  0  0  0  0
   -6.4440   -1.0700    0.7770 H   0  0  0  0  0  0  0  0  0  0  0  0
   -4.7740   -1.7740    2.7890 O   0  0  0  0  0  0  0  0  0  0  0  0
  1  2  1  0  0  0  0
  1  8  1  0  0  0  0
  1 18  2  0  0  0  0
  2  3  1  0  0  0  0
  2  7  1  0  0  0  0
  2 20  1  0  0  0  0
  3  4  1  0  0  0  0
  3  5  1  0  0  0  0
  3  6  1  0  0  0  0
  8  9  1  0  0  0  0
  8 10  2  0  0  0  0
 10 11  1  0  0  0  0
 10 12  1  0  0  0  0
 12 13  1  0  0  0  0
 12 16  2  0  0  0  0
 13 14  1  0  0  0  0
 13 15  1  0  0  0  0
 13 29  1  0  0  0  0
 16 17  1  0  0  0  0
 16 18  1  0  0  0  0
 18 19  1  0  0  0  0
 20 21  2  0  0  0  0
 20 22  1  0  0  0  0
 23 24  1  0  0  0  0
 23 25  1  0  0  0  0
 23 26  1  0  0  0  0
 23 32  1  0  0  0  0
 26 27  1  0  0  0  0
 26 28  1  0  0  0  0
 26 29  1  0  0  0  0
 29 30  1  0  0  0  0
 29 31  1  0  0  0  0
 31 32  1  0  0  0  0
 31 35  2  0  0  0  0
 32 33  1  0  0  0  0
 32 34  1  0  0  0  0
M  CHG  1  22  -1
M  END
$$$$
