# Supplementary material for: Molecular Modeling to Estimate the Diffusion Coefficients of Drugs and Other Small Molecules
Source: Molecules. 2020 Nov 16;25(22):5340. doi: 10.3390/molecules25225340 (PMC7709040; doi:10.3390/molecules25225340)
Supplement: Supplementary file 1 [file molecules-25-05340-s001.zip › SupplmntFiles/MolFiles/maltose/maltose_1.mol]

  MOE2016           3D

 45 46  0  0  1  0  0  0  0  0999 V2000
    0.9330   -3.4250   -1.0680 C   0  0  3  0  0  0  0  0  0  0  0  0
    2.3030   -3.8170   -0.5120 C   0  0  0  0  0  0  0  0  0  0  0  0
    3.0240   -3.9790   -1.3210 H   0  0  0  0  0  0  0  0  0  0  0  0
    2.1840   -5.0190    0.2490 O   0  0  0  0  0  0  0  0  0  0  0  0
    3.0430   -5.1460    0.6930 H   0  0  0  0  0  0  0  0  0  0  0  0
    2.6950   -3.0190    0.1290 H   0  0  0  0  0  0  0  0  0  0  0  0
    0.3010   -3.1680   -0.2070 H   0  0  0  0  0  0  0  0  0  0  0  0
    0.2900   -4.6020   -1.8230 C   0  0  3  0  0  0  0  0  0  0  0  0
    0.0370   -5.7130   -0.9580 O   0  0  0  0  0  0  0  0  0  0  0  0
    0.8210   -5.7620   -0.3550 H   0  0  0  0  0  0  0  0  0  0  0  0
    0.9610   -4.9590   -2.6150 H   0  0  0  0  0  0  0  0  0  0  0  0
   -1.0330   -4.1620   -2.4470 C   0  0  3  0  0  0  0  0  0  0  0  0
   -1.7930   -3.9830   -1.6770 H   0  0  0  0  0  0  0  0  0  0  0  0
   -1.5580   -5.2020   -3.2780 O   0  0  0  0  0  0  0  0  0  0  0  0
   -1.4870   -6.0150   -2.7370 H   0  0  0  0  0  0  0  0  0  0  0  0
   -0.8110   -2.9190   -3.3020 C   0  0  3  0  0  0  0  0  0  0  0  0
   -2.0660   -2.4750   -3.8470 O   0  0  0  0  0  0  0  0  0  0  0  0
   -2.4920   -3.3020   -4.1650 H   0  0  0  0  0  0  0  0  0  0  0  0
   -0.1660   -3.1710   -4.1530 H   0  0  0  0  0  0  0  0  0  0  0  0
   -0.1520   -1.8180   -2.4590 C   0  0  3  0  0  0  0  0  0  0  0  0
   -1.0330   -1.4340   -1.3990 O   0  0  0  0  0  0  0  0  0  0  0  0
    0.0760   -0.9670   -3.1110 H   0  0  0  0  0  0  0  0  0  0  0  0
    1.0900   -2.2800   -1.9150 O   0  0  0  0  0  0  0  0  0  0  0  0
   -3.1750    2.0630   -0.5480 C   0  0  3  0  0  0  0  0  0  0  0  0
   -3.3520    3.1390   -0.4530 H   0  0  0  0  0  0  0  0  0  0  0  0
   -4.3190    1.4150    0.0010 O   0  0  0  0  0  0  0  0  0  0  0  0
   -4.9640    1.3960   -0.7350 H   0  0  0  0  0  0  0  0  0  0  0  0
   -1.9880    1.7470    0.1780 O   0  0  0  0  0  0  0  0  0  0  0  0
   -1.6160    0.3620    0.0870 C   0  0  3  0  0  0  0  0  0  0  0  0
   -2.4170   -0.2480    0.5250 H   0  0  0  0  0  0  0  0  0  0  0  0
   -0.3670    0.1850    0.9560 C   0  0  0  0  0  0  0  0  0  0  0  0
   -0.0340   -0.8560    0.9890 H   0  0  0  0  0  0  0  0  0  0  0  0
   -0.6620    0.6010    2.2900 O   0  0  0  0  0  0  0  0  0  0  0  0
   -1.1910    1.4170    2.1910 H   0  0  0  0  0  0  0  0  0  0  0  0
    0.4570    0.8090    0.5960 H   0  0  0  0  0  0  0  0  0  0  0  0
   -1.3450   -0.0420   -1.3690 C   0  0  3  0  0  0  0  0  0  0  0  0
   -0.5070    0.5520   -1.7580 H   0  0  0  0  0  0  0  0  0  0  0  0
   -2.6090    0.2350   -2.1930 C   0  0  3  0  0  0  0  0  0  0  0  0
   -3.4220   -0.4400   -1.8980 H   0  0  0  0  0  0  0  0  0  0  0  0
   -2.3960    0.0090   -3.5910 O   0  0  0  0  0  0  0  0  0  0  0  0
   -2.3470   -0.9760   -3.7190 H   0  0  0  0  0  0  0  0  0  0  0  0
   -3.0360    1.6940   -2.0280 C   0  0  3  0  0  0  0  0  0  0  0  0
   -2.3050    2.3510   -2.5150 H   0  0  0  0  0  0  0  0  0  0  0  0
   -4.3000    1.8780   -2.6820 O   0  0  0  0  0  0  0  0  0  0  0  0
   -4.1780    1.4910   -3.5730 H   0  0  0  0  0  0  0  0  0  0  0  0
  1  2  1  0  0  0  0
  1  7  1  0  0  0  0
  1  8  1  0  0  0  0
  1 23  1  0  0  0  0
  2  3  1  0  0  0  0
  2  4  1  0  0  0  0
  2  6  1  0  0  0  0
  4  5  1  0  0  0  0
  8  9  1  0  0  0  0
  8 11  1  0  0  0  0
  8 12  1  0  0  0  0
  9 10  1  0  0  0  0
 12 13  1  0  0  0  0
 12 14  1  0  0  0  0
 12 16  1  0  0  0  0
 14 15  1  0  0  0  0
 16 17  1  0  0  0  0
 16 19  1  0  0  0  0
 16 20  1  0  0  0  0
 17 18  1  0  0  0  0
 20 21  1  0  0  0  0
 20 22  1  0  0  0  0
 20 23  1  0  0  0  0
 21 36  1  0  0  0  0
 24 25  1  0  0  0  0
 24 26  1  0  0  0  0
 24 28  1  0  0  0  0
 24 42  1  0  0  0  0
 26 27  1  0  0  0  0
 28 29  1  0  0  0  0
 29 30  1  0  0  0  0
 29 31  1  0  0  0  0
 29 36  1  0  0  0  0
 31 32  1  0  0  0  0
 31 33  1  0  0  0  0
 31 35  1  0  0  0  0
 33 34  1  0  0  0  0
 36 37  1  0  0  0  0
 36 38  1  0  0  0  0
 38 39  1  0  0  0  0
 38 40  1  0  0  0  0
 38 42  1  0  0  0  0
 40 41  1  0  0  0  0
 42 43  1  0  0  0  0
 42 44  1  0  0  0  0
 44 45  1  0  0  0  0
M  END
$$$$
