# Supplementary material for: Molecular Modeling to Estimate the Diffusion Coefficients of Drugs and Other Small Molecules
Source: Molecules. 2020 Nov 16;25(22):5340. doi: 10.3390/molecules25225340 (PMC7709040; doi:10.3390/molecules25225340)
Supplement: Supplementary file 1 [file molecules-25-05340-s001.zip › SupplmntFiles/MolFiles/maltose/maltose_10.mol]

  MOE2016           3D

 45 46  0  0  1  0  0  0  0  0999 V2000
   -3.2740    0.5360   -0.2700 C   0  0  3  0  0  0  0  0  0  0  0  0
   -4.7090    0.9800    0.0360 C   0  0  0  0  0  0  0  0  0  0  0  0
   -4.8090    1.3560    1.0580 H   0  0  0  0  0  0  0  0  0  0  0  0
   -5.5990   -0.1250   -0.1280 O   0  0  0  0  0  0  0  0  0  0  0  0
   -5.2890   -0.5800   -0.9360 H   0  0  0  0  0  0  0  0  0  0  0  0
   -5.0350    1.7590   -0.6610 H   0  0  0  0  0  0  0  0  0  0  0  0
   -3.0060   -0.2480    0.4500 H   0  0  0  0  0  0  0  0  0  0  0  0
   -2.3070    1.7200   -0.1820 C   0  0  3  0  0  0  0  0  0  0  0  0
   -2.2090    2.1960    1.1590 O   0  0  0  0  0  0  0  0  0  0  0  0
   -1.4820    2.8510    1.1480 H   0  0  0  0  0  0  0  0  0  0  0  0
   -2.6780    2.5530   -0.7920 H   0  0  0  0  0  0  0  0  0  0  0  0
   -0.9160    1.3260   -0.6750 C   0  0  3  0  0  0  0  0  0  0  0  0
   -0.4180    0.6620    0.0420 H   0  0  0  0  0  0  0  0  0  0  0  0
   -0.1080    2.5100   -0.7410 O   0  0  0  0  0  0  0  0  0  0  0  0
    0.6530    2.2710   -1.3090 H   0  0  0  0  0  0  0  0  0  0  0  0
   -1.0110    0.6800   -2.0560 C   0  0  3  0  0  0  0  0  0  0  0  0
    0.3000    0.3400   -2.5090 O   0  0  0  0  0  0  0  0  0  0  0  0
    0.6750   -0.3620   -1.9130 H   0  0  0  0  0  0  0  0  0  0  0  0
   -1.3890    1.4300   -2.7630 H   0  0  0  0  0  0  0  0  0  0  0  0
   -1.9940   -0.5060   -2.0180 C   0  0  3  0  0  0  0  0  0  0  0  0
   -1.5530   -1.5440   -1.1390 O   0  0  0  0  0  0  0  0  0  0  0  0
   -2.1320   -0.9040   -3.0290 H   0  0  0  0  0  0  0  0  0  0  0  0
   -3.2860   -0.0380   -1.5920 O   0  0  0  0  0  0  0  0  0  0  0  0
    0.4800   -5.1630   -1.4690 C   0  0  3  0  0  0  0  0  0  0  0  0
    1.2350   -6.2210   -2.0480 O   0  0  0  0  0  0  0  0  0  0  0  0
    0.7040   -7.0260   -1.9170 H   0  0  0  0  0  0  0  0  0  0  0  0
    0.2490   -5.4480   -0.4360 H   0  0  0  0  0  0  0  0  0  0  0  0
   -0.7160   -4.9780   -2.2170 O   0  0  0  0  0  0  0  0  0  0  0  0
   -1.5320   -3.9120   -1.6950 C   0  0  3  0  0  0  0  0  0  0  0  0
   -1.8010   -4.1410   -0.6560 H   0  0  0  0  0  0  0  0  0  0  0  0
   -2.8230   -3.8960   -2.5180 C   0  0  0  0  0  0  0  0  0  0  0  0
   -3.3340   -4.8620   -2.4470 H   0  0  0  0  0  0  0  0  0  0  0  0
   -2.5230   -3.6770   -3.8940 O   0  0  0  0  0  0  0  0  0  0  0  0
   -1.8660   -4.3600   -4.1310 H   0  0  0  0  0  0  0  0  0  0  0  0
   -3.5120   -3.1160   -2.1810 H   0  0  0  0  0  0  0  0  0  0  0  0
   -0.7790   -2.5700   -1.7710 C   0  0  3  0  0  0  0  0  0  0  0  0
   -0.5460   -2.3130   -2.8120 H   0  0  0  0  0  0  0  0  0  0  0  0
    0.5460   -2.7010   -1.0090 C   0  0  3  0  0  0  0  0  0  0  0  0
    0.3660   -2.7810    0.0710 H   0  0  0  0  0  0  0  0  0  0  0  0
    1.3260   -1.5030   -1.1870 O   0  0  0  0  0  0  0  0  0  0  0  0
    2.2110   -1.7370   -0.8310 H   0  0  0  0  0  0  0  0  0  0  0  0
    1.3420   -3.8980   -1.5200 C   0  0  3  0  0  0  0  0  0  0  0  0
    1.6840   -3.7060   -2.5450 H   0  0  0  0  0  0  0  0  0  0  0  0
    2.5220   -4.0390   -0.7190 O   0  0  0  0  0  0  0  0  0  0  0  0
    2.9380   -4.8750   -1.0120 H   0  0  0  0  0  0  0  0  0  0  0  0
  1  2  1  0  0  0  0
  1  7  1  0  0  0  0
  1  8  1  0  0  0  0
  1 23  1  0  0  0  0
  2  3  1  0  0  0  0
  2  4  1  0  0  0  0
  2  6  1  0  0  0  0
  4  5  1  0  0  0  0
  8  9  1  0  0  0  0
  8 11  1  0  0  0  0
  8 12  1  0  0  0  0
  9 10  1  0  0  0  0
 12 13  1  0  0  0  0
 12 14  1  0  0  0  0
 12 16  1  0  0  0  0
 14 15  1  0  0  0  0
 16 17  1  0  0  0  0
 16 19  1  0  0  0  0
 16 20  1  0  0  0  0
 17 18  1  0  0  0  0
 20 21  1  0  0  0  0
 20 22  1  0  0  0  0
 20 23  1  0  0  0  0
 21 36  1  0  0  0  0
 24 25  1  0  0  0  0
 24 27  1  0  0  0  0
 24 28  1  0  0  0  0
 24 42  1  0  0  0  0
 25 26  1  0  0  0  0
 28 29  1  0  0  0  0
 29 30  1  0  0  0  0
 29 31  1  0  0  0  0
 29 36  1  0  0  0  0
 31 32  1  0  0  0  0
 31 33  1  0  0  0  0
 31 35  1  0  0  0  0
 33 34  1  0  0  0  0
 36 37  1  0  0  0  0
 36 38  1  0  0  0  0
 38 39  1  0  0  0  0
 38 40  1  0  0  0  0
 38 42  1  0  0  0  0
 40 41  1  0  0  0  0
 42 43  1  0  0  0  0
 42 44  1  0  0  0  0
 44 45  1  0  0  0  0
M  END
$$$$
