# Supplementary material for: Molecular Modeling to Estimate the Diffusion Coefficients of Drugs and Other Small Molecules
Source: Molecules. 2020 Nov 16;25(22):5340. doi: 10.3390/molecules25225340 (PMC7709040; doi:10.3390/molecules25225340)
Supplement: Supplementary file 1 [file molecules-25-05340-s001.zip › SupplmntFiles/MolFiles/maltose/maltose_11.mol]

  MOE2016           3D

 45 46  0  0  1  0  0  0  0  0999 V2000
   -2.4120    0.5480    0.4190 C   0  0  3  0  0  0  0  0  0  0  0  0
   -3.2810    0.1590    1.6250 C   0  0  0  0  0  0  0  0  0  0  0  0
   -2.7380   -0.5350    2.2740 H   0  0  0  0  0  0  0  0  0  0  0  0
   -4.4960   -0.4740    1.2260 O   0  0  0  0  0  0  0  0  0  0  0  0
   -4.9160   -0.7930    2.0500 H   0  0  0  0  0  0  0  0  0  0  0  0
   -3.5500    1.0520    2.1980 H   0  0  0  0  0  0  0  0  0  0  0  0
   -1.6110    1.1850    0.8160 H   0  0  0  0  0  0  0  0  0  0  0  0
   -3.1510    1.3460   -0.6770 C   0  0  3  0  0  0  0  0  0  0  0  0
   -2.1550    2.0550   -1.4400 O   0  0  0  0  0  0  0  0  0  0  0  0
   -1.8120    1.4130   -2.1100 H   0  0  0  0  0  0  0  0  0  0  0  0
   -3.7970    2.1000   -0.2130 H   0  0  0  0  0  0  0  0  0  0  0  0
   -3.9620    0.4630   -1.6470 C   0  0  3  0  0  0  0  0  0  0  0  0
   -4.2620    1.0830   -2.5010 H   0  0  0  0  0  0  0  0  0  0  0  0
   -5.1620   -0.0470   -1.0750 O   0  0  0  0  0  0  0  0  0  0  0  0
   -4.9880   -0.2740   -0.1260 H   0  0  0  0  0  0  0  0  0  0  0  0
   -3.0660   -0.6670   -2.1700 C   0  0  3  0  0  0  0  0  0  0  0  0
   -2.0360   -0.0310   -2.9550 O   0  0  0  0  0  0  0  0  0  0  0  0
   -1.7080   -0.6980   -3.6160 H   0  0  0  0  0  0  0  0  0  0  0  0
   -3.6270   -1.3460   -2.8220 H   0  0  0  0  0  0  0  0  0  0  0  0
   -2.4740   -1.4420   -0.9690 C   0  0  3  0  0  0  0  0  0  0  0  0
   -1.7160   -2.5910   -1.3710 O   0  0  0  0  0  0  0  0  0  0  0  0
   -3.2980   -1.8700   -0.3930 H   0  0  0  0  0  0  0  0  0  0  0  0
   -1.7110   -0.6010   -0.0980 O   0  0  0  0  0  0  0  0  0  0  0  0
    2.2590   -3.4640   -2.3830 C   0  0  3  0  0  0  0  0  0  0  0  0
    3.2580   -3.2790   -2.7910 H   0  0  0  0  0  0  0  0  0  0  0  0
    2.2080   -4.8480   -2.0460 O   0  0  0  0  0  0  0  0  0  0  0  0
    2.5550   -4.8860   -1.1310 H   0  0  0  0  0  0  0  0  0  0  0  0
    1.3020   -3.1220   -3.3870 O   0  0  0  0  0  0  0  0  0  0  0  0
   -0.0520   -3.3050   -2.9540 C   0  0  3  0  0  0  0  0  0  0  0  0
   -0.2020   -4.3520   -2.6580 H   0  0  0  0  0  0  0  0  0  0  0  0
   -0.9660   -3.0470   -4.1560 C   0  0  0  0  0  0  0  0  0  0  0  0
   -0.6550   -3.6370   -5.0240 H   0  0  0  0  0  0  0  0  0  0  0  0
   -0.9180   -1.6650   -4.5290 O   0  0  0  0  0  0  0  0  0  0  0  0
   -0.0060   -1.5270   -4.8590 H   0  0  0  0  0  0  0  0  0  0  0  0
   -2.0070   -3.2940   -3.9240 H   0  0  0  0  0  0  0  0  0  0  0  0
   -0.3660   -2.3580   -1.7830 C   0  0  3  0  0  0  0  0  0  0  0  0
   -0.2070   -1.3160   -2.0790 H   0  0  0  0  0  0  0  0  0  0  0  0
    0.6040   -2.6700   -0.6320 C   0  0  3  0  0  0  0  0  0  0  0  0
    0.3700   -3.6460   -0.1900 H   0  0  0  0  0  0  0  0  0  0  0  0
    0.5070   -1.7250    0.4430 O   0  0  0  0  0  0  0  0  0  0  0  0
   -0.3770   -1.2910    0.3670 H   0  0  0  0  0  0  0  0  0  0  0  0
    2.0540   -2.6200   -1.1210 C   0  0  3  0  0  0  0  0  0  0  0  0
    2.3370   -1.5790   -1.3200 H   0  0  0  0  0  0  0  0  0  0  0  0
    2.9030   -3.1150   -0.0750 O   0  0  0  0  0  0  0  0  0  0  0  0
    2.6130   -2.6280    0.7250 H   0  0  0  0  0  0  0  0  0  0  0  0
  1  2  1  0  0  0  0
  1  7  1  0  0  0  0
  1  8  1  0  0  0  0
  1 23  1  0  0  0  0
  2  3  1  0  0  0  0
  2  4  1  0  0  0  0
  2  6  1  0  0  0  0
  4  5  1  0  0  0  0
  8  9  1  0  0  0  0
  8 11  1  0  0  0  0
  8 12  1  0  0  0  0
  9 10  1  0  0  0  0
 12 13  1  0  0  0  0
 12 14  1  0  0  0  0
 12 16  1  0  0  0  0
 14 15  1  0  0  0  0
 16 17  1  0  0  0  0
 16 19  1  0  0  0  0
 16 20  1  0  0  0  0
 17 18  1  0  0  0  0
 20 21  1  0  0  0  0
 20 22  1  0  0  0  0
 20 23  1  0  0  0  0
 21 36  1  0  0  0  0
 24 25  1  0  0  0  0
 24 26  1  0  0  0  0
 24 28  1  0  0  0  0
 24 42  1  0  0  0  0
 26 27  1  0  0  0  0
 28 29  1  0  0  0  0
 29 30  1  0  0  0  0
 29 31  1  0  0  0  0
 29 36  1  0  0  0  0
 31 32  1  0  0  0  0
 31 33  1  0  0  0  0
 31 35  1  0  0  0  0
 33 34  1  0  0  0  0
 36 37  1  0  0  0  0
 36 38  1  0  0  0  0
 38 39  1  0  0  0  0
 38 40  1  0  0  0  0
 38 42  1  0  0  0  0
 40 41  1  0  0  0  0
 42 43  1  0  0  0  0
 42 44  1  0  0  0  0
 44 45  1  0  0  0  0
M  END
$$$$
