# Supplementary material for: Molecular Modeling to Estimate the Diffusion Coefficients of Drugs and Other Small Molecules
Source: Molecules. 2020 Nov 16;25(22):5340. doi: 10.3390/molecules25225340 (PMC7709040; doi:10.3390/molecules25225340)
Supplement: Supplementary file 1 [file molecules-25-05340-s001.zip › SupplmntFiles/MolFiles/maltose/maltose_12.mol]

  MOE2016           3D

 45 46  0  0  1  0  0  0  0  0999 V2000
   -1.0460    1.3160   -0.4990 C   0  0  3  0  0  0  0  0  0  0  0  0
   -0.3230    2.4860    0.1710 C   0  0  0  0  0  0  0  0  0  0  0  0
   -0.7270    2.6800    1.1700 H   0  0  0  0  0  0  0  0  0  0  0  0
   -0.4770    3.6620   -0.6250 O   0  0  0  0  0  0  0  0  0  0  0  0
    0.1430    4.3190   -0.2580 H   0  0  0  0  0  0  0  0  0  0  0  0
    0.7440    2.2600    0.2800 H   0  0  0  0  0  0  0  0  0  0  0  0
   -0.5220    1.1180   -1.4410 H   0  0  0  0  0  0  0  0  0  0  0  0
   -2.4990    1.6850   -0.8330 C   0  0  3  0  0  0  0  0  0  0  0  0
   -2.5720    2.7600   -1.7750 O   0  0  0  0  0  0  0  0  0  0  0  0
   -1.8520    3.3890   -1.5130 H   0  0  0  0  0  0  0  0  0  0  0  0
   -3.0340    2.0090    0.0680 H   0  0  0  0  0  0  0  0  0  0  0  0
   -3.2010    0.4720   -1.4340 C   0  0  3  0  0  0  0  0  0  0  0  0
   -2.7990    0.2270   -2.4240 H   0  0  0  0  0  0  0  0  0  0  0  0
   -4.5910    0.7550   -1.6340 O   0  0  0  0  0  0  0  0  0  0  0  0
   -4.6060    1.6330   -2.0680 H   0  0  0  0  0  0  0  0  0  0  0  0
   -3.0790   -0.7100   -0.4810 C   0  0  3  0  0  0  0  0  0  0  0  0
   -3.7490   -1.8470   -1.0470 O   0  0  0  0  0  0  0  0  0  0  0  0
   -4.5840   -1.4730   -1.4070 H   0  0  0  0  0  0  0  0  0  0  0  0
   -3.6070   -0.4710    0.4520 H   0  0  0  0  0  0  0  0  0  0  0  0
   -1.6000   -0.9990   -0.1640 C   0  0  3  0  0  0  0  0  0  0  0  0
   -0.8850   -1.4460   -1.3270 O   0  0  0  0  0  0  0  0  0  0  0  0
   -1.5570   -1.7580    0.6260 H   0  0  0  0  0  0  0  0  0  0  0  0
   -0.9650    0.1750    0.3620 O   0  0  0  0  0  0  0  0  0  0  0  0
    0.4610   -5.2350   -2.5740 C   0  0  3  0  0  0  0  0  0  0  0  0
    0.9580   -6.2090   -2.5060 H   0  0  0  0  0  0  0  0  0  0  0  0
    0.0760   -5.0690   -3.9350 O   0  0  0  0  0  0  0  0  0  0  0  0
   -0.7760   -5.5450   -4.0070 H   0  0  0  0  0  0  0  0  0  0  0  0
    1.3860   -4.2390   -2.1520 O   0  0  0  0  0  0  0  0  0  0  0  0
    0.8490   -2.9150   -2.1780 C   0  0  3  0  0  0  0  0  0  0  0  0
    0.5370   -2.6550   -3.1980 H   0  0  0  0  0  0  0  0  0  0  0  0
    1.9780   -1.9510   -1.7860 C   0  0  0  0  0  0  0  0  0  0  0  0
    2.2980   -2.1270   -0.7530 H   0  0  0  0  0  0  0  0  0  0  0  0
    1.5810   -0.5920   -1.9140 O   0  0  0  0  0  0  0  0  0  0  0  0
    0.6460   -0.5580   -1.6230 H   0  0  0  0  0  0  0  0  0  0  0  0
    2.8560   -2.1130   -2.4200 H   0  0  0  0  0  0  0  0  0  0  0  0
   -0.3610   -2.7860   -1.2220 C   0  0  3  0  0  0  0  0  0  0  0  0
   -0.0220   -2.9720   -0.1950 H   0  0  0  0  0  0  0  0  0  0  0  0
   -1.4090   -3.8360   -1.6220 C   0  0  3  0  0  0  0  0  0  0  0  0
   -1.8710   -3.5780   -2.5840 H   0  0  0  0  0  0  0  0  0  0  0  0
   -2.4780   -3.9160   -0.6720 O   0  0  0  0  0  0  0  0  0  0  0  0
   -3.0710   -3.1380   -0.8510 H   0  0  0  0  0  0  0  0  0  0  0  0
   -0.7820   -5.2300   -1.6840 C   0  0  3  0  0  0  0  0  0  0  0  0
   -0.5230   -5.5640   -0.6720 H   0  0  0  0  0  0  0  0  0  0  0  0
   -1.7490   -6.1460   -2.2160 O   0  0  0  0  0  0  0  0  0  0  0  0
   -2.5570   -5.9910   -1.6830 H   0  0  0  0  0  0  0  0  0  0  0  0
  1  2  1  0  0  0  0
  1  7  1  0  0  0  0
  1  8  1  0  0  0  0
  1 23  1  0  0  0  0
  2  3  1  0  0  0  0
  2  4  1  0  0  0  0
  2  6  1  0  0  0  0
  4  5  1  0  0  0  0
  8  9  1  0  0  0  0
  8 11  1  0  0  0  0
  8 12  1  0  0  0  0
  9 10  1  0  0  0  0
 12 13  1  0  0  0  0
 12 14  1  0  0  0  0
 12 16  1  0  0  0  0
 14 15  1  0  0  0  0
 16 17  1  0  0  0  0
 16 19  1  0  0  0  0
 16 20  1  0  0  0  0
 17 18  1  0  0  0  0
 20 21  1  0  0  0  0
 20 22  1  0  0  0  0
 20 23  1  0  0  0  0
 21 36  1  0  0  0  0
 24 25  1  0  0  0  0
 24 26  1  0  0  0  0
 24 28  1  0  0  0  0
 24 42  1  0  0  0  0
 26 27  1  0  0  0  0
 28 29  1  0  0  0  0
 29 30  1  0  0  0  0
 29 31  1  0  0  0  0
 29 36  1  0  0  0  0
 31 32  1  0  0  0  0
 31 33  1  0  0  0  0
 31 35  1  0  0  0  0
 33 34  1  0  0  0  0
 36 37  1  0  0  0  0
 36 38  1  0  0  0  0
 38 39  1  0  0  0  0
 38 40  1  0  0  0  0
 38 42  1  0  0  0  0
 40 41  1  0  0  0  0
 42 43  1  0  0  0  0
 42 44  1  0  0  0  0
 44 45  1  0  0  0  0
M  END
$$$$
