# Supplementary material for: Molecular Modeling to Estimate the Diffusion Coefficients of Drugs and Other Small Molecules
Source: Molecules. 2020 Nov 16;25(22):5340. doi: 10.3390/molecules25225340 (PMC7709040; doi:10.3390/molecules25225340)
Supplement: Supplementary file 1 [file molecules-25-05340-s001.zip › SupplmntFiles/MolFiles/maltose/maltose_13.mol]

  MOE2016           3D

 45 46  0  0  1  0  0  0  0  0999 V2000
   -0.1520   -4.2880   -1.7430 C   0  0  3  0  0  0  0  0  0  0  0  0
    0.1450   -5.7060   -1.2480 C   0  0  0  0  0  0  0  0  0  0  0  0
    1.1960   -5.9670   -1.4130 H   0  0  0  0  0  0  0  0  0  0  0  0
   -0.6730   -6.6660   -1.9130 O   0  0  0  0  0  0  0  0  0  0  0  0
   -0.7870   -6.3450   -2.8410 H   0  0  0  0  0  0  0  0  0  0  0  0
   -0.0370   -5.7830   -0.1710 H   0  0  0  0  0  0  0  0  0  0  0  0
   -1.2240   -4.1160   -1.5740 H   0  0  0  0  0  0  0  0  0  0  0  0
    0.1490   -4.1680   -3.2420 C   0  0  3  0  0  0  0  0  0  0  0  0
   -0.6630   -5.0880   -3.9810 O   0  0  0  0  0  0  0  0  0  0  0  0
   -0.5640   -4.8100   -4.9160 H   0  0  0  0  0  0  0  0  0  0  0  0
    1.1940   -4.4370   -3.4400 H   0  0  0  0  0  0  0  0  0  0  0  0
   -0.0990   -2.7400   -3.7230 C   0  0  3  0  0  0  0  0  0  0  0  0
   -1.1710   -2.5070   -3.7340 H   0  0  0  0  0  0  0  0  0  0  0  0
    0.3390   -2.6360   -5.0850 O   0  0  0  0  0  0  0  0  0  0  0  0
    0.4220   -1.6760   -5.2540 H   0  0  0  0  0  0  0  0  0  0  0  0
    0.6760   -1.7580   -2.8430 C   0  0  3  0  0  0  0  0  0  0  0  0
    0.4450   -0.4250   -3.2990 O   0  0  0  0  0  0  0  0  0  0  0  0
   -0.5040   -0.1820   -3.1320 H   0  0  0  0  0  0  0  0  0  0  0  0
    1.7490   -1.9430   -2.9820 H   0  0  0  0  0  0  0  0  0  0  0  0
    0.3220   -1.9840   -1.3600 C   0  0  3  0  0  0  0  0  0  0  0  0
   -1.0610   -1.7350   -1.1060 O   0  0  0  0  0  0  0  0  0  0  0  0
    0.9460   -1.3460   -0.7250 H   0  0  0  0  0  0  0  0  0  0  0  0
    0.6220   -3.3420   -0.9950 O   0  0  0  0  0  0  0  0  0  0  0  0
   -3.4350    1.2780    0.4710 C   0  0  3  0  0  0  0  0  0  0  0  0
   -3.8210    2.5490    0.9810 O   0  0  0  0  0  0  0  0  0  0  0  0
   -4.2180    2.3750    1.8510 H   0  0  0  0  0  0  0  0  0  0  0  0
   -4.3160    0.6260    0.5050 H   0  0  0  0  0  0  0  0  0  0  0  0
   -2.3880    0.7480    1.2760 O   0  0  0  0  0  0  0  0  0  0  0  0
   -1.9350   -0.5350    0.8040 C   0  0  3  0  0  0  0  0  0  0  0  0
   -2.7860   -1.2290    0.8360 H   0  0  0  0  0  0  0  0  0  0  0  0
   -0.8840   -1.0360    1.7980 C   0  0  0  0  0  0  0  0  0  0  0  0
   -0.5350   -2.0420    1.5500 H   0  0  0  0  0  0  0  0  0  0  0  0
   -1.4590   -1.0740    3.1030 O   0  0  0  0  0  0  0  0  0  0  0  0
   -1.9120   -0.2150    3.2070 H   0  0  0  0  0  0  0  0  0  0  0  0
   -0.0240   -0.3600    1.8390 H   0  0  0  0  0  0  0  0  0  0  0  0
   -1.3650   -0.4300   -0.6180 C   0  0  3  0  0  0  0  0  0  0  0  0
   -0.4830    0.2240   -0.6330 H   0  0  0  0  0  0  0  0  0  0  0  0
   -2.4300    0.1730   -1.5390 C   0  0  3  0  0  0  0  0  0  0  0  0
   -3.2510   -0.5370   -1.6980 H   0  0  0  0  0  0  0  0  0  0  0  0
   -1.8620    0.4090   -2.8400 O   0  0  0  0  0  0  0  0  0  0  0  0
   -2.5330    0.9590   -3.3000 H   0  0  0  0  0  0  0  0  0  0  0  0
   -2.9510    1.4860   -0.9680 C   0  0  3  0  0  0  0  0  0  0  0  0
   -2.1620    2.2480   -1.0030 H   0  0  0  0  0  0  0  0  0  0  0  0
   -4.0090    1.9590   -1.8090 O   0  0  0  0  0  0  0  0  0  0  0  0
   -4.3860    2.7320   -1.3420 H   0  0  0  0  0  0  0  0  0  0  0  0
  1  2  1  0  0  0  0
  1  7  1  0  0  0  0
  1  8  1  0  0  0  0
  1 23  1  0  0  0  0
  2  3  1  0  0  0  0
  2  4  1  0  0  0  0
  2  6  1  0  0  0  0
  4  5  1  0  0  0  0
  8  9  1  0  0  0  0
  8 11  1  0  0  0  0
  8 12  1  0  0  0  0
  9 10  1  0  0  0  0
 12 13  1  0  0  0  0
 12 14  1  0  0  0  0
 12 16  1  0  0  0  0
 14 15  1  0  0  0  0
 16 17  1  0  0  0  0
 16 19  1  0  0  0  0
 16 20  1  0  0  0  0
 17 18  1  0  0  0  0
 20 21  1  0  0  0  0
 20 22  1  0  0  0  0
 20 23  1  0  0  0  0
 21 36  1  0  0  0  0
 24 25  1  0  0  0  0
 24 27  1  0  0  0  0
 24 28  1  0  0  0  0
 24 42  1  0  0  0  0
 25 26  1  0  0  0  0
 28 29  1  0  0  0  0
 29 30  1  0  0  0  0
 29 31  1  0  0  0  0
 29 36  1  0  0  0  0
 31 32  1  0  0  0  0
 31 33  1  0  0  0  0
 31 35  1  0  0  0  0
 33 34  1  0  0  0  0
 36 37  1  0  0  0  0
 36 38  1  0  0  0  0
 38 39  1  0  0  0  0
 38 40  1  0  0  0  0
 38 42  1  0  0  0  0
 40 41  1  0  0  0  0
 42 43  1  0  0  0  0
 42 44  1  0  0  0  0
 44 45  1  0  0  0  0
M  END
$$$$
