# Supplementary material for: Molecular Modeling to Estimate the Diffusion Coefficients of Drugs and Other Small Molecules
Source: Molecules. 2020 Nov 16;25(22):5340. doi: 10.3390/molecules25225340 (PMC7709040; doi:10.3390/molecules25225340)
Supplement: Supplementary file 1 [file molecules-25-05340-s001.zip › SupplmntFiles/MolFiles/maltose/maltose_14.mol]

  MOE2016           3D

 45 46  0  0  1  0  0  0  0  0999 V2000
   -2.6600   -1.7580    1.2180 C   0  0  3  0  0  0  0  0  0  0  0  0
   -3.8810   -2.4240    1.8520 C   0  0  0  0  0  0  0  0  0  0  0  0
   -4.1640   -3.3140    1.2800 H   0  0  0  0  0  0  0  0  0  0  0  0
   -4.9920   -1.5290    1.7950 O   0  0  0  0  0  0  0  0  0  0  0  0
   -4.9680   -1.1670    0.8850 H   0  0  0  0  0  0  0  0  0  0  0  0
   -3.7090   -2.7190    2.8900 H   0  0  0  0  0  0  0  0  0  0  0  0
   -1.9030   -2.5360    1.0600 H   0  0  0  0  0  0  0  0  0  0  0  0
   -2.0860   -0.6380    2.0960 C   0  0  3  0  0  0  0  0  0  0  0  0
   -1.5640   -1.1630    3.3180 O   0  0  0  0  0  0  0  0  0  0  0  0
   -1.0760   -0.4200    3.7260 H   0  0  0  0  0  0  0  0  0  0  0  0
   -2.8660    0.0870    2.3610 H   0  0  0  0  0  0  0  0  0  0  0  0
   -0.9620    0.0800    1.3470 C   0  0  3  0  0  0  0  0  0  0  0  0
   -0.0890   -0.5750    1.2360 H   0  0  0  0  0  0  0  0  0  0  0  0
   -0.5140    1.1950    2.1280 O   0  0  0  0  0  0  0  0  0  0  0  0
    0.0270    1.7260    1.5060 H   0  0  0  0  0  0  0  0  0  0  0  0
   -1.4600    0.5700   -0.0070 C   0  0  3  0  0  0  0  0  0  0  0  0
   -0.3720    1.2130   -0.6820 O   0  0  0  0  0  0  0  0  0  0  0  0
   -0.4470    0.9980   -1.6470 H   0  0  0  0  0  0  0  0  0  0  0  0
   -2.2290    1.3360    0.1500 H   0  0  0  0  0  0  0  0  0  0  0  0
   -2.0610   -0.6030   -0.7960 C   0  0  3  0  0  0  0  0  0  0  0  0
   -1.0480   -1.5590   -1.1200 O   0  0  0  0  0  0  0  0  0  0  0  0
   -2.5240   -0.1950   -1.7020 H   0  0  0  0  0  0  0  0  0  0  0  0
   -3.1050   -1.2360   -0.0530 O   0  0  0  0  0  0  0  0  0  0  0  0
    0.5320   -2.8000   -4.7730 C   0  0  3  0  0  0  0  0  0  0  0  0
    0.5440   -3.1450   -6.1510 O   0  0  0  0  0  0  0  0  0  0  0  0
    0.9340   -4.0350   -6.2010 H   0  0  0  0  0  0  0  0  0  0  0  0
    1.5460   -2.9510   -4.3830 H   0  0  0  0  0  0  0  0  0  0  0  0
   -0.3930   -3.6380   -4.0930 O   0  0  0  0  0  0  0  0  0  0  0  0
   -0.5030   -3.3140   -2.6950 C   0  0  3  0  0  0  0  0  0  0  0  0
    0.4810   -3.4580   -2.2290 H   0  0  0  0  0  0  0  0  0  0  0  0
   -1.4760   -4.3200   -2.0750 C   0  0  0  0  0  0  0  0  0  0  0  0
   -1.5720   -4.1830   -0.9950 H   0  0  0  0  0  0  0  0  0  0  0  0
   -0.9960   -5.6430   -2.3160 O   0  0  0  0  0  0  0  0  0  0  0  0
   -0.7840   -5.6710   -3.2690 H   0  0  0  0  0  0  0  0  0  0  0  0
   -2.4680   -4.2460   -2.5320 H   0  0  0  0  0  0  0  0  0  0  0  0
   -0.9990   -1.8720   -2.5110 C   0  0  3  0  0  0  0  0  0  0  0  0
   -1.9960   -1.7820   -2.9630 H   0  0  0  0  0  0  0  0  0  0  0  0
   -0.0220   -0.9240   -3.2190 C   0  0  3  0  0  0  0  0  0  0  0  0
    0.9550   -0.9400   -2.7200 H   0  0  0  0  0  0  0  0  0  0  0  0
   -0.4660    0.4420   -3.1350 O   0  0  0  0  0  0  0  0  0  0  0  0
    0.0240    0.9000   -3.8550 H   0  0  0  0  0  0  0  0  0  0  0  0
    0.1150   -1.3290   -4.6820 C   0  0  3  0  0  0  0  0  0  0  0  0
   -0.8350   -1.1630   -5.2060 H   0  0  0  0  0  0  0  0  0  0  0  0
    1.0750   -0.4700   -5.3060 O   0  0  0  0  0  0  0  0  0  0  0  0
    1.2260   -0.8480   -6.1970 H   0  0  0  0  0  0  0  0  0  0  0  0
  1  2  1  0  0  0  0
  1  7  1  0  0  0  0
  1  8  1  0  0  0  0
  1 23  1  0  0  0  0
  2  3  1  0  0  0  0
  2  4  1  0  0  0  0
  2  6  1  0  0  0  0
  4  5  1  0  0  0  0
  8  9  1  0  0  0  0
  8 11  1  0  0  0  0
  8 12  1  0  0  0  0
  9 10  1  0  0  0  0
 12 13  1  0  0  0  0
 12 14  1  0  0  0  0
 12 16  1  0  0  0  0
 14 15  1  0  0  0  0
 16 17  1  0  0  0  0
 16 19  1  0  0  0  0
 16 20  1  0  0  0  0
 17 18  1  0  0  0  0
 20 21  1  0  0  0  0
 20 22  1  0  0  0  0
 20 23  1  0  0  0  0
 21 36  1  0  0  0  0
 24 25  1  0  0  0  0
 24 27  1  0  0  0  0
 24 28  1  0  0  0  0
 24 42  1  0  0  0  0
 25 26  1  0  0  0  0
 28 29  1  0  0  0  0
 29 30  1  0  0  0  0
 29 31  1  0  0  0  0
 29 36  1  0  0  0  0
 31 32  1  0  0  0  0
 31 33  1  0  0  0  0
 31 35  1  0  0  0  0
 33 34  1  0  0  0  0
 36 37  1  0  0  0  0
 36 38  1  0  0  0  0
 38 39  1  0  0  0  0
 38 40  1  0  0  0  0
 38 42  1  0  0  0  0
 40 41  1  0  0  0  0
 42 43  1  0  0  0  0
 42 44  1  0  0  0  0
 44 45  1  0  0  0  0
M  END
$$$$
