# Supplementary material for: Molecular Modeling to Estimate the Diffusion Coefficients of Drugs and Other Small Molecules
Source: Molecules. 2020 Nov 16;25(22):5340. doi: 10.3390/molecules25225340 (PMC7709040; doi:10.3390/molecules25225340)
Supplement: Supplementary file 1 [file molecules-25-05340-s001.zip › SupplmntFiles/MolFiles/maltose/maltose_15.mol]

  MOE2016           3D

 45 46  0  0  1  0  0  0  0  0999 V2000
   -0.8480   -0.8590   -4.2350 C   0  0  3  0  0  0  0  0  0  0  0  0
    0.0480   -0.2750   -5.3290 C   0  0  0  0  0  0  0  0  0  0  0  0
    0.1620   -0.9630   -6.1720 H   0  0  0  0  0  0  0  0  0  0  0  0
    1.3450   -0.0130   -4.7900 O   0  0  0  0  0  0  0  0  0  0  0  0
    1.1860    0.4070   -3.9220 H   0  0  0  0  0  0  0  0  0  0  0  0
   -0.3490    0.6760   -5.6980 H   0  0  0  0  0  0  0  0  0  0  0  0
   -0.3620   -1.7690   -3.8590 H   0  0  0  0  0  0  0  0  0  0  0  0
   -2.2500   -1.1710   -4.7650 C   0  0  3  0  0  0  0  0  0  0  0  0
   -2.2080   -2.2060   -5.7480 O   0  0  0  0  0  0  0  0  0  0  0  0
   -3.1420   -2.4620   -5.8900 H   0  0  0  0  0  0  0  0  0  0  0  0
   -2.6800   -0.2840   -5.2480 H   0  0  0  0  0  0  0  0  0  0  0  0
   -3.1620   -1.6090   -3.6200 C   0  0  3  0  0  0  0  0  0  0  0  0
   -2.8730   -2.6000   -3.2480 H   0  0  0  0  0  0  0  0  0  0  0  0
   -4.4960   -1.7580   -4.1220 O   0  0  0  0  0  0  0  0  0  0  0  0
   -5.0610   -1.7980   -3.3220 H   0  0  0  0  0  0  0  0  0  0  0  0
   -3.1420   -0.5710   -2.5020 C   0  0  3  0  0  0  0  0  0  0  0  0
   -4.0050   -1.0320   -1.4570 O   0  0  0  0  0  0  0  0  0  0  0  0
   -3.5680   -0.8350   -0.5890 H   0  0  0  0  0  0  0  0  0  0  0  0
   -3.5740    0.3650   -2.8750 H   0  0  0  0  0  0  0  0  0  0  0  0
   -1.6910   -0.3230   -2.0540 C   0  0  3  0  0  0  0  0  0  0  0  0
   -1.1330   -1.5140   -1.4970 O   0  0  0  0  0  0  0  0  0  0  0  0
   -1.6910    0.4940   -1.3230 H   0  0  0  0  0  0  0  0  0  0  0  0
   -0.8980    0.1110   -3.1680 O   0  0  0  0  0  0  0  0  0  0  0  0
    0.0330   -2.6950    2.3240 C   0  0  3  0  0  0  0  0  0  0  0  0
    0.4680   -2.6630    3.3280 H   0  0  0  0  0  0  0  0  0  0  0  0
   -0.4100   -4.0270    2.0920 O   0  0  0  0  0  0  0  0  0  0  0  0
    0.3600   -4.5900    2.2870 H   0  0  0  0  0  0  0  0  0  0  0  0
    1.0270   -2.3180    1.3800 O   0  0  0  0  0  0  0  0  0  0  0  0
    0.5590   -2.3190    0.0190 C   0  0  3  0  0  0  0  0  0  0  0  0
    0.2720   -3.3390   -0.2690 H   0  0  0  0  0  0  0  0  0  0  0  0
    1.7520   -1.9160   -0.8570 C   0  0  0  0  0  0  0  0  0  0  0  0
    2.5610   -2.6470   -0.7580 H   0  0  0  0  0  0  0  0  0  0  0  0
    2.2690   -0.6570   -0.4290 O   0  0  0  0  0  0  0  0  0  0  0  0
    2.4300   -0.7540    0.5300 H   0  0  0  0  0  0  0  0  0  0  0  0
    1.4800   -1.8420   -1.9140 H   0  0  0  0  0  0  0  0  0  0  0  0
   -0.6290   -1.3590   -0.1660 C   0  0  3  0  0  0  0  0  0  0  0  0
   -0.2970   -0.3270    0.0080 H   0  0  0  0  0  0  0  0  0  0  0  0
   -1.7340   -1.7190    0.8350 C   0  0  3  0  0  0  0  0  0  0  0  0
   -2.1910   -2.6800    0.5670 H   0  0  0  0  0  0  0  0  0  0  0  0
   -2.8100   -0.7620    0.7690 O   0  0  0  0  0  0  0  0  0  0  0  0
   -3.2770   -0.8550    1.6290 H   0  0  0  0  0  0  0  0  0  0  0  0
   -1.1780   -1.7600    2.2580 C   0  0  3  0  0  0  0  0  0  0  0  0
   -0.8970   -0.7460    2.5680 H   0  0  0  0  0  0  0  0  0  0  0  0
   -2.2220   -2.2040    3.1350 O   0  0  0  0  0  0  0  0  0  0  0  0
   -2.2430   -3.1790    3.0460 H   0  0  0  0  0  0  0  0  0  0  0  0
  1  2  1  0  0  0  0
  1  7  1  0  0  0  0
  1  8  1  0  0  0  0
  1 23  1  0  0  0  0
  2  3  1  0  0  0  0
  2  4  1  0  0  0  0
  2  6  1  0  0  0  0
  4  5  1  0  0  0  0
  8  9  1  0  0  0  0
  8 11  1  0  0  0  0
  8 12  1  0  0  0  0
  9 10  1  0  0  0  0
 12 13  1  0  0  0  0
 12 14  1  0  0  0  0
 12 16  1  0  0  0  0
 14 15  1  0  0  0  0
 16 17  1  0  0  0  0
 16 19  1  0  0  0  0
 16 20  1  0  0  0  0
 17 18  1  0  0  0  0
 20 21  1  0  0  0  0
 20 22  1  0  0  0  0
 20 23  1  0  0  0  0
 21 36  1  0  0  0  0
 24 25  1  0  0  0  0
 24 26  1  0  0  0  0
 24 28  1  0  0  0  0
 24 42  1  0  0  0  0
 26 27  1  0  0  0  0
 28 29  1  0  0  0  0
 29 30  1  0  0  0  0
 29 31  1  0  0  0  0
 29 36  1  0  0  0  0
 31 32  1  0  0  0  0
 31 33  1  0  0  0  0
 31 35  1  0  0  0  0
 33 34  1  0  0  0  0
 36 37  1  0  0  0  0
 36 38  1  0  0  0  0
 38 39  1  0  0  0  0
 38 40  1  0  0  0  0
 38 42  1  0  0  0  0
 40 41  1  0  0  0  0
 42 43  1  0  0  0  0
 42 44  1  0  0  0  0
 44 45  1  0  0  0  0
M  END
$$$$
