# Supplementary material for: Molecular Modeling to Estimate the Diffusion Coefficients of Drugs and Other Small Molecules
Source: Molecules. 2020 Nov 16;25(22):5340. doi: 10.3390/molecules25225340 (PMC7709040; doi:10.3390/molecules25225340)
Supplement: Supplementary file 1 [file molecules-25-05340-s001.zip › SupplmntFiles/MolFiles/maltose/maltose_16.mol]

  MOE2016           3D

 45 46  0  0  1  0  0  0  0  0999 V2000
    1.2230    0.2160   -0.6340 C   0  0  3  0  0  0  0  0  0  0  0  0
    1.9790    0.9830    0.4540 C   0  0  0  0  0  0  0  0  0  0  0  0
    3.0170    0.6500    0.5400 H   0  0  0  0  0  0  0  0  0  0  0  0
    1.3370    0.7800    1.7140 O   0  0  0  0  0  0  0  0  0  0  0  0
    0.3840    0.9000    1.5370 H   0  0  0  0  0  0  0  0  0  0  0  0
    1.9680    2.0600    0.2570 H   0  0  0  0  0  0  0  0  0  0  0  0
    1.2370   -0.8470   -0.3630 H   0  0  0  0  0  0  0  0  0  0  0  0
    1.8600    0.4400   -2.0090 C   0  0  3  0  0  0  0  0  0  0  0  0
    3.1720   -0.1200   -2.0630 O   0  0  0  0  0  0  0  0  0  0  0  0
    3.4230   -0.0930   -3.0090 H   0  0  0  0  0  0  0  0  0  0  0  0
    1.9610    1.5140   -2.2100 H   0  0  0  0  0  0  0  0  0  0  0  0
    1.0020   -0.1940   -3.1010 C   0  0  3  0  0  0  0  0  0  0  0  0
    1.0430   -1.2890   -3.0460 H   0  0  0  0  0  0  0  0  0  0  0  0
    1.5490    0.1500   -4.3800 O   0  0  0  0  0  0  0  0  0  0  0  0
    0.8390   -0.0660   -5.0200 H   0  0  0  0  0  0  0  0  0  0  0  0
   -0.4330    0.3130   -3.0000 C   0  0  3  0  0  0  0  0  0  0  0  0
   -1.1920   -0.3000   -4.0470 O   0  0  0  0  0  0  0  0  0  0  0  0
   -2.0930   -0.5040   -3.6880 H   0  0  0  0  0  0  0  0  0  0  0  0
   -0.4480    1.3920   -3.1920 H   0  0  0  0  0  0  0  0  0  0  0  0
   -0.9750    0.0360   -1.5870 C   0  0  3  0  0  0  0  0  0  0  0  0
   -1.0220   -1.3720   -1.3400 O   0  0  0  0  0  0  0  0  0  0  0  0
   -1.9710    0.4850   -1.5010 H   0  0  0  0  0  0  0  0  0  0  0  0
   -0.1460    0.6770   -0.6060 O   0  0  0  0  0  0  0  0  0  0  0  0
   -4.1380   -4.1320   -0.9650 C   0  0  3  0  0  0  0  0  0  0  0  0
   -5.0870   -4.5750   -0.6440 H   0  0  0  0  0  0  0  0  0  0  0  0
   -3.4340   -5.1230   -1.7050 O   0  0  0  0  0  0  0  0  0  0  0  0
   -3.3960   -5.9010   -1.1220 H   0  0  0  0  0  0  0  0  0  0  0  0
   -3.4020   -3.7390    0.1870 O   0  0  0  0  0  0  0  0  0  0  0  0
   -2.1380   -3.1220   -0.1220 C   0  0  3  0  0  0  0  0  0  0  0  0
   -1.5040   -3.8620   -0.6280 H   0  0  0  0  0  0  0  0  0  0  0  0
   -1.4710   -2.7810    1.2150 C   0  0  0  0  0  0  0  0  0  0  0  0
   -0.4660   -2.3730    1.0790 H   0  0  0  0  0  0  0  0  0  0  0  0
   -1.3710   -3.9670    2.0040 O   0  0  0  0  0  0  0  0  0  0  0  0
   -2.2520   -4.3860    1.9510 H   0  0  0  0  0  0  0  0  0  0  0  0
   -2.0710   -2.0630    1.7840 H   0  0  0  0  0  0  0  0  0  0  0  0
   -2.3170   -1.8670   -0.9900 C   0  0  3  0  0  0  0  0  0  0  0  0
   -2.8740   -1.1120   -0.4190 H   0  0  0  0  0  0  0  0  0  0  0  0
   -3.0990   -2.2450   -2.2550 C   0  0  3  0  0  0  0  0  0  0  0  0
   -2.4870   -2.8850   -2.9030 H   0  0  0  0  0  0  0  0  0  0  0  0
   -3.3890   -1.0770   -3.0480 O   0  0  0  0  0  0  0  0  0  0  0  0
   -4.1540   -1.3410   -3.6070 H   0  0  0  0  0  0  0  0  0  0  0  0
   -4.4110   -2.9400   -1.8860 C   0  0  3  0  0  0  0  0  0  0  0  0
   -5.0760   -2.2210   -1.3940 H   0  0  0  0  0  0  0  0  0  0  0  0
   -5.0510   -3.3590   -3.0980 O   0  0  0  0  0  0  0  0  0  0  0  0
   -4.6150   -4.2000   -3.3500 H   0  0  0  0  0  0  0  0  0  0  0  0
  1  2  1  0  0  0  0
  1  7  1  0  0  0  0
  1  8  1  0  0  0  0
  1 23  1  0  0  0  0
  2  3  1  0  0  0  0
  2  4  1  0  0  0  0
  2  6  1  0  0  0  0
  4  5  1  0  0  0  0
  8  9  1  0  0  0  0
  8 11  1  0  0  0  0
  8 12  1  0  0  0  0
  9 10  1  0  0  0  0
 12 13  1  0  0  0  0
 12 14  1  0  0  0  0
 12 16  1  0  0  0  0
 14 15  1  0  0  0  0
 16 17  1  0  0  0  0
 16 19  1  0  0  0  0
 16 20  1  0  0  0  0
 17 18  1  0  0  0  0
 20 21  1  0  0  0  0
 20 22  1  0  0  0  0
 20 23  1  0  0  0  0
 21 36  1  0  0  0  0
 24 25  1  0  0  0  0
 24 26  1  0  0  0  0
 24 28  1  0  0  0  0
 24 42  1  0  0  0  0
 26 27  1  0  0  0  0
 28 29  1  0  0  0  0
 29 30  1  0  0  0  0
 29 31  1  0  0  0  0
 29 36  1  0  0  0  0
 31 32  1  0  0  0  0
 31 33  1  0  0  0  0
 31 35  1  0  0  0  0
 33 34  1  0  0  0  0
 36 37  1  0  0  0  0
 36 38  1  0  0  0  0
 38 39  1  0  0  0  0
 38 40  1  0  0  0  0
 38 42  1  0  0  0  0
 40 41  1  0  0  0  0
 42 43  1  0  0  0  0
 42 44  1  0  0  0  0
 44 45  1  0  0  0  0
M  END
$$$$
