# Supplementary material for: Molecular Modeling to Estimate the Diffusion Coefficients of Drugs and Other Small Molecules
Source: Molecules. 2020 Nov 16;25(22):5340. doi: 10.3390/molecules25225340 (PMC7709040; doi:10.3390/molecules25225340)
Supplement: Supplementary file 1 [file molecules-25-05340-s001.zip › SupplmntFiles/MolFiles/maltose/maltose_17.mol]

  MOE2016           3D

 45 46  0  0  1  0  0  0  0  0999 V2000
   -0.5660    1.0470    0.2090 C   0  0  3  0  0  0  0  0  0  0  0  0
   -0.9240    2.1420    1.2180 C   0  0  0  0  0  0  0  0  0  0  0  0
   -0.1950    2.2020    2.0310 H   0  0  0  0  0  0  0  0  0  0  0  0
   -2.2070    1.8580    1.7810 O   0  0  0  0  0  0  0  0  0  0  0  0
   -2.7570    1.5750    1.0240 H   0  0  0  0  0  0  0  0  0  0  0  0
   -0.9960    3.1200    0.7300 H   0  0  0  0  0  0  0  0  0  0  0  0
   -0.5390    0.0940    0.7530 H   0  0  0  0  0  0  0  0  0  0  0  0
    0.7790    1.3310   -0.4660 C   0  0  3  0  0  0  0  0  0  0  0  0
    1.8460    1.2300    0.4750 O   0  0  0  0  0  0  0  0  0  0  0  0
    2.6650    1.2620   -0.0600 H   0  0  0  0  0  0  0  0  0  0  0  0
    0.7930    2.3540   -0.8620 H   0  0  0  0  0  0  0  0  0  0  0  0
    1.0310    0.3500   -1.6120 C   0  0  3  0  0  0  0  0  0  0  0  0
    1.2570   -0.6510   -1.2280 H   0  0  0  0  0  0  0  0  0  0  0  0
    2.2050    0.7690   -2.3200 O   0  0  0  0  0  0  0  0  0  0  0  0
    2.1580    0.3290   -3.1920 H   0  0  0  0  0  0  0  0  0  0  0  0
   -0.1690    0.3270   -2.5560 C   0  0  3  0  0  0  0  0  0  0  0  0
    0.0970   -0.5640   -3.6400 O   0  0  0  0  0  0  0  0  0  0  0  0
    0.2140   -1.4820   -3.2750 H   0  0  0  0  0  0  0  0  0  0  0  0
   -0.2810    1.3220   -3.0050 H   0  0  0  0  0  0  0  0  0  0  0  0
   -1.4430   -0.0090   -1.7600 C   0  0  3  0  0  0  0  0  0  0  0  0
   -1.3560   -1.2860   -1.1260 O   0  0  0  0  0  0  0  0  0  0  0  0
   -2.3190    0.0280   -2.4160 H   0  0  0  0  0  0  0  0  0  0  0  0
   -1.6410    0.9980   -0.7530 O   0  0  0  0  0  0  0  0  0  0  0  0
   -2.5080   -5.2110   -1.8840 C   0  0  3  0  0  0  0  0  0  0  0  0
   -2.9280   -6.0840   -2.3960 H   0  0  0  0  0  0  0  0  0  0  0  0
   -2.0950   -5.6340   -0.5890 O   0  0  0  0  0  0  0  0  0  0  0  0
   -2.8560   -6.1140   -0.2190 H   0  0  0  0  0  0  0  0  0  0  0  0
   -3.5080   -4.2030   -1.7990 O   0  0  0  0  0  0  0  0  0  0  0  0
   -3.0580   -3.0040   -1.1440 C   0  0  3  0  0  0  0  0  0  0  0  0
   -2.7770   -3.2380   -0.1090 H   0  0  0  0  0  0  0  0  0  0  0  0
   -4.2570   -2.0520   -1.0810 C   0  0  0  0  0  0  0  0  0  0  0  0
   -5.0890   -2.5190   -0.5430 H   0  0  0  0  0  0  0  0  0  0  0  0
   -4.7180   -1.7570   -2.3980 O   0  0  0  0  0  0  0  0  0  0  0  0
   -4.8930   -2.6220   -2.8150 H   0  0  0  0  0  0  0  0  0  0  0  0
   -4.0060   -1.1130   -0.5800 H   0  0  0  0  0  0  0  0  0  0  0  0
   -1.8660   -2.3810   -1.8920 C   0  0  3  0  0  0  0  0  0  0  0  0
   -2.1590   -2.0640   -2.9010 H   0  0  0  0  0  0  0  0  0  0  0  0
   -0.7500   -3.4220   -2.0200 C   0  0  3  0  0  0  0  0  0  0  0  0
   -0.2850   -3.6150   -1.0440 H   0  0  0  0  0  0  0  0  0  0  0  0
    0.3050   -2.9010   -2.8530 O   0  0  0  0  0  0  0  0  0  0  0  0
    0.8690   -3.6810   -3.0510 H   0  0  0  0  0  0  0  0  0  0  0  0
   -1.2790   -4.7110   -2.6460 C   0  0  3  0  0  0  0  0  0  0  0  0
   -1.5300   -4.5280   -3.6970 H   0  0  0  0  0  0  0  0  0  0  0  0
   -0.2270   -5.6850   -2.6180 O   0  0  0  0  0  0  0  0  0  0  0  0
   -0.2430   -6.0640   -1.7150 H   0  0  0  0  0  0  0  0  0  0  0  0
  1  2  1  0  0  0  0
  1  7  1  0  0  0  0
  1  8  1  0  0  0  0
  1 23  1  0  0  0  0
  2  3  1  0  0  0  0
  2  4  1  0  0  0  0
  2  6  1  0  0  0  0
  4  5  1  0  0  0  0
  8  9  1  0  0  0  0
  8 11  1  0  0  0  0
  8 12  1  0  0  0  0
  9 10  1  0  0  0  0
 12 13  1  0  0  0  0
 12 14  1  0  0  0  0
 12 16  1  0  0  0  0
 14 15  1  0  0  0  0
 16 17  1  0  0  0  0
 16 19  1  0  0  0  0
 16 20  1  0  0  0  0
 17 18  1  0  0  0  0
 20 21  1  0  0  0  0
 20 22  1  0  0  0  0
 20 23  1  0  0  0  0
 21 36  1  0  0  0  0
 24 25  1  0  0  0  0
 24 26  1  0  0  0  0
 24 28  1  0  0  0  0
 24 42  1  0  0  0  0
 26 27  1  0  0  0  0
 28 29  1  0  0  0  0
 29 30  1  0  0  0  0
 29 31  1  0  0  0  0
 29 36  1  0  0  0  0
 31 32  1  0  0  0  0
 31 33  1  0  0  0  0
 31 35  1  0  0  0  0
 33 34  1  0  0  0  0
 36 37  1  0  0  0  0
 36 38  1  0  0  0  0
 38 39  1  0  0  0  0
 38 40  1  0  0  0  0
 38 42  1  0  0  0  0
 40 41  1  0  0  0  0
 42 43  1  0  0  0  0
 42 44  1  0  0  0  0
 44 45  1  0  0  0  0
M  END
$$$$
