# Supplementary material for: Molecular Modeling to Estimate the Diffusion Coefficients of Drugs and Other Small Molecules
Source: Molecules. 2020 Nov 16;25(22):5340. doi: 10.3390/molecules25225340 (PMC7709040; doi:10.3390/molecules25225340)
Supplement: Supplementary file 1 [file molecules-25-05340-s001.zip › SupplmntFiles/MolFiles/maltose/maltose_18.mol]

  MOE2016           3D

 45 46  0  0  1  0  0  0  0  0999 V2000
   -2.3650   -2.9740    0.9320 C   0  0  3  0  0  0  0  0  0  0  0  0
   -2.5390   -4.3820    1.5010 C   0  0  0  0  0  0  0  0  0  0  0  0
   -1.7260   -5.0300    1.1590 H   0  0  0  0  0  0  0  0  0  0  0  0
   -3.7530   -4.9460    1.0030 O   0  0  0  0  0  0  0  0  0  0  0  0
   -3.7420   -4.7360    0.0470 H   0  0  0  0  0  0  0  0  0  0  0  0
   -2.5570   -4.3950    2.5940 H   0  0  0  0  0  0  0  0  0  0  0  0
   -1.3310   -2.6630    1.1300 H   0  0  0  0  0  0  0  0  0  0  0  0
   -3.3430   -1.9680    1.5530 C   0  0  3  0  0  0  0  0  0  0  0  0
   -3.0710   -1.7820    2.9440 O   0  0  0  0  0  0  0  0  0  0  0  0
   -3.6160   -1.0130    3.2080 H   0  0  0  0  0  0  0  0  0  0  0  0
   -4.3760   -2.3290    1.4690 H   0  0  0  0  0  0  0  0  0  0  0  0
   -3.2200   -0.6200    0.8420 C   0  0  3  0  0  0  0  0  0  0  0  0
   -2.2580   -0.1450    1.0740 H   0  0  0  0  0  0  0  0  0  0  0  0
   -4.2230    0.2720    1.3460 O   0  0  0  0  0  0  0  0  0  0  0  0
   -4.2340    1.0140    0.7070 H   0  0  0  0  0  0  0  0  0  0  0  0
   -3.3980   -0.7950   -0.6620 C   0  0  3  0  0  0  0  0  0  0  0  0
   -3.2460    0.4850   -1.2860 O   0  0  0  0  0  0  0  0  0  0  0  0
   -2.7760    0.3470   -2.1480 H   0  0  0  0  0  0  0  0  0  0  0  0
   -4.4260   -1.1230   -0.8640 H   0  0  0  0  0  0  0  0  0  0  0  0
   -2.4130   -1.8520   -1.1850 C   0  0  3  0  0  0  0  0  0  0  0  0
   -1.0650   -1.3940   -1.0430 O   0  0  0  0  0  0  0  0  0  0  0  0
   -2.6570   -2.0460   -2.2360 H   0  0  0  0  0  0  0  0  0  0  0  0
   -2.5850   -3.0890   -0.4890 O   0  0  0  0  0  0  0  0  0  0  0  0
    1.8730   -0.4380   -3.8350 C   0  0  3  0  0  0  0  0  0  0  0  0
    2.6340   -0.5260   -5.0310 O   0  0  0  0  0  0  0  0  0  0  0  0
    3.5620   -0.6120   -4.7490 H   0  0  0  0  0  0  0  0  0  0  0  0
    2.2980    0.3700   -3.2260 H   0  0  0  0  0  0  0  0  0  0  0  0
    1.9510   -1.6770   -3.1460 O   0  0  0  0  0  0  0  0  0  0  0  0
    1.1650   -1.6940   -1.9410 C   0  0  3  0  0  0  0  0  0  0  0  0
    1.5350   -0.9220   -1.2530 H   0  0  0  0  0  0  0  0  0  0  0  0
    1.3980   -3.0590   -1.2860 C   0  0  0  0  0  0  0  0  0  0  0  0
    2.4510   -3.1710   -1.0060 H   0  0  0  0  0  0  0  0  0  0  0  0
    1.1010   -4.1020   -2.2130 O   0  0  0  0  0  0  0  0  0  0  0  0
    1.5880   -3.8710   -3.0280 H   0  0  0  0  0  0  0  0  0  0  0  0
    0.7860   -3.1980   -0.3900 H   0  0  0  0  0  0  0  0  0  0  0  0
   -0.3220   -1.4580   -2.2630 C   0  0  3  0  0  0  0  0  0  0  0  0
   -0.6880   -2.2740   -2.9000 H   0  0  0  0  0  0  0  0  0  0  0  0
   -0.4590   -0.1220   -3.0060 C   0  0  3  0  0  0  0  0  0  0  0  0
   -0.1930    0.7120   -2.3440 H   0  0  0  0  0  0  0  0  0  0  0  0
   -1.8230    0.1250   -3.3930 O   0  0  0  0  0  0  0  0  0  0  0  0
   -1.7530    0.7980   -4.1070 H   0  0  0  0  0  0  0  0  0  0  0  0
    0.4300   -0.1270   -4.2430 C   0  0  3  0  0  0  0  0  0  0  0  0
    0.0630   -0.8680   -4.9640 H   0  0  0  0  0  0  0  0  0  0  0  0
    0.3280    1.1480   -4.8850 O   0  0  0  0  0  0  0  0  0  0  0  0
    1.0100    1.1440   -5.5870 H   0  0  0  0  0  0  0  0  0  0  0  0
  1  2  1  0  0  0  0
  1  7  1  0  0  0  0
  1  8  1  0  0  0  0
  1 23  1  0  0  0  0
  2  3  1  0  0  0  0
  2  4  1  0  0  0  0
  2  6  1  0  0  0  0
  4  5  1  0  0  0  0
  8  9  1  0  0  0  0
  8 11  1  0  0  0  0
  8 12  1  0  0  0  0
  9 10  1  0  0  0  0
 12 13  1  0  0  0  0
 12 14  1  0  0  0  0
 12 16  1  0  0  0  0
 14 15  1  0  0  0  0
 16 17  1  0  0  0  0
 16 19  1  0  0  0  0
 16 20  1  0  0  0  0
 17 18  1  0  0  0  0
 20 21  1  0  0  0  0
 20 22  1  0  0  0  0
 20 23  1  0  0  0  0
 21 36  1  0  0  0  0
 24 25  1  0  0  0  0
 24 27  1  0  0  0  0
 24 28  1  0  0  0  0
 24 42  1  0  0  0  0
 25 26  1  0  0  0  0
 28 29  1  0  0  0  0
 29 30  1  0  0  0  0
 29 31  1  0  0  0  0
 29 36  1  0  0  0  0
 31 32  1  0  0  0  0
 31 33  1  0  0  0  0
 31 35  1  0  0  0  0
 33 34  1  0  0  0  0
 36 37  1  0  0  0  0
 36 38  1  0  0  0  0
 38 39  1  0  0  0  0
 38 40  1  0  0  0  0
 38 42  1  0  0  0  0
 40 41  1  0  0  0  0
 42 43  1  0  0  0  0
 42 44  1  0  0  0  0
 44 45  1  0  0  0  0
M  END
$$$$
