# Supplementary material for: Molecular Modeling to Estimate the Diffusion Coefficients of Drugs and Other Small Molecules
Source: Molecules. 2020 Nov 16;25(22):5340. doi: 10.3390/molecules25225340 (PMC7709040; doi:10.3390/molecules25225340)
Supplement: Supplementary file 1 [file molecules-25-05340-s001.zip › SupplmntFiles/MolFiles/maltose/maltose_19.mol]

  MOE2016           3D

 45 46  0  0  1  0  0  0  0  0999 V2000
   -1.3250   -4.2960   -0.8260 C   0  0  3  0  0  0  0  0  0  0  0  0
   -1.2490   -5.7740   -1.2220 C   0  0  0  0  0  0  0  0  0  0  0  0
   -2.1340   -6.3190   -0.8780 H   0  0  0  0  0  0  0  0  0  0  0  0
   -0.0870   -6.3910   -0.6700 O   0  0  0  0  0  0  0  0  0  0  0  0
    0.0480   -5.9920    0.2240 H   0  0  0  0  0  0  0  0  0  0  0  0
   -1.2120   -5.8790   -2.3110 H   0  0  0  0  0  0  0  0  0  0  0  0
   -0.3880   -3.8340   -1.1640 H   0  0  0  0  0  0  0  0  0  0  0  0
   -1.4370   -4.1550    0.6980 C   0  0  3  0  0  0  0  0  0  0  0  0
   -0.2810   -4.7210    1.3270 O   0  0  0  0  0  0  0  0  0  0  0  0
   -0.3210   -4.3990    2.2520 H   0  0  0  0  0  0  0  0  0  0  0  0
   -2.3050   -4.7170    1.0660 H   0  0  0  0  0  0  0  0  0  0  0  0
   -1.5900   -2.6870    1.0930 C   0  0  3  0  0  0  0  0  0  0  0  0
   -0.6570   -2.1360    0.9320 H   0  0  0  0  0  0  0  0  0  0  0  0
   -1.8460   -2.6180    2.5000 O   0  0  0  0  0  0  0  0  0  0  0  0
   -2.2440   -1.7370    2.6540 H   0  0  0  0  0  0  0  0  0  0  0  0
   -2.7500   -2.0670    0.3130 C   0  0  3  0  0  0  0  0  0  0  0  0
   -2.9160   -0.7040    0.7020 O   0  0  0  0  0  0  0  0  0  0  0  0
   -2.0990   -0.1960    0.4500 H   0  0  0  0  0  0  0  0  0  0  0  0
   -3.6770   -2.5770    0.6000 H   0  0  0  0  0  0  0  0  0  0  0  0
   -2.5170   -2.2650   -1.1970 C   0  0  3  0  0  0  0  0  0  0  0  0
   -1.3050   -1.6480   -1.6290 O   0  0  0  0  0  0  0  0  0  0  0  0
   -3.3670   -1.8750   -1.7680 H   0  0  0  0  0  0  0  0  0  0  0  0
   -2.4400   -3.6740   -1.4790 O   0  0  0  0  0  0  0  0  0  0  0  0
   -0.0320    1.8800   -3.4150 C   0  0  3  0  0  0  0  0  0  0  0  0
   -0.0590    2.8780   -3.8640 H   0  0  0  0  0  0  0  0  0  0  0  0
    1.3060    1.4050   -3.5100 O   0  0  0  0  0  0  0  0  0  0  0  0
    1.5560    1.5180   -4.4440 H   0  0  0  0  0  0  0  0  0  0  0  0
   -0.9290    1.0340   -4.1260 O   0  0  0  0  0  0  0  0  0  0  0  0
   -0.9880   -0.3050   -3.6020 C   0  0  3  0  0  0  0  0  0  0  0  0
    0.0030   -0.7650   -3.7170 H   0  0  0  0  0  0  0  0  0  0  0  0
   -1.9620   -1.0890   -4.4870 C   0  0  0  0  0  0  0  0  0  0  0  0
   -2.0160   -2.1430   -4.2030 H   0  0  0  0  0  0  0  0  0  0  0  0
   -1.5230   -1.0160   -5.8430 O   0  0  0  0  0  0  0  0  0  0  0  0
   -1.2940   -0.0770   -5.9860 H   0  0  0  0  0  0  0  0  0  0  0  0
   -2.9670   -0.6570   -4.4460 H   0  0  0  0  0  0  0  0  0  0  0  0
   -1.4290   -0.3200   -2.1330 C   0  0  3  0  0  0  0  0  0  0  0  0
   -2.4560    0.0570   -2.0330 H   0  0  0  0  0  0  0  0  0  0  0  0
   -0.4950    0.5780   -1.3170 C   0  0  3  0  0  0  0  0  0  0  0  0
    0.4980    0.1220   -1.2240 H   0  0  0  0  0  0  0  0  0  0  0  0
   -0.9920    0.6950    0.0310 O   0  0  0  0  0  0  0  0  0  0  0  0
   -0.4760    1.4360    0.4180 H   0  0  0  0  0  0  0  0  0  0  0  0
   -0.4080    1.9720   -1.9340 C   0  0  3  0  0  0  0  0  0  0  0  0
   -1.3700    2.4840   -1.8150 H   0  0  0  0  0  0  0  0  0  0  0  0
    0.5720    2.7190   -1.2010 O   0  0  0  0  0  0  0  0  0  0  0  0
    1.4380    2.4610   -1.5780 H   0  0  0  0  0  0  0  0  0  0  0  0
  1  2  1  0  0  0  0
  1  7  1  0  0  0  0
  1  8  1  0  0  0  0
  1 23  1  0  0  0  0
  2  3  1  0  0  0  0
  2  4  1  0  0  0  0
  2  6  1  0  0  0  0
  4  5  1  0  0  0  0
  8  9  1  0  0  0  0
  8 11  1  0  0  0  0
  8 12  1  0  0  0  0
  9 10  1  0  0  0  0
 12 13  1  0  0  0  0
 12 14  1  0  0  0  0
 12 16  1  0  0  0  0
 14 15  1  0  0  0  0
 16 17  1  0  0  0  0
 16 19  1  0  0  0  0
 16 20  1  0  0  0  0
 17 18  1  0  0  0  0
 20 21  1  0  0  0  0
 20 22  1  0  0  0  0
 20 23  1  0  0  0  0
 21 36  1  0  0  0  0
 24 25  1  0  0  0  0
 24 26  1  0  0  0  0
 24 28  1  0  0  0  0
 24 42  1  0  0  0  0
 26 27  1  0  0  0  0
 28 29  1  0  0  0  0
 29 30  1  0  0  0  0
 29 31  1  0  0  0  0
 29 36  1  0  0  0  0
 31 32  1  0  0  0  0
 31 33  1  0  0  0  0
 31 35  1  0  0  0  0
 33 34  1  0  0  0  0
 36 37  1  0  0  0  0
 36 38  1  0  0  0  0
 38 39  1  0  0  0  0
 38 40  1  0  0  0  0
 38 42  1  0  0  0  0
 40 41  1  0  0  0  0
 42 43  1  0  0  0  0
 42 44  1  0  0  0  0
 44 45  1  0  0  0  0
M  END
$$$$
