# Supplementary material for: Molecular Modeling to Estimate the Diffusion Coefficients of Drugs and Other Small Molecules
Source: Molecules. 2020 Nov 16;25(22):5340. doi: 10.3390/molecules25225340 (PMC7709040; doi:10.3390/molecules25225340)
Supplement: Supplementary file 1 [file molecules-25-05340-s001.zip › SupplmntFiles/MolFiles/maltose/maltose_2.mol]

  MOE2016           3D

 45 46  0  0  1  0  0  0  0  0999 V2000
   -2.1960   -4.0350   -1.9430 C   0  0  3  0  0  0  0  0  0  0  0  0
   -1.9620   -5.4620   -2.4420 C   0  0  0  0  0  0  0  0  0  0  0  0
   -2.4320   -5.6190   -3.4190 H   0  0  0  0  0  0  0  0  0  0  0  0
   -2.5150   -6.3910   -1.5090 O   0  0  0  0  0  0  0  0  0  0  0  0
   -2.2200   -7.2750   -1.7990 H   0  0  0  0  0  0  0  0  0  0  0  0
   -0.8890   -5.6550   -2.5530 H   0  0  0  0  0  0  0  0  0  0  0  0
   -1.6050   -3.9190   -1.0240 H   0  0  0  0  0  0  0  0  0  0  0  0
   -3.6810   -3.8050   -1.6130 C   0  0  3  0  0  0  0  0  0  0  0  0
   -4.1260   -4.6490   -0.5470 O   0  0  0  0  0  0  0  0  0  0  0  0
   -3.6900   -5.5250   -0.7050 H   0  0  0  0  0  0  0  0  0  0  0  0
   -4.3060   -4.0340   -2.4850 H   0  0  0  0  0  0  0  0  0  0  0  0
   -3.9050   -2.3500   -1.2050 C   0  0  3  0  0  0  0  0  0  0  0  0
   -3.4570   -2.1400   -0.2260 H   0  0  0  0  0  0  0  0  0  0  0  0
   -5.3060   -2.0890   -1.0550 O   0  0  0  0  0  0  0  0  0  0  0  0
   -5.6450   -2.8330   -0.5170 H   0  0  0  0  0  0  0  0  0  0  0  0
   -3.3480   -1.4190   -2.2770 C   0  0  3  0  0  0  0  0  0  0  0  0
   -3.5110   -0.0510   -1.8630 O   0  0  0  0  0  0  0  0  0  0  0  0
   -4.4310   -0.0160   -1.5200 H   0  0  0  0  0  0  0  0  0  0  0  0
   -3.9260   -1.5420   -3.2020 H   0  0  0  0  0  0  0  0  0  0  0  0
   -1.8710   -1.7500   -2.5410 C   0  0  3  0  0  0  0  0  0  0  0  0
   -1.1040   -1.5030   -1.3580 O   0  0  0  0  0  0  0  0  0  0  0  0
   -1.5210   -1.1320   -3.3750 H   0  0  0  0  0  0  0  0  0  0  0  0
   -1.7330   -3.1180   -2.9400 O   0  0  0  0  0  0  0  0  0  0  0  0
    1.8320    1.2970   -0.3370 C   0  0  3  0  0  0  0  0  0  0  0  0
    2.7170    1.9290   -0.4620 H   0  0  0  0  0  0  0  0  0  0  0  0
    1.4270    1.4320    1.0230 O   0  0  0  0  0  0  0  0  0  0  0  0
    0.8830    2.2460    1.0350 H   0  0  0  0  0  0  0  0  0  0  0  0
    2.1980   -0.0430   -0.6530 O   0  0  0  0  0  0  0  0  0  0  0  0
    1.1060   -0.9720   -0.5590 C   0  0  3  0  0  0  0  0  0  0  0  0
    0.7210   -0.9900    0.4690 H   0  0  0  0  0  0  0  0  0  0  0  0
    1.6860   -2.3590   -0.8560 C   0  0  0  0  0  0  0  0  0  0  0  0
    2.4350   -2.6260   -0.1020 H   0  0  0  0  0  0  0  0  0  0  0  0
    2.3510   -2.3510   -2.1190 O   0  0  0  0  0  0  0  0  0  0  0  0
    2.9500   -1.5800   -2.0860 H   0  0  0  0  0  0  0  0  0  0  0  0
    0.9170   -3.1350   -0.8680 H   0  0  0  0  0  0  0  0  0  0  0  0
   -0.0150   -0.5950   -1.5450 C   0  0  3  0  0  0  0  0  0  0  0  0
    0.3650   -0.6490   -2.5730 H   0  0  0  0  0  0  0  0  0  0  0  0
   -0.4770    0.8350   -1.2350 C   0  0  3  0  0  0  0  0  0  0  0  0
   -0.9870    0.8780   -0.2650 H   0  0  0  0  0  0  0  0  0  0  0  0
   -1.4240    1.3140   -2.1990 O   0  0  0  0  0  0  0  0  0  0  0  0
   -2.2780    0.8360   -2.0250 H   0  0  0  0  0  0  0  0  0  0  0  0
    0.7130    1.7940   -1.2580 C   0  0  3  0  0  0  0  0  0  0  0  0
    1.0860    1.9000   -2.2840 H   0  0  0  0  0  0  0  0  0  0  0  0
    0.2710    3.0840   -0.8120 O   0  0  0  0  0  0  0  0  0  0  0  0
   -0.5300    3.2690   -1.3450 H   0  0  0  0  0  0  0  0  0  0  0  0
  1  2  1  0  0  0  0
  1  7  1  0  0  0  0
  1  8  1  0  0  0  0
  1 23  1  0  0  0  0
  2  3  1  0  0  0  0
  2  4  1  0  0  0  0
  2  6  1  0  0  0  0
  4  5  1  0  0  0  0
  8  9  1  0  0  0  0
  8 11  1  0  0  0  0
  8 12  1  0  0  0  0
  9 10  1  0  0  0  0
 12 13  1  0  0  0  0
 12 14  1  0  0  0  0
 12 16  1  0  0  0  0
 14 15  1  0  0  0  0
 16 17  1  0  0  0  0
 16 19  1  0  0  0  0
 16 20  1  0  0  0  0
 17 18  1  0  0  0  0
 20 21  1  0  0  0  0
 20 22  1  0  0  0  0
 20 23  1  0  0  0  0
 21 36  1  0  0  0  0
 24 25  1  0  0  0  0
 24 26  1  0  0  0  0
 24 28  1  0  0  0  0
 24 42  1  0  0  0  0
 26 27  1  0  0  0  0
 28 29  1  0  0  0  0
 29 30  1  0  0  0  0
 29 31  1  0  0  0  0
 29 36  1  0  0  0  0
 31 32  1  0  0  0  0
 31 33  1  0  0  0  0
 31 35  1  0  0  0  0
 33 34  1  0  0  0  0
 36 37  1  0  0  0  0
 36 38  1  0  0  0  0
 38 39  1  0  0  0  0
 38 40  1  0  0  0  0
 38 42  1  0  0  0  0
 40 41  1  0  0  0  0
 42 43  1  0  0  0  0
 42 44  1  0  0  0  0
 44 45  1  0  0  0  0
M  END
$$$$
