# Supplementary material for: Molecular Modeling to Estimate the Diffusion Coefficients of Drugs and Other Small Molecules
Source: Molecules. 2020 Nov 16;25(22):5340. doi: 10.3390/molecules25225340 (PMC7709040; doi:10.3390/molecules25225340)
Supplement: Supplementary file 1 [file molecules-25-05340-s001.zip › SupplmntFiles/MolFiles/maltose/maltose_20.mol]

  MOE2016           3D

 45 46  0  0  1  0  0  0  0  0999 V2000
   -3.3120   -1.4830    0.4420 C   0  0  3  0  0  0  0  0  0  0  0  0
   -4.5220   -0.8120    1.1040 C   0  0  0  0  0  0  0  0  0  0  0  0
   -4.4540   -0.8720    2.1960 H   0  0  0  0  0  0  0  0  0  0  0  0
   -5.7420   -1.4210    0.6880 O   0  0  0  0  0  0  0  0  0  0  0  0
   -5.5480   -2.3830    0.5720 H   0  0  0  0  0  0  0  0  0  0  0  0
   -4.5600    0.2520    0.8450 H   0  0  0  0  0  0  0  0  0  0  0  0
   -3.4640   -1.4100   -0.6440 H   0  0  0  0  0  0  0  0  0  0  0  0
   -3.2340   -2.9620    0.8440 C   0  0  3  0  0  0  0  0  0  0  0  0
   -4.4230   -3.6470    0.4300 O   0  0  0  0  0  0  0  0  0  0  0  0
   -4.1920   -4.5970    0.4890 H   0  0  0  0  0  0  0  0  0  0  0  0
   -3.1770   -3.0560    1.9360 H   0  0  0  0  0  0  0  0  0  0  0  0
   -2.0040   -3.6150    0.2190 C   0  0  3  0  0  0  0  0  0  0  0  0
   -2.1170   -3.7080   -0.8670 H   0  0  0  0  0  0  0  0  0  0  0  0
   -1.8940   -4.9560    0.7150 O   0  0  0  0  0  0  0  0  0  0  0  0
   -0.9820   -5.2330    0.4920 H   0  0  0  0  0  0  0  0  0  0  0  0
   -0.7550   -2.8140    0.5860 C   0  0  3  0  0  0  0  0  0  0  0  0
    0.3810   -3.4130   -0.0490 O   0  0  0  0  0  0  0  0  0  0  0  0
    0.4850   -3.0270   -0.9590 H   0  0  0  0  0  0  0  0  0  0  0  0
   -0.5890   -2.8920    1.6680 H   0  0  0  0  0  0  0  0  0  0  0  0
   -0.9450   -1.3400    0.1960 C   0  0  3  0  0  0  0  0  0  0  0  0
   -1.0480   -1.2880   -1.2250 O   0  0  0  0  0  0  0  0  0  0  0  0
   -0.0810   -0.7680    0.5470 H   0  0  0  0  0  0  0  0  0  0  0  0
   -2.1140   -0.7880    0.8110 O   0  0  0  0  0  0  0  0  0  0  0  0
    0.7210   -1.0760   -4.2760 C   0  0  3  0  0  0  0  0  0  0  0  0
    1.0890   -0.1870   -4.7970 H   0  0  0  0  0  0  0  0  0  0  0  0
    1.0240   -2.2200   -5.0760 O   0  0  0  0  0  0  0  0  0  0  0  0
    0.6360   -2.0220   -5.9460 H   0  0  0  0  0  0  0  0  0  0  0  0
   -0.6890   -1.0250   -4.1290 O   0  0  0  0  0  0  0  0  0  0  0  0
   -1.1850   -0.0240   -3.2240 C   0  0  3  0  0  0  0  0  0  0  0  0
   -2.2440   -0.2860   -3.1000 H   0  0  0  0  0  0  0  0  0  0  0  0
   -1.1740    1.3680   -3.8710 C   0  0  0  0  0  0  0  0  0  0  0  0
   -1.5290    1.3080   -4.9050 H   0  0  0  0  0  0  0  0  0  0  0  0
    0.1340    1.9380   -3.8910 O   0  0  0  0  0  0  0  0  0  0  0  0
    0.0440    2.7870   -4.3700 H   0  0  0  0  0  0  0  0  0  0  0  0
   -1.8210    2.0470   -3.3080 H   0  0  0  0  0  0  0  0  0  0  0  0
   -0.5150   -0.1010   -1.8310 C   0  0  3  0  0  0  0  0  0  0  0  0
   -0.8120    0.7740   -1.2400 H   0  0  0  0  0  0  0  0  0  0  0  0
    1.0220   -0.2220   -1.9210 C   0  0  3  0  0  0  0  0  0  0  0  0
    1.4230   -0.5240   -0.9490 H   0  0  0  0  0  0  0  0  0  0  0  0
    1.6410    1.0270   -2.2240 O   0  0  0  0  0  0  0  0  0  0  0  0
    1.1190    1.4750   -2.9380 H   0  0  0  0  0  0  0  0  0  0  0  0
    1.4340   -1.2870   -2.9340 C   0  0  3  0  0  0  0  0  0  0  0  0
    2.5180   -1.2750   -3.0950 H   0  0  0  0  0  0  0  0  0  0  0  0
    1.1080   -2.6010   -2.4260 O   0  0  0  0  0  0  0  0  0  0  0  0
    1.0590   -3.1500   -3.2420 H   0  0  0  0  0  0  0  0  0  0  0  0
  1  2  1  0  0  0  0
  1  7  1  0  0  0  0
  1  8  1  0  0  0  0
  1 23  1  0  0  0  0
  2  3  1  0  0  0  0
  2  4  1  0  0  0  0
  2  6  1  0  0  0  0
  4  5  1  0  0  0  0
  8  9  1  0  0  0  0
  8 11  1  0  0  0  0
  8 12  1  0  0  0  0
  9 10  1  0  0  0  0
 12 13  1  0  0  0  0
 12 14  1  0  0  0  0
 12 16  1  0  0  0  0
 14 15  1  0  0  0  0
 16 17  1  0  0  0  0
 16 19  1  0  0  0  0
 16 20  1  0  0  0  0
 17 18  1  0  0  0  0
 20 21  1  0  0  0  0
 20 22  1  0  0  0  0
 20 23  1  0  0  0  0
 21 36  1  0  0  0  0
 24 25  1  0  0  0  0
 24 26  1  0  0  0  0
 24 28  1  0  0  0  0
 24 42  1  0  0  0  0
 26 27  1  0  0  0  0
 28 29  1  0  0  0  0
 29 30  1  0  0  0  0
 29 31  1  0  0  0  0
 29 36  1  0  0  0  0
 31 32  1  0  0  0  0
 31 33  1  0  0  0  0
 31 35  1  0  0  0  0
 33 34  1  0  0  0  0
 36 37  1  0  0  0  0
 36 38  1  0  0  0  0
 38 39  1  0  0  0  0
 38 40  1  0  0  0  0
 38 42  1  0  0  0  0
 40 41  1  0  0  0  0
 42 43  1  0  0  0  0
 42 44  1  0  0  0  0
 44 45  1  0  0  0  0
M  END
$$$$
