# Supplementary material for: Molecular Modeling to Estimate the Diffusion Coefficients of Drugs and Other Small Molecules
Source: Molecules. 2020 Nov 16;25(22):5340. doi: 10.3390/molecules25225340 (PMC7709040; doi:10.3390/molecules25225340)
Supplement: Supplementary file 1 [file molecules-25-05340-s001.zip › SupplmntFiles/MolFiles/maltose/maltose_21.mol]

  MOE2016           3D

 45 46  0  0  1  0  0  0  0  0999 V2000
    1.1570   -2.7010   -0.8440 C   0  0  3  0  0  0  0  0  0  0  0  0
    2.3370   -2.4450    0.1020 C   0  0  0  0  0  0  0  0  0  0  0  0
    3.2490   -2.2250   -0.4620 H   0  0  0  0  0  0  0  0  0  0  0  0
    2.5830   -3.5670    0.9470 O   0  0  0  0  0  0  0  0  0  0  0  0
    2.4140   -4.3760    0.4050 H   0  0  0  0  0  0  0  0  0  0  0  0
    2.1370   -1.5730    0.7350 H   0  0  0  0  0  0  0  0  0  0  0  0
    0.2840   -2.9240   -0.2200 H   0  0  0  0  0  0  0  0  0  0  0  0
    1.4490   -3.9040   -1.7470 C   0  0  3  0  0  0  0  0  0  0  0  0
    1.7040   -5.0730   -0.9580 O   0  0  0  0  0  0  0  0  0  0  0  0
    1.6720   -5.8200   -1.5940 H   0  0  0  0  0  0  0  0  0  0  0  0
    2.3500   -3.7220   -2.3470 H   0  0  0  0  0  0  0  0  0  0  0  0
    0.2620   -4.1360   -2.6700 C   0  0  3  0  0  0  0  0  0  0  0  0
   -0.6200   -4.4610   -2.1050 H   0  0  0  0  0  0  0  0  0  0  0  0
    0.5790   -5.2160   -3.5580 O   0  0  0  0  0  0  0  0  0  0  0  0
   -0.0790   -5.1600   -4.2810 H   0  0  0  0  0  0  0  0  0  0  0  0
   -0.0250   -2.8640   -3.4660 C   0  0  3  0  0  0  0  0  0  0  0  0
   -1.2010   -3.0810   -4.2540 O   0  0  0  0  0  0  0  0  0  0  0  0
   -1.9560   -2.8220   -3.6880 H   0  0  0  0  0  0  0  0  0  0  0  0
    0.8040   -2.6880   -4.1620 H   0  0  0  0  0  0  0  0  0  0  0  0
   -0.1900   -1.6450   -2.5350 C   0  0  3  0  0  0  0  0  0  0  0  0
   -1.4590   -1.7630   -1.8710 O   0  0  0  0  0  0  0  0  0  0  0  0
   -0.1880   -0.7540   -3.1650 H   0  0  0  0  0  0  0  0  0  0  0  0
    0.9050   -1.5260   -1.6200 O   0  0  0  0  0  0  0  0  0  0  0  0
   -4.2680    0.9860   -0.4520 C   0  0  3  0  0  0  0  0  0  0  0  0
   -4.8330    2.1230    0.1880 O   0  0  0  0  0  0  0  0  0  0  0  0
   -5.4750    1.7740    0.8300 H   0  0  0  0  0  0  0  0  0  0  0  0
   -5.0960    0.3620   -0.8100 H   0  0  0  0  0  0  0  0  0  0  0  0
   -3.4630    0.2730    0.4750 O   0  0  0  0  0  0  0  0  0  0  0  0
   -2.8700   -0.8980   -0.1170 C   0  0  3  0  0  0  0  0  0  0  0  0
   -3.6830   -1.5480   -0.4700 H   0  0  0  0  0  0  0  0  0  0  0  0
   -2.1420   -1.6380    1.0080 C   0  0  0  0  0  0  0  0  0  0  0  0
   -1.7730   -2.6110    0.6780 H   0  0  0  0  0  0  0  0  0  0  0  0
   -3.0500   -1.8540    2.0880 O   0  0  0  0  0  0  0  0  0  0  0  0
   -3.4870   -0.9910    2.2300 H   0  0  0  0  0  0  0  0  0  0  0  0
   -1.3050   -1.0480    1.3960 H   0  0  0  0  0  0  0  0  0  0  0  0
   -1.9200   -0.5340   -1.2780 C   0  0  3  0  0  0  0  0  0  0  0  0
   -1.0680    0.0410   -0.8930 H   0  0  0  0  0  0  0  0  0  0  0  0
   -2.7030    0.3240   -2.2970 C   0  0  3  0  0  0  0  0  0  0  0  0
   -3.4250   -0.3010   -2.8370 H   0  0  0  0  0  0  0  0  0  0  0  0
   -1.8370    0.8710   -3.2970 O   0  0  0  0  0  0  0  0  0  0  0  0
   -2.3770    1.5360   -3.7710 H   0  0  0  0  0  0  0  0  0  0  0  0
   -3.4100    1.4940   -1.6090 C   0  0  3  0  0  0  0  0  0  0  0  0
   -2.6650    2.2140   -1.2470 H   0  0  0  0  0  0  0  0  0  0  0  0
   -4.2100    2.1930   -2.5730 O   0  0  0  0  0  0  0  0  0  0  0  0
   -4.7230    2.8510   -2.0610 H   0  0  0  0  0  0  0  0  0  0  0  0
  1  2  1  0  0  0  0
  1  7  1  0  0  0  0
  1  8  1  0  0  0  0
  1 23  1  0  0  0  0
  2  3  1  0  0  0  0
  2  4  1  0  0  0  0
  2  6  1  0  0  0  0
  4  5  1  0  0  0  0
  8  9  1  0  0  0  0
  8 11  1  0  0  0  0
  8 12  1  0  0  0  0
  9 10  1  0  0  0  0
 12 13  1  0  0  0  0
 12 14  1  0  0  0  0
 12 16  1  0  0  0  0
 14 15  1  0  0  0  0
 16 17  1  0  0  0  0
 16 19  1  0  0  0  0
 16 20  1  0  0  0  0
 17 18  1  0  0  0  0
 20 21  1  0  0  0  0
 20 22  1  0  0  0  0
 20 23  1  0  0  0  0
 21 36  1  0  0  0  0
 24 25  1  0  0  0  0
 24 27  1  0  0  0  0
 24 28  1  0  0  0  0
 24 42  1  0  0  0  0
 25 26  1  0  0  0  0
 28 29  1  0  0  0  0
 29 30  1  0  0  0  0
 29 31  1  0  0  0  0
 29 36  1  0  0  0  0
 31 32  1  0  0  0  0
 31 33  1  0  0  0  0
 31 35  1  0  0  0  0
 33 34  1  0  0  0  0
 36 37  1  0  0  0  0
 36 38  1  0  0  0  0
 38 39  1  0  0  0  0
 38 40  1  0  0  0  0
 38 42  1  0  0  0  0
 40 41  1  0  0  0  0
 42 43  1  0  0  0  0
 42 44  1  0  0  0  0
 44 45  1  0  0  0  0
M  END
$$$$
