# Supplementary material for: Molecular Modeling to Estimate the Diffusion Coefficients of Drugs and Other Small Molecules
Source: Molecules. 2020 Nov 16;25(22):5340. doi: 10.3390/molecules25225340 (PMC7709040; doi:10.3390/molecules25225340)
Supplement: Supplementary file 1 [file molecules-25-05340-s001.zip › SupplmntFiles/MolFiles/maltose/maltose_22.mol]

  MOE2016           3D

 45 46  0  0  1  0  0  0  0  0999 V2000
   -0.7000    0.9500   -2.7860 C   0  0  3  0  0  0  0  0  0  0  0  0
   -1.0730    1.9890   -3.8480 C   0  0  0  0  0  0  0  0  0  0  0  0
   -0.2550    2.1280   -4.5640 H   0  0  0  0  0  0  0  0  0  0  0  0
   -1.3770    3.2470   -3.2510 O   0  0  0  0  0  0  0  0  0  0  0  0
   -0.7780    3.3420   -2.4710 H   0  0  0  0  0  0  0  0  0  0  0  0
   -1.9450    1.6560   -4.4210 H   0  0  0  0  0  0  0  0  0  0  0  0
   -1.5500    0.8920   -2.0930 H   0  0  0  0  0  0  0  0  0  0  0  0
    0.5490    1.3950   -2.0130 C   0  0  3  0  0  0  0  0  0  0  0  0
    0.3090    2.6510   -1.3670 O   0  0  0  0  0  0  0  0  0  0  0  0
    1.0620    2.7610   -0.7480 H   0  0  0  0  0  0  0  0  0  0  0  0
    1.3860    1.5500   -2.7060 H   0  0  0  0  0  0  0  0  0  0  0  0
    0.9390    0.3370   -0.9830 C   0  0  3  0  0  0  0  0  0  0  0  0
    0.2110    0.2930   -0.1650 H   0  0  0  0  0  0  0  0  0  0  0  0
    2.1830    0.7240   -0.3860 O   0  0  0  0  0  0  0  0  0  0  0  0
    2.5270   -0.0880    0.0400 H   0  0  0  0  0  0  0  0  0  0  0  0
    1.0850   -1.0170   -1.6760 C   0  0  3  0  0  0  0  0  0  0  0  0
    1.4690   -2.0060   -0.7220 O   0  0  0  0  0  0  0  0  0  0  0  0
    0.7080   -2.1810   -0.1070 H   0  0  0  0  0  0  0  0  0  0  0  0
    1.9170   -0.9500   -2.3880 H   0  0  0  0  0  0  0  0  0  0  0  0
   -0.1990   -1.3610   -2.4530 C   0  0  3  0  0  0  0  0  0  0  0  0
   -1.3440   -1.4880   -1.6080 O   0  0  0  0  0  0  0  0  0  0  0  0
   -0.0500   -2.2800   -3.0300 H   0  0  0  0  0  0  0  0  0  0  0  0
   -0.4910   -0.3260   -3.4090 O   0  0  0  0  0  0  0  0  0  0  0  0
   -3.5290   -4.5650    0.1500 C   0  0  3  0  0  0  0  0  0  0  0  0
   -3.8800   -5.8890    0.5330 O   0  0  0  0  0  0  0  0  0  0  0  0
   -4.7610   -6.0450    0.1520 H   0  0  0  0  0  0  0  0  0  0  0  0
   -4.3160   -3.8960    0.5190 H   0  0  0  0  0  0  0  0  0  0  0  0
   -3.4380   -4.4970   -1.2680 O   0  0  0  0  0  0  0  0  0  0  0  0
   -3.0830   -3.1840   -1.7230 C   0  0  3  0  0  0  0  0  0  0  0  0
   -3.8120   -2.4580   -1.3370 H   0  0  0  0  0  0  0  0  0  0  0  0
   -3.1720   -3.1540   -3.2540 C   0  0  0  0  0  0  0  0  0  0  0  0
   -2.3270   -3.6780   -3.7130 H   0  0  0  0  0  0  0  0  0  0  0  0
   -3.2210   -1.8230   -3.7560 O   0  0  0  0  0  0  0  0  0  0  0  0
   -2.4660   -1.3250   -3.3840 H   0  0  0  0  0  0  0  0  0  0  0  0
   -4.0800   -3.6660   -3.5890 H   0  0  0  0  0  0  0  0  0  0  0  0
   -1.6720   -2.8200   -1.2170 C   0  0  3  0  0  0  0  0  0  0  0  0
   -0.9330   -3.5420   -1.5900 H   0  0  0  0  0  0  0  0  0  0  0  0
   -1.6790   -2.8800    0.3150 C   0  0  3  0  0  0  0  0  0  0  0  0
   -2.2940   -2.0720    0.7300 H   0  0  0  0  0  0  0  0  0  0  0  0
   -0.3510   -2.6570    0.8200 O   0  0  0  0  0  0  0  0  0  0  0  0
   -0.4110   -2.9010    1.7700 H   0  0  0  0  0  0  0  0  0  0  0  0
   -2.1750   -4.2420    0.7910 C   0  0  3  0  0  0  0  0  0  0  0  0
   -1.4370   -5.0140    0.5390 H   0  0  0  0  0  0  0  0  0  0  0  0
   -2.2660   -4.2180    2.2190 O   0  0  0  0  0  0  0  0  0  0  0  0
   -2.6920   -5.0640    2.4670 H   0  0  0  0  0  0  0  0  0  0  0  0
  1  2  1  0  0  0  0
  1  7  1  0  0  0  0
  1  8  1  0  0  0  0
  1 23  1  0  0  0  0
  2  3  1  0  0  0  0
  2  4  1  0  0  0  0
  2  6  1  0  0  0  0
  4  5  1  0  0  0  0
  8  9  1  0  0  0  0
  8 11  1  0  0  0  0
  8 12  1  0  0  0  0
  9 10  1  0  0  0  0
 12 13  1  0  0  0  0
 12 14  1  0  0  0  0
 12 16  1  0  0  0  0
 14 15  1  0  0  0  0
 16 17  1  0  0  0  0
 16 19  1  0  0  0  0
 16 20  1  0  0  0  0
 17 18  1  0  0  0  0
 20 21  1  0  0  0  0
 20 22  1  0  0  0  0
 20 23  1  0  0  0  0
 21 36  1  0  0  0  0
 24 25  1  0  0  0  0
 24 27  1  0  0  0  0
 24 28  1  0  0  0  0
 24 42  1  0  0  0  0
 25 26  1  0  0  0  0
 28 29  1  0  0  0  0
 29 30  1  0  0  0  0
 29 31  1  0  0  0  0
 29 36  1  0  0  0  0
 31 32  1  0  0  0  0
 31 33  1  0  0  0  0
 31 35  1  0  0  0  0
 33 34  1  0  0  0  0
 36 37  1  0  0  0  0
 36 38  1  0  0  0  0
 38 39  1  0  0  0  0
 38 40  1  0  0  0  0
 38 42  1  0  0  0  0
 40 41  1  0  0  0  0
 42 43  1  0  0  0  0
 42 44  1  0  0  0  0
 44 45  1  0  0  0  0
M  END
$$$$
