# Supplementary material for: Molecular Modeling to Estimate the Diffusion Coefficients of Drugs and Other Small Molecules
Source: Molecules. 2020 Nov 16;25(22):5340. doi: 10.3390/molecules25225340 (PMC7709040; doi:10.3390/molecules25225340)
Supplement: Supplementary file 1 [file molecules-25-05340-s001.zip › SupplmntFiles/MolFiles/maltose/maltose_23.mol]

  MOE2016           3D

 45 46  0  0  1  0  0  0  0  0999 V2000
   -0.0540    0.5470    0.4480 C   0  0  3  0  0  0  0  0  0  0  0  0
    0.5570    1.9420    0.6060 C   0  0  0  0  0  0  0  0  0  0  0  0
    0.2980    2.5670   -0.2550 H   0  0  0  0  0  0  0  0  0  0  0  0
    1.9820    1.8410    0.6280 O   0  0  0  0  0  0  0  0  0  0  0  0
    2.1960    1.2410   -0.1150 H   0  0  0  0  0  0  0  0  0  0  0  0
    0.2200    2.4460    1.5150 H   0  0  0  0  0  0  0  0  0  0  0  0
   -1.1220    0.6780    0.2280 H   0  0  0  0  0  0  0  0  0  0  0  0
    0.1200   -0.3020    1.7150 C   0  0  3  0  0  0  0  0  0  0  0  0
   -0.6500    0.2340    2.7930 O   0  0  0  0  0  0  0  0  0  0  0  0
   -0.6090   -0.4450    3.4960 H   0  0  0  0  0  0  0  0  0  0  0  0
    1.1700   -0.3080    2.0360 H   0  0  0  0  0  0  0  0  0  0  0  0
   -0.3340   -1.7390    1.4570 C   0  0  3  0  0  0  0  0  0  0  0  0
   -1.4250   -1.7890    1.3490 H   0  0  0  0  0  0  0  0  0  0  0  0
   -0.0250   -2.5370    2.6060 O   0  0  0  0  0  0  0  0  0  0  0  0
   -0.1100   -3.4630    2.2980 H   0  0  0  0  0  0  0  0  0  0  0  0
    0.3690   -2.3050    0.2290 C   0  0  3  0  0  0  0  0  0  0  0  0
   -0.0970   -3.6440    0.0270 O   0  0  0  0  0  0  0  0  0  0  0  0
   -0.1830   -3.7890   -0.9500 H   0  0  0  0  0  0  0  0  0  0  0  0
    1.4450   -2.3730    0.4290 H   0  0  0  0  0  0  0  0  0  0  0  0
    0.1270   -1.3760   -0.9730 C   0  0  3  0  0  0  0  0  0  0  0  0
   -1.2660   -1.3280   -1.2920 O   0  0  0  0  0  0  0  0  0  0  0  0
    0.7150   -1.7470   -1.8200 H   0  0  0  0  0  0  0  0  0  0  0  0
    0.6090   -0.0600   -0.6800 O   0  0  0  0  0  0  0  0  0  0  0  0
   -3.4940   -2.7390   -4.5300 C   0  0  3  0  0  0  0  0  0  0  0  0
   -3.7760   -2.9500   -5.5670 H   0  0  0  0  0  0  0  0  0  0  0  0
   -4.5690   -3.1660   -3.7010 O   0  0  0  0  0  0  0  0  0  0  0  0
   -5.3740   -2.7980   -4.1070 H   0  0  0  0  0  0  0  0  0  0  0  0
   -3.2660   -1.3430   -4.3920 O   0  0  0  0  0  0  0  0  0  0  0  0
   -2.8560   -0.9510   -3.0690 C   0  0  3  0  0  0  0  0  0  0  0  0
   -3.6600   -1.1730   -2.3550 H   0  0  0  0  0  0  0  0  0  0  0  0
   -2.6770    0.5710   -3.1000 C   0  0  0  0  0  0  0  0  0  0  0  0
   -3.6300    1.0600   -3.3260 H   0  0  0  0  0  0  0  0  0  0  0  0
   -1.7640    0.9350   -4.1340 O   0  0  0  0  0  0  0  0  0  0  0  0
   -2.0950    0.4920   -4.9390 H   0  0  0  0  0  0  0  0  0  0  0  0
   -2.3050    0.9620   -2.1480 H   0  0  0  0  0  0  0  0  0  0  0  0
   -1.5600   -1.6700   -2.6490 C   0  0  3  0  0  0  0  0  0  0  0  0
   -0.7390   -1.3630   -3.3110 H   0  0  0  0  0  0  0  0  0  0  0  0
   -1.7750   -3.1860   -2.7600 C   0  0  3  0  0  0  0  0  0  0  0  0
   -2.4960   -3.5240   -2.0050 H   0  0  0  0  0  0  0  0  0  0  0  0
   -0.5610   -3.9050   -2.4650 O   0  0  0  0  0  0  0  0  0  0  0  0
   -0.6830   -4.7810   -2.8970 H   0  0  0  0  0  0  0  0  0  0  0  0
   -2.2460   -3.5480   -4.1660 C   0  0  3  0  0  0  0  0  0  0  0  0
   -1.4400   -3.3500   -4.8820 H   0  0  0  0  0  0  0  0  0  0  0  0
   -2.5120   -4.9560   -4.1970 O   0  0  0  0  0  0  0  0  0  0  0  0
   -3.4130   -5.0670   -3.8280 H   0  0  0  0  0  0  0  0  0  0  0  0
  1  2  1  0  0  0  0
  1  7  1  0  0  0  0
  1  8  1  0  0  0  0
  1 23  1  0  0  0  0
  2  3  1  0  0  0  0
  2  4  1  0  0  0  0
  2  6  1  0  0  0  0
  4  5  1  0  0  0  0
  8  9  1  0  0  0  0
  8 11  1  0  0  0  0
  8 12  1  0  0  0  0
  9 10  1  0  0  0  0
 12 13  1  0  0  0  0
 12 14  1  0  0  0  0
 12 16  1  0  0  0  0
 14 15  1  0  0  0  0
 16 17  1  0  0  0  0
 16 19  1  0  0  0  0
 16 20  1  0  0  0  0
 17 18  1  0  0  0  0
 20 21  1  0  0  0  0
 20 22  1  0  0  0  0
 20 23  1  0  0  0  0
 21 36  1  0  0  0  0
 24 25  1  0  0  0  0
 24 26  1  0  0  0  0
 24 28  1  0  0  0  0
 24 42  1  0  0  0  0
 26 27  1  0  0  0  0
 28 29  1  0  0  0  0
 29 30  1  0  0  0  0
 29 31  1  0  0  0  0
 29 36  1  0  0  0  0
 31 32  1  0  0  0  0
 31 33  1  0  0  0  0
 31 35  1  0  0  0  0
 33 34  1  0  0  0  0
 36 37  1  0  0  0  0
 36 38  1  0  0  0  0
 38 39  1  0  0  0  0
 38 40  1  0  0  0  0
 38 42  1  0  0  0  0
 40 41  1  0  0  0  0
 42 43  1  0  0  0  0
 42 44  1  0  0  0  0
 44 45  1  0  0  0  0
M  END
$$$$
