# Supplementary material for: Molecular Modeling to Estimate the Diffusion Coefficients of Drugs and Other Small Molecules
Source: Molecules. 2020 Nov 16;25(22):5340. doi: 10.3390/molecules25225340 (PMC7709040; doi:10.3390/molecules25225340)
Supplement: Supplementary file 1 [file molecules-25-05340-s001.zip › SupplmntFiles/MolFiles/maltose/maltose_24.mol]

  MOE2016           3D

 45 46  0  0  1  0  0  0  0  0999 V2000
    0.3040   -3.2520   -3.3520 C   0  0  3  0  0  0  0  0  0  0  0  0
    0.3450   -4.5400   -4.1850 C   0  0  0  0  0  0  0  0  0  0  0  0
    0.7290   -4.3590   -5.1930 H   0  0  0  0  0  0  0  0  0  0  0  0
   -0.9670   -5.0900   -4.3030 O   0  0  0  0  0  0  0  0  0  0  0  0
   -1.3600   -5.0160   -3.4120 H   0  0  0  0  0  0  0  0  0  0  0  0
    0.9690   -5.2980   -3.7010 H   0  0  0  0  0  0  0  0  0  0  0  0
   -0.3640   -2.5460   -3.8580 H   0  0  0  0  0  0  0  0  0  0  0  0
    1.7080   -2.6600   -3.2160 C   0  0  3  0  0  0  0  0  0  0  0  0
    2.1990   -2.2130   -4.4800 O   0  0  0  0  0  0  0  0  0  0  0  0
    2.9810   -1.6630   -4.2680 H   0  0  0  0  0  0  0  0  0  0  0  0
    2.4100   -3.4200   -2.8500 H   0  0  0  0  0  0  0  0  0  0  0  0
    1.6890   -1.4860   -2.2460 C   0  0  3  0  0  0  0  0  0  0  0  0
    1.1370   -0.6350   -2.6650 H   0  0  0  0  0  0  0  0  0  0  0  0
    3.0320   -1.0230   -2.0510 O   0  0  0  0  0  0  0  0  0  0  0  0
    2.9790   -0.4620   -1.2480 H   0  0  0  0  0  0  0  0  0  0  0  0
    1.1010   -1.9290   -0.9140 C   0  0  3  0  0  0  0  0  0  0  0  0
    1.1570   -0.8110   -0.0250 O   0  0  0  0  0  0  0  0  0  0  0  0
    0.4240   -0.9240    0.6320 H   0  0  0  0  0  0  0  0  0  0  0  0
    1.7460   -2.7030   -0.4810 H   0  0  0  0  0  0  0  0  0  0  0  0
   -0.3120   -2.5090   -1.1260 C   0  0  3  0  0  0  0  0  0  0  0  0
   -1.2450   -1.5040   -1.5570 O   0  0  0  0  0  0  0  0  0  0  0  0
   -0.6450   -2.9530   -0.1810 H   0  0  0  0  0  0  0  0  0  0  0  0
   -0.2710   -3.5910   -2.0730 O   0  0  0  0  0  0  0  0  0  0  0  0
   -4.2540    0.5780    0.5210 C   0  0  3  0  0  0  0  0  0  0  0  0
   -5.3770    0.7880    1.3680 O   0  0  0  0  0  0  0  0  0  0  0  0
   -6.0530    1.2080    0.8070 H   0  0  0  0  0  0  0  0  0  0  0  0
   -3.9760    1.5480    0.0920 H   0  0  0  0  0  0  0  0  0  0  0  0
   -4.6000   -0.3440   -0.5020 O   0  0  0  0  0  0  0  0  0  0  0  0
   -3.5070   -0.6150   -1.3880 C   0  0  3  0  0  0  0  0  0  0  0  0
   -3.1650    0.3250   -1.8420 H   0  0  0  0  0  0  0  0  0  0  0  0
   -4.0140   -1.5170   -2.5190 C   0  0  0  0  0  0  0  0  0  0  0  0
   -4.2900   -2.5070   -2.1380 H   0  0  0  0  0  0  0  0  0  0  0  0
   -3.0330   -1.6740   -3.5350 O   0  0  0  0  0  0  0  0  0  0  0  0
   -2.1720   -1.7730   -3.0760 H   0  0  0  0  0  0  0  0  0  0  0  0
   -4.9140   -1.0910   -2.9740 H   0  0  0  0  0  0  0  0  0  0  0  0
   -2.3270   -1.2750   -0.6290 C   0  0  3  0  0  0  0  0  0  0  0  0
   -2.6640   -2.2360   -0.2180 H   0  0  0  0  0  0  0  0  0  0  0  0
   -1.9210   -0.3330    0.5200 C   0  0  3  0  0  0  0  0  0  0  0  0
   -1.4680    0.5810    0.1170 H   0  0  0  0  0  0  0  0  0  0  0  0
   -0.9100   -0.9230    1.3590 O   0  0  0  0  0  0  0  0  0  0  0  0
   -0.9810   -0.4270    2.2060 H   0  0  0  0  0  0  0  0  0  0  0  0
   -3.1320    0.0050    1.3880 C   0  0  3  0  0  0  0  0  0  0  0  0
   -3.4740   -0.8960    1.9130 H   0  0  0  0  0  0  0  0  0  0  0  0
   -2.7250    0.9320    2.4030 O   0  0  0  0  0  0  0  0  0  0  0  0
   -3.5520    1.2250    2.8380 H   0  0  0  0  0  0  0  0  0  0  0  0
  1  2  1  0  0  0  0
  1  7  1  0  0  0  0
  1  8  1  0  0  0  0
  1 23  1  0  0  0  0
  2  3  1  0  0  0  0
  2  4  1  0  0  0  0
  2  6  1  0  0  0  0
  4  5  1  0  0  0  0
  8  9  1  0  0  0  0
  8 11  1  0  0  0  0
  8 12  1  0  0  0  0
  9 10  1  0  0  0  0
 12 13  1  0  0  0  0
 12 14  1  0  0  0  0
 12 16  1  0  0  0  0
 14 15  1  0  0  0  0
 16 17  1  0  0  0  0
 16 19  1  0  0  0  0
 16 20  1  0  0  0  0
 17 18  1  0  0  0  0
 20 21  1  0  0  0  0
 20 22  1  0  0  0  0
 20 23  1  0  0  0  0
 21 36  1  0  0  0  0
 24 25  1  0  0  0  0
 24 27  1  0  0  0  0
 24 28  1  0  0  0  0
 24 42  1  0  0  0  0
 25 26  1  0  0  0  0
 28 29  1  0  0  0  0
 29 30  1  0  0  0  0
 29 31  1  0  0  0  0
 29 36  1  0  0  0  0
 31 32  1  0  0  0  0
 31 33  1  0  0  0  0
 31 35  1  0  0  0  0
 33 34  1  0  0  0  0
 36 37  1  0  0  0  0
 36 38  1  0  0  0  0
 38 39  1  0  0  0  0
 38 40  1  0  0  0  0
 38 42  1  0  0  0  0
 40 41  1  0  0  0  0
 42 43  1  0  0  0  0
 42 44  1  0  0  0  0
 44 45  1  0  0  0  0
M  END
$$$$
