# Supplementary material for: Molecular Modeling to Estimate the Diffusion Coefficients of Drugs and Other Small Molecules
Source: Molecules. 2020 Nov 16;25(22):5340. doi: 10.3390/molecules25225340 (PMC7709040; doi:10.3390/molecules25225340)
Supplement: Supplementary file 1 [file molecules-25-05340-s001.zip › SupplmntFiles/MolFiles/maltose/maltose_3.mol]

  MOE2016           3D

 45 46  0  0  1  0  0  0  0  0999 V2000
   -1.2690   -2.2890    1.4910 C   0  0  3  0  0  0  0  0  0  0  0  0
   -0.8310   -3.3350    2.5150 C   0  0  0  0  0  0  0  0  0  0  0  0
   -1.6960   -3.8080    2.9920 H   0  0  0  0  0  0  0  0  0  0  0  0
   -0.0160   -2.7450    3.5230 O   0  0  0  0  0  0  0  0  0  0  0  0
   -0.4150   -1.8660    3.7340 H   0  0  0  0  0  0  0  0  0  0  0  0
   -0.2580   -4.1320    2.0300 H   0  0  0  0  0  0  0  0  0  0  0  0
   -0.3520   -1.8280    1.0990 H   0  0  0  0  0  0  0  0  0  0  0  0
   -2.1350   -1.2080    2.1520 C   0  0  3  0  0  0  0  0  0  0  0  0
   -1.4220   -0.5710    3.2200 O   0  0  0  0  0  0  0  0  0  0  0  0
   -1.9420    0.2360    3.4180 H   0  0  0  0  0  0  0  0  0  0  0  0
   -3.0330   -1.6570    2.5950 H   0  0  0  0  0  0  0  0  0  0  0  0
   -2.5520   -0.1820    1.1010 C   0  0  3  0  0  0  0  0  0  0  0  0
   -1.6880    0.3960    0.7520 H   0  0  0  0  0  0  0  0  0  0  0  0
   -3.4410    0.7670    1.6990 O   0  0  0  0  0  0  0  0  0  0  0  0
   -3.8420    1.2390    0.9400 H   0  0  0  0  0  0  0  0  0  0  0  0
   -3.2530   -0.8900   -0.0580 C   0  0  3  0  0  0  0  0  0  0  0  0
   -3.6070    0.0940   -1.0360 O   0  0  0  0  0  0  0  0  0  0  0  0
   -3.5000   -0.3190   -1.9300 H   0  0  0  0  0  0  0  0  0  0  0  0
   -4.1930   -1.3230    0.3060 H   0  0  0  0  0  0  0  0  0  0  0  0
   -2.3560   -2.0120   -0.6110 C   0  0  3  0  0  0  0  0  0  0  0  0
   -1.1790   -1.4560   -1.2060 O   0  0  0  0  0  0  0  0  0  0  0  0
   -2.9370   -2.5830   -1.3430 H   0  0  0  0  0  0  0  0  0  0  0  0
   -1.9870   -2.9280    0.4290 O   0  0  0  0  0  0  0  0  0  0  0  0
    0.1990   -1.3300   -5.1370 C   0  0  3  0  0  0  0  0  0  0  0  0
    0.4500   -1.7690   -6.4650 O   0  0  0  0  0  0  0  0  0  0  0  0
    1.4090   -1.6790   -6.5980 H   0  0  0  0  0  0  0  0  0  0  0  0
    0.6430   -0.3320   -5.0270 H   0  0  0  0  0  0  0  0  0  0  0  0
    0.7920   -2.2430   -4.2230 O   0  0  0  0  0  0  0  0  0  0  0  0
    0.5430   -1.8860   -2.8500 C   0  0  3  0  0  0  0  0  0  0  0  0
    0.9840   -0.8970   -2.6670 H   0  0  0  0  0  0  0  0  0  0  0  0
    1.2820   -2.9050   -1.9790 C   0  0  0  0  0  0  0  0  0  0  0  0
    1.2000   -2.6670   -0.9140 H   0  0  0  0  0  0  0  0  0  0  0  0
    2.6650   -2.9030   -2.3330 O   0  0  0  0  0  0  0  0  0  0  0  0
    2.6820   -2.9670   -3.3070 H   0  0  0  0  0  0  0  0  0  0  0  0
    0.9040   -3.9180   -2.1460 H   0  0  0  0  0  0  0  0  0  0  0  0
   -0.9650   -1.8840   -2.5500 C   0  0  3  0  0  0  0  0  0  0  0  0
   -1.3580   -2.8990   -2.7000 H   0  0  0  0  0  0  0  0  0  0  0  0
   -1.6540   -0.9110   -3.5150 C   0  0  3  0  0  0  0  0  0  0  0  0
   -1.3430    0.1200   -3.3040 H   0  0  0  0  0  0  0  0  0  0  0  0
   -3.0820   -0.9200   -3.3310 O   0  0  0  0  0  0  0  0  0  0  0  0
   -3.4340   -0.5390   -4.1660 H   0  0  0  0  0  0  0  0  0  0  0  0
   -1.3210   -1.2870   -4.9540 C   0  0  3  0  0  0  0  0  0  0  0  0
   -1.7680   -2.2580   -5.1990 H   0  0  0  0  0  0  0  0  0  0  0  0
   -1.9290   -0.3290   -5.8260 O   0  0  0  0  0  0  0  0  0  0  0  0
   -1.5820   -0.5320   -6.7180 H   0  0  0  0  0  0  0  0  0  0  0  0
  1  2  1  0  0  0  0
  1  7  1  0  0  0  0
  1  8  1  0  0  0  0
  1 23  1  0  0  0  0
  2  3  1  0  0  0  0
  2  4  1  0  0  0  0
  2  6  1  0  0  0  0
  4  5  1  0  0  0  0
  8  9  1  0  0  0  0
  8 11  1  0  0  0  0
  8 12  1  0  0  0  0
  9 10  1  0  0  0  0
 12 13  1  0  0  0  0
 12 14  1  0  0  0  0
 12 16  1  0  0  0  0
 14 15  1  0  0  0  0
 16 17  1  0  0  0  0
 16 19  1  0  0  0  0
 16 20  1  0  0  0  0
 17 18  1  0  0  0  0
 20 21  1  0  0  0  0
 20 22  1  0  0  0  0
 20 23  1  0  0  0  0
 21 36  1  0  0  0  0
 24 25  1  0  0  0  0
 24 27  1  0  0  0  0
 24 28  1  0  0  0  0
 24 42  1  0  0  0  0
 25 26  1  0  0  0  0
 28 29  1  0  0  0  0
 29 30  1  0  0  0  0
 29 31  1  0  0  0  0
 29 36  1  0  0  0  0
 31 32  1  0  0  0  0
 31 33  1  0  0  0  0
 31 35  1  0  0  0  0
 33 34  1  0  0  0  0
 36 37  1  0  0  0  0
 36 38  1  0  0  0  0
 38 39  1  0  0  0  0
 38 40  1  0  0  0  0
 38 42  1  0  0  0  0
 40 41  1  0  0  0  0
 42 43  1  0  0  0  0
 42 44  1  0  0  0  0
 44 45  1  0  0  0  0
M  END
$$$$
