# Supplementary material for: Molecular Modeling to Estimate the Diffusion Coefficients of Drugs and Other Small Molecules
Source: Molecules. 2020 Nov 16;25(22):5340. doi: 10.3390/molecules25225340 (PMC7709040; doi:10.3390/molecules25225340)
Supplement: Supplementary file 1 [file molecules-25-05340-s001.zip › SupplmntFiles/MolFiles/maltose/maltose_4.mol]

  MOE2016           3D

 45 46  0  0  1  0  0  0  0  0999 V2000
   -0.2200   -2.2630    1.4440 C   0  0  3  0  0  0  0  0  0  0  0  0
    0.7870   -2.8680    2.4260 C   0  0  0  0  0  0  0  0  0  0  0  0
    0.3320   -3.6770    3.0080 H   0  0  0  0  0  0  0  0  0  0  0  0
    1.2840   -1.8800    3.3260 O   0  0  0  0  0  0  0  0  0  0  0  0
    0.5320   -1.2670    3.5140 H   0  0  0  0  0  0  0  0  0  0  0  0
    1.6360   -3.3020    1.8870 H   0  0  0  0  0  0  0  0  0  0  0  0
    0.2970   -1.4430    0.9280 H   0  0  0  0  0  0  0  0  0  0  0  0
   -1.4340   -1.7030    2.1960 C   0  0  3  0  0  0  0  0  0  0  0  0
   -1.0190   -0.6870    3.1170 O   0  0  0  0  0  0  0  0  0  0  0  0
   -1.8520   -0.2600    3.4090 H   0  0  0  0  0  0  0  0  0  0  0  0
   -1.9090   -2.4950    2.7890 H   0  0  0  0  0  0  0  0  0  0  0  0
   -2.4510   -1.1380    1.2090 C   0  0  3  0  0  0  0  0  0  0  0  0
   -2.0780   -0.2180    0.7420 H   0  0  0  0  0  0  0  0  0  0  0  0
   -3.6280   -0.7610    1.9360 O   0  0  0  0  0  0  0  0  0  0  0  0
   -4.3300   -0.6710    1.2600 H   0  0  0  0  0  0  0  0  0  0  0  0
   -2.7950   -2.1950    0.1580 C   0  0  3  0  0  0  0  0  0  0  0  0
   -3.7480   -1.6560   -0.7590 O   0  0  0  0  0  0  0  0  0  0  0  0
   -3.3190   -0.9270   -1.2810 H   0  0  0  0  0  0  0  0  0  0  0  0
   -3.3010   -3.0290    0.6620 H   0  0  0  0  0  0  0  0  0  0  0  0
   -1.5100   -2.7280   -0.5080 C   0  0  3  0  0  0  0  0  0  0  0  0
   -0.8210   -1.7030   -1.2260 O   0  0  0  0  0  0  0  0  0  0  0  0
   -1.7540   -3.5610   -1.1760 H   0  0  0  0  0  0  0  0  0  0  0  0
   -0.6300   -3.2590    0.4990 O   0  0  0  0  0  0  0  0  0  0  0  0
   -0.4460   -0.4070   -5.1460 C   0  0  3  0  0  0  0  0  0  0  0  0
   -0.6900   -0.2720   -6.5410 O   0  0  0  0  0  0  0  0  0  0  0  0
    0.1540   -0.4840   -6.9760 H   0  0  0  0  0  0  0  0  0  0  0  0
    0.4070    0.2350   -4.8950 H   0  0  0  0  0  0  0  0  0  0  0  0
   -0.1540   -1.7670   -4.8530 O   0  0  0  0  0  0  0  0  0  0  0  0
    0.1030   -1.9820   -3.4540 C   0  0  3  0  0  0  0  0  0  0  0  0
    0.9590   -1.3660   -3.1460 H   0  0  0  0  0  0  0  0  0  0  0  0
    0.5070   -3.4500   -3.2940 C   0  0  0  0  0  0  0  0  0  0  0  0
    1.3900   -3.6730   -3.9010 H   0  0  0  0  0  0  0  0  0  0  0  0
   -0.5450   -4.2980   -3.7510 O   0  0  0  0  0  0  0  0  0  0  0  0
   -0.7450   -3.9990   -4.6590 H   0  0  0  0  0  0  0  0  0  0  0  0
    0.7310   -3.7010   -2.2530 H   0  0  0  0  0  0  0  0  0  0  0  0
   -1.1410   -1.6270   -2.6170 C   0  0  3  0  0  0  0  0  0  0  0  0
   -1.9860   -2.2780   -2.8740 H   0  0  0  0  0  0  0  0  0  0  0  0
   -1.5490   -0.1800   -2.9120 C   0  0  3  0  0  0  0  0  0  0  0  0
   -0.8170    0.5220   -2.4930 H   0  0  0  0  0  0  0  0  0  0  0  0
   -2.7930    0.1130   -2.2470 O   0  0  0  0  0  0  0  0  0  0  0  0
   -3.0730    0.9730   -2.6290 H   0  0  0  0  0  0  0  0  0  0  0  0
   -1.7140    0.0370   -4.4110 C   0  0  3  0  0  0  0  0  0  0  0  0
   -2.5860   -0.5210   -4.7740 H   0  0  0  0  0  0  0  0  0  0  0  0
   -1.9920    1.4210   -4.6430 O   0  0  0  0  0  0  0  0  0  0  0  0
   -1.9730    1.5310   -5.6150 H   0  0  0  0  0  0  0  0  0  0  0  0
  1  2  1  0  0  0  0
  1  7  1  0  0  0  0
  1  8  1  0  0  0  0
  1 23  1  0  0  0  0
  2  3  1  0  0  0  0
  2  4  1  0  0  0  0
  2  6  1  0  0  0  0
  4  5  1  0  0  0  0
  8  9  1  0  0  0  0
  8 11  1  0  0  0  0
  8 12  1  0  0  0  0
  9 10  1  0  0  0  0
 12 13  1  0  0  0  0
 12 14  1  0  0  0  0
 12 16  1  0  0  0  0
 14 15  1  0  0  0  0
 16 17  1  0  0  0  0
 16 19  1  0  0  0  0
 16 20  1  0  0  0  0
 17 18  1  0  0  0  0
 20 21  1  0  0  0  0
 20 22  1  0  0  0  0
 20 23  1  0  0  0  0
 21 36  1  0  0  0  0
 24 25  1  0  0  0  0
 24 27  1  0  0  0  0
 24 28  1  0  0  0  0
 24 42  1  0  0  0  0
 25 26  1  0  0  0  0
 28 29  1  0  0  0  0
 29 30  1  0  0  0  0
 29 31  1  0  0  0  0
 29 36  1  0  0  0  0
 31 32  1  0  0  0  0
 31 33  1  0  0  0  0
 31 35  1  0  0  0  0
 33 34  1  0  0  0  0
 36 37  1  0  0  0  0
 36 38  1  0  0  0  0
 38 39  1  0  0  0  0
 38 40  1  0  0  0  0
 38 42  1  0  0  0  0
 40 41  1  0  0  0  0
 42 43  1  0  0  0  0
 42 44  1  0  0  0  0
 44 45  1  0  0  0  0
M  END
$$$$
