# Supplementary material for: Molecular Modeling to Estimate the Diffusion Coefficients of Drugs and Other Small Molecules
Source: Molecules. 2020 Nov 16;25(22):5340. doi: 10.3390/molecules25225340 (PMC7709040; doi:10.3390/molecules25225340)
Supplement: Supplementary file 1 [file molecules-25-05340-s001.zip › SupplmntFiles/MolFiles/maltose/maltose_5.mol]

  MOE2016           3D

 45 46  0  0  1  0  0  0  0  0999 V2000
    1.1510   -2.7860   -0.1410 C   0  0  3  0  0  0  0  0  0  0  0  0
    1.6290   -3.9000    0.7890 C   0  0  0  0  0  0  0  0  0  0  0  0
    2.1530   -3.4900    1.6600 H   0  0  0  0  0  0  0  0  0  0  0  0
    2.5050   -4.7900    0.1030 O   0  0  0  0  0  0  0  0  0  0  0  0
    3.0850   -4.2320   -0.4700 H   0  0  0  0  0  0  0  0  0  0  0  0
    0.7790   -4.4760    1.1690 H   0  0  0  0  0  0  0  0  0  0  0  0
    0.6870   -3.2770   -1.0070 H   0  0  0  0  0  0  0  0  0  0  0  0
    2.3310   -1.9290   -0.6190 C   0  0  3  0  0  0  0  0  0  0  0  0
    3.3040   -2.7390   -1.2920 O   0  0  0  0  0  0  0  0  0  0  0  0
    3.8800   -2.0960   -1.7580 H   0  0  0  0  0  0  0  0  0  0  0  0
    2.8400   -1.4700    0.2390 H   0  0  0  0  0  0  0  0  0  0  0  0
    1.8160   -0.8300   -1.5450 C   0  0  3  0  0  0  0  0  0  0  0  0
    1.4480   -1.2530   -2.4880 H   0  0  0  0  0  0  0  0  0  0  0  0
    2.9050    0.0290   -1.9010 O   0  0  0  0  0  0  0  0  0  0  0  0
    2.4760    0.8200   -2.2900 H   0  0  0  0  0  0  0  0  0  0  0  0
    0.7280   -0.0250   -0.8360 C   0  0  3  0  0  0  0  0  0  0  0  0
    0.2490    0.9750   -1.7440 O   0  0  0  0  0  0  0  0  0  0  0  0
   -0.7250    1.0750   -1.5940 H   0  0  0  0  0  0  0  0  0  0  0  0
    1.1770    0.5100    0.0100 H   0  0  0  0  0  0  0  0  0  0  0  0
   -0.3750   -0.9660   -0.3150 C   0  0  3  0  0  0  0  0  0  0  0  0
   -1.0600   -1.5810   -1.4110 O   0  0  0  0  0  0  0  0  0  0  0  0
   -1.0630   -0.3760    0.3010 H   0  0  0  0  0  0  0  0  0  0  0  0
    0.1860   -1.9740    0.5370 O   0  0  0  0  0  0  0  0  0  0  0  0
   -4.9350   -1.2690   -2.8910 C   0  0  3  0  0  0  0  0  0  0  0  0
   -6.3490   -1.1280   -2.8920 O   0  0  0  0  0  0  0  0  0  0  0  0
   -6.6910   -1.8970   -3.3800 H   0  0  0  0  0  0  0  0  0  0  0  0
   -4.6100   -1.3850   -3.9320 H   0  0  0  0  0  0  0  0  0  0  0  0
   -4.5830   -2.4130   -2.1260 O   0  0  0  0  0  0  0  0  0  0  0  0
   -3.1590   -2.6090   -2.0420 C   0  0  3  0  0  0  0  0  0  0  0  0
   -2.7530   -2.7640   -3.0500 H   0  0  0  0  0  0  0  0  0  0  0  0
   -2.9430   -3.8980   -1.2420 C   0  0  0  0  0  0  0  0  0  0  0  0
   -3.3670   -4.7530   -1.7800 H   0  0  0  0  0  0  0  0  0  0  0  0
   -3.6230   -3.8130    0.0090 O   0  0  0  0  0  0  0  0  0  0  0  0
   -4.5310   -3.5250   -0.2090 H   0  0  0  0  0  0  0  0  0  0  0  0
   -1.8840   -4.0970   -1.0560 H   0  0  0  0  0  0  0  0  0  0  0  0
   -2.4770   -1.3990   -1.3720 C   0  0  3  0  0  0  0  0  0  0  0  0
   -2.8310   -1.3090   -0.3360 H   0  0  0  0  0  0  0  0  0  0  0  0
   -2.8410   -0.1310   -2.1550 C   0  0  3  0  0  0  0  0  0  0  0  0
   -2.3850   -0.1570   -3.1530 H   0  0  0  0  0  0  0  0  0  0  0  0
   -2.2970    1.0420   -1.5240 O   0  0  0  0  0  0  0  0  0  0  0  0
   -2.8310    1.7820   -1.8910 H   0  0  0  0  0  0  0  0  0  0  0  0
   -4.3540    0.0010   -2.2620 C   0  0  3  0  0  0  0  0  0  0  0  0
   -4.7860    0.1750   -1.2680 H   0  0  0  0  0  0  0  0  0  0  0  0
   -4.6560    1.1600   -3.0440 O   0  0  0  0  0  0  0  0  0  0  0  0
   -5.6210    1.1270   -3.1980 H   0  0  0  0  0  0  0  0  0  0  0  0
  1  2  1  0  0  0  0
  1  7  1  0  0  0  0
  1  8  1  0  0  0  0
  1 23  1  0  0  0  0
  2  3  1  0  0  0  0
  2  4  1  0  0  0  0
  2  6  1  0  0  0  0
  4  5  1  0  0  0  0
  8  9  1  0  0  0  0
  8 11  1  0  0  0  0
  8 12  1  0  0  0  0
  9 10  1  0  0  0  0
 12 13  1  0  0  0  0
 12 14  1  0  0  0  0
 12 16  1  0  0  0  0
 14 15  1  0  0  0  0
 16 17  1  0  0  0  0
 16 19  1  0  0  0  0
 16 20  1  0  0  0  0
 17 18  1  0  0  0  0
 20 21  1  0  0  0  0
 20 22  1  0  0  0  0
 20 23  1  0  0  0  0
 21 36  1  0  0  0  0
 24 25  1  0  0  0  0
 24 27  1  0  0  0  0
 24 28  1  0  0  0  0
 24 42  1  0  0  0  0
 25 26  1  0  0  0  0
 28 29  1  0  0  0  0
 29 30  1  0  0  0  0
 29 31  1  0  0  0  0
 29 36  1  0  0  0  0
 31 32  1  0  0  0  0
 31 33  1  0  0  0  0
 31 35  1  0  0  0  0
 33 34  1  0  0  0  0
 36 37  1  0  0  0  0
 36 38  1  0  0  0  0
 38 39  1  0  0  0  0
 38 40  1  0  0  0  0
 38 42  1  0  0  0  0
 40 41  1  0  0  0  0
 42 43  1  0  0  0  0
 42 44  1  0  0  0  0
 44 45  1  0  0  0  0
M  END
$$$$
