# Supplementary material for: Molecular Modeling to Estimate the Diffusion Coefficients of Drugs and Other Small Molecules
Source: Molecules. 2020 Nov 16;25(22):5340. doi: 10.3390/molecules25225340 (PMC7709040; doi:10.3390/molecules25225340)
Supplement: Supplementary file 1 [file molecules-25-05340-s001.zip › SupplmntFiles/MolFiles/maltose/maltose_6.mol]

  MOE2016           3D

 45 46  0  0  1  0  0  0  0  0999 V2000
   -2.5090   -1.6220    1.1570 C   0  0  3  0  0  0  0  0  0  0  0  0
   -3.7740   -1.3520    1.9750 C   0  0  0  0  0  0  0  0  0  0  0  0
   -3.5530   -0.7220    2.8440 H   0  0  0  0  0  0  0  0  0  0  0  0
   -4.3600   -2.5690    2.4290 O   0  0  0  0  0  0  0  0  0  0  0  0
   -3.6150   -3.1770    2.6550 H   0  0  0  0  0  0  0  0  0  0  0  0
   -4.5140   -0.8150    1.3730 H   0  0  0  0  0  0  0  0  0  0  0  0
   -2.8010   -2.2850    0.3310 H   0  0  0  0  0  0  0  0  0  0  0  0
   -1.4510   -2.3240    2.0190 C   0  0  3  0  0  0  0  0  0  0  0  0
   -1.9570   -3.5690    2.5160 O   0  0  0  0  0  0  0  0  0  0  0  0
   -1.1640   -4.0460    2.8420 H   0  0  0  0  0  0  0  0  0  0  0  0
   -1.2060   -1.7100    2.8950 H   0  0  0  0  0  0  0  0  0  0  0  0
   -0.1860   -2.5550    1.1970 C   0  0  3  0  0  0  0  0  0  0  0  0
   -0.3580   -3.3000    0.4110 H   0  0  0  0  0  0  0  0  0  0  0  0
    0.8230   -3.1100    2.0470 O   0  0  0  0  0  0  0  0  0  0  0  0
    1.6580   -3.0030    1.5480 H   0  0  0  0  0  0  0  0  0  0  0  0
    0.2940   -1.2280    0.6130 C   0  0  3  0  0  0  0  0  0  0  0  0
    1.4740   -1.4790   -0.1570 O   0  0  0  0  0  0  0  0  0  0  0  0
    1.4510   -0.8790   -0.9450 H   0  0  0  0  0  0  0  0  0  0  0  0
    0.5900   -0.5610    1.4320 H   0  0  0  0  0  0  0  0  0  0  0  0
   -0.8450   -0.5740   -0.1930 C   0  0  3  0  0  0  0  0  0  0  0  0
   -1.1780   -1.3910   -1.3190 O   0  0  0  0  0  0  0  0  0  0  0  0
   -0.5180    0.4230   -0.5090 H   0  0  0  0  0  0  0  0  0  0  0  0
   -2.0030   -0.3870    0.6340 O   0  0  0  0  0  0  0  0  0  0  0  0
   -0.7190   -0.8580   -5.4410 C   0  0  3  0  0  0  0  0  0  0  0  0
   -0.7400   -0.3570   -6.4150 H   0  0  0  0  0  0  0  0  0  0  0  0
   -0.3350   -2.2100   -5.6660 O   0  0  0  0  0  0  0  0  0  0  0  0
   -0.9340   -2.5370   -6.3600 H   0  0  0  0  0  0  0  0  0  0  0  0
   -2.0140   -0.7830   -4.8590 O   0  0  0  0  0  0  0  0  0  0  0  0
   -2.0930   -1.3760   -3.5490 C   0  0  3  0  0  0  0  0  0  0  0  0
   -1.8860   -2.4500   -3.6400 H   0  0  0  0  0  0  0  0  0  0  0  0
   -3.5430   -1.2210   -3.0780 C   0  0  0  0  0  0  0  0  0  0  0  0
   -3.7140   -1.7080   -2.1140 H   0  0  0  0  0  0  0  0  0  0  0  0
   -4.4140   -1.8140   -4.0410 O   0  0  0  0  0  0  0  0  0  0  0  0
   -4.1060   -1.4810   -4.9060 H   0  0  0  0  0  0  0  0  0  0  0  0
   -3.8210   -0.1650   -2.9960 H   0  0  0  0  0  0  0  0  0  0  0  0
   -1.1170   -0.7070   -2.5700 C   0  0  3  0  0  0  0  0  0  0  0  0
   -1.3990    0.3470   -2.4450 H   0  0  0  0  0  0  0  0  0  0  0  0
    0.3010   -0.8030   -3.1470 C   0  0  3  0  0  0  0  0  0  0  0  0
    0.6370   -1.8470   -3.1620 H   0  0  0  0  0  0  0  0  0  0  0  0
    1.2480   -0.1170   -2.3060 O   0  0  0  0  0  0  0  0  0  0  0  0
    2.0080    0.0780   -2.8980 H   0  0  0  0  0  0  0  0  0  0  0  0
    0.3370   -0.1970   -4.5490 C   0  0  3  0  0  0  0  0  0  0  0  0
    0.1600    0.8830   -4.4830 H   0  0  0  0  0  0  0  0  0  0  0  0
    1.6550   -0.3850   -5.0790 O   0  0  0  0  0  0  0  0  0  0  0  0
    1.6710   -1.3000   -5.4310 H   0  0  0  0  0  0  0  0  0  0  0  0
  1  2  1  0  0  0  0
  1  7  1  0  0  0  0
  1  8  1  0  0  0  0
  1 23  1  0  0  0  0
  2  3  1  0  0  0  0
  2  4  1  0  0  0  0
  2  6  1  0  0  0  0
  4  5  1  0  0  0  0
  8  9  1  0  0  0  0
  8 11  1  0  0  0  0
  8 12  1  0  0  0  0
  9 10  1  0  0  0  0
 12 13  1  0  0  0  0
 12 14  1  0  0  0  0
 12 16  1  0  0  0  0
 14 15  1  0  0  0  0
 16 17  1  0  0  0  0
 16 19  1  0  0  0  0
 16 20  1  0  0  0  0
 17 18  1  0  0  0  0
 20 21  1  0  0  0  0
 20 22  1  0  0  0  0
 20 23  1  0  0  0  0
 21 36  1  0  0  0  0
 24 25  1  0  0  0  0
 24 26  1  0  0  0  0
 24 28  1  0  0  0  0
 24 42  1  0  0  0  0
 26 27  1  0  0  0  0
 28 29  1  0  0  0  0
 29 30  1  0  0  0  0
 29 31  1  0  0  0  0
 29 36  1  0  0  0  0
 31 32  1  0  0  0  0
 31 33  1  0  0  0  0
 31 35  1  0  0  0  0
 33 34  1  0  0  0  0
 36 37  1  0  0  0  0
 36 38  1  0  0  0  0
 38 39  1  0  0  0  0
 38 40  1  0  0  0  0
 38 42  1  0  0  0  0
 40 41  1  0  0  0  0
 42 43  1  0  0  0  0
 42 44  1  0  0  0  0
 44 45  1  0  0  0  0
M  END
$$$$
