# Supplementary material for: Molecular Modeling to Estimate the Diffusion Coefficients of Drugs and Other Small Molecules
Source: Molecules. 2020 Nov 16;25(22):5340. doi: 10.3390/molecules25225340 (PMC7709040; doi:10.3390/molecules25225340)
Supplement: Supplementary file 1 [file molecules-25-05340-s001.zip › SupplmntFiles/MolFiles/maltose/maltose_7.mol]

  MOE2016           3D

 45 46  0  0  1  0  0  0  0  0999 V2000
   -1.9670    1.4530   -1.3670 C   0  0  3  0  0  0  0  0  0  0  0  0
   -1.6750    2.8550   -1.9160 C   0  0  0  0  0  0  0  0  0  0  0  0
   -2.5780    3.3340   -2.3040 H   0  0  0  0  0  0  0  0  0  0  0  0
   -0.7230    2.7780   -2.9770 O   0  0  0  0  0  0  0  0  0  0  0  0
   -0.0290    2.1710   -2.6530 H   0  0  0  0  0  0  0  0  0  0  0  0
   -1.2410    3.4960   -1.1410 H   0  0  0  0  0  0  0  0  0  0  0  0
   -2.3650    0.8440   -2.1890 H   0  0  0  0  0  0  0  0  0  0  0  0
   -2.9640    1.5320   -0.2050 C   0  0  3  0  0  0  0  0  0  0  0  0
   -4.2390    1.9950   -0.6480 O   0  0  0  0  0  0  0  0  0  0  0  0
   -4.8450    1.8280    0.1020 H   0  0  0  0  0  0  0  0  0  0  0  0
   -2.6090    2.2460    0.5500 H   0  0  0  0  0  0  0  0  0  0  0  0
   -3.1250    0.1620    0.4450 C   0  0  3  0  0  0  0  0  0  0  0  0
   -3.6500   -0.5320   -0.2230 H   0  0  0  0  0  0  0  0  0  0  0  0
   -3.9590    0.2910    1.6040 O   0  0  0  0  0  0  0  0  0  0  0  0
   -3.8190   -0.5460    2.0960 H   0  0  0  0  0  0  0  0  0  0  0  0
   -1.7610   -0.3840    0.8530 C   0  0  3  0  0  0  0  0  0  0  0  0
   -1.9670   -1.6540    1.4790 O   0  0  0  0  0  0  0  0  0  0  0  0
   -1.1960   -2.2300    1.2490 H   0  0  0  0  0  0  0  0  0  0  0  0
   -1.3260    0.2740    1.6160 H   0  0  0  0  0  0  0  0  0  0  0  0
   -0.8330   -0.4270   -0.3740 C   0  0  3  0  0  0  0  0  0  0  0  0
   -1.3240   -1.3550   -1.3480 O   0  0  0  0  0  0  0  0  0  0  0  0
    0.1700   -0.7130   -0.0370 H   0  0  0  0  0  0  0  0  0  0  0  0
   -0.7080    0.8850   -0.9490 O   0  0  0  0  0  0  0  0  0  0  0  0
   -0.0570   -5.1390   -2.5940 C   0  0  3  0  0  0  0  0  0  0  0  0
    0.8190   -6.1880   -2.9860 O   0  0  0  0  0  0  0  0  0  0  0  0
    0.5120   -6.4750   -3.8640 H   0  0  0  0  0  0  0  0  0  0  0  0
   -1.0840   -5.5180   -2.6690 H   0  0  0  0  0  0  0  0  0  0  0  0
    0.1290   -4.0210   -3.4530 O   0  0  0  0  0  0  0  0  0  0  0  0
   -0.7150   -2.9070   -3.0970 C   0  0  3  0  0  0  0  0  0  0  0  0
   -1.7610   -3.2310   -3.1810 H   0  0  0  0  0  0  0  0  0  0  0  0
   -0.4740   -1.8110   -4.1390 C   0  0  0  0  0  0  0  0  0  0  0  0
   -1.1300   -0.9500   -3.9840 H   0  0  0  0  0  0  0  0  0  0  0  0
   -0.7280   -2.3400   -5.4400 O   0  0  0  0  0  0  0  0  0  0  0  0
   -0.2400   -3.1860   -5.4730 H   0  0  0  0  0  0  0  0  0  0  0  0
    0.5670   -1.4720   -4.1230 H   0  0  0  0  0  0  0  0  0  0  0  0
   -0.4060   -2.4050   -1.6750 C   0  0  3  0  0  0  0  0  0  0  0  0
    0.6260   -2.0290   -1.6450 H   0  0  0  0  0  0  0  0  0  0  0  0
   -0.5590   -3.5840   -0.7000 C   0  0  3  0  0  0  0  0  0  0  0  0
   -1.6130   -3.8790   -0.6250 H   0  0  0  0  0  0  0  0  0  0  0  0
   -0.1730   -3.2100    0.6360 O   0  0  0  0  0  0  0  0  0  0  0  0
    0.0060   -4.0680    1.0840 H   0  0  0  0  0  0  0  0  0  0  0  0
    0.2960   -4.7660   -1.1520 C   0  0  3  0  0  0  0  0  0  0  0  0
    1.3600   -4.5080   -1.0700 H   0  0  0  0  0  0  0  0  0  0  0  0
    0.0750   -5.8620   -0.2560 O   0  0  0  0  0  0  0  0  0  0  0  0
    0.5270   -6.6290   -0.6630 H   0  0  0  0  0  0  0  0  0  0  0  0
  1  2  1  0  0  0  0
  1  7  1  0  0  0  0
  1  8  1  0  0  0  0
  1 23  1  0  0  0  0
  2  3  1  0  0  0  0
  2  4  1  0  0  0  0
  2  6  1  0  0  0  0
  4  5  1  0  0  0  0
  8  9  1  0  0  0  0
  8 11  1  0  0  0  0
  8 12  1  0  0  0  0
  9 10  1  0  0  0  0
 12 13  1  0  0  0  0
 12 14  1  0  0  0  0
 12 16  1  0  0  0  0
 14 15  1  0  0  0  0
 16 17  1  0  0  0  0
 16 19  1  0  0  0  0
 16 20  1  0  0  0  0
 17 18  1  0  0  0  0
 20 21  1  0  0  0  0
 20 22  1  0  0  0  0
 20 23  1  0  0  0  0
 21 36  1  0  0  0  0
 24 25  1  0  0  0  0
 24 27  1  0  0  0  0
 24 28  1  0  0  0  0
 24 42  1  0  0  0  0
 25 26  1  0  0  0  0
 28 29  1  0  0  0  0
 29 30  1  0  0  0  0
 29 31  1  0  0  0  0
 29 36  1  0  0  0  0
 31 32  1  0  0  0  0
 31 33  1  0  0  0  0
 31 35  1  0  0  0  0
 33 34  1  0  0  0  0
 36 37  1  0  0  0  0
 36 38  1  0  0  0  0
 38 39  1  0  0  0  0
 38 40  1  0  0  0  0
 38 42  1  0  0  0  0
 40 41  1  0  0  0  0
 42 43  1  0  0  0  0
 42 44  1  0  0  0  0
 44 45  1  0  0  0  0
M  END
$$$$
