# Supplementary material for: Molecular Modeling to Estimate the Diffusion Coefficients of Drugs and Other Small Molecules
Source: Molecules. 2020 Nov 16;25(22):5340. doi: 10.3390/molecules25225340 (PMC7709040; doi:10.3390/molecules25225340)
Supplement: Supplementary file 1 [file molecules-25-05340-s001.zip › SupplmntFiles/MolFiles/maltose/maltose_8.mol]

  MOE2016           3D

 45 46  0  0  1  0  0  0  0  0999 V2000
    0.5050    0.2400   -3.1240 C   0  0  3  0  0  0  0  0  0  0  0  0
    0.8270    0.9930   -4.4180 C   0  0  0  0  0  0  0  0  0  0  0  0
    1.8220    0.7270   -4.7910 H   0  0  0  0  0  0  0  0  0  0  0  0
    0.7760    2.4030   -4.2130 O   0  0  0  0  0  0  0  0  0  0  0  0
    1.1350    2.5710   -3.3080 H   0  0  0  0  0  0  0  0  0  0  0  0
    0.1100    0.7310   -5.2040 H   0  0  0  0  0  0  0  0  0  0  0  0
   -0.4790    0.5970   -2.7910 H   0  0  0  0  0  0  0  0  0  0  0  0
    1.5490    0.5570   -2.0460 C   0  0  3  0  0  0  0  0  0  0  0  0
    1.5480    1.9600   -1.7590 O   0  0  0  0  0  0  0  0  0  0  0  0
    2.0730    2.0470   -0.9350 H   0  0  0  0  0  0  0  0  0  0  0  0
    2.5540    0.3080   -2.4090 H   0  0  0  0  0  0  0  0  0  0  0  0
    1.2650   -0.2440   -0.7770 C   0  0  3  0  0  0  0  0  0  0  0  0
    0.3640    0.1240   -0.2720 H   0  0  0  0  0  0  0  0  0  0  0  0
    2.3420   -0.0330    0.1440 O   0  0  0  0  0  0  0  0  0  0  0  0
    2.2930   -0.7740    0.7820 H   0  0  0  0  0  0  0  0  0  0  0  0
    1.1470   -1.7290   -1.1230 C   0  0  3  0  0  0  0  0  0  0  0  0
    0.9100   -2.4760    0.0700 O   0  0  0  0  0  0  0  0  0  0  0  0
    0.0360   -2.1980    0.4530 H   0  0  0  0  0  0  0  0  0  0  0  0
    2.1140   -2.0750   -1.5080 H   0  0  0  0  0  0  0  0  0  0  0  0
    0.0760   -1.9240   -2.2150 C   0  0  3  0  0  0  0  0  0  0  0  0
   -1.2090   -1.4790   -1.7790 O   0  0  0  0  0  0  0  0  0  0  0  0
    0.0320   -2.9750   -2.5200 H   0  0  0  0  0  0  0  0  0  0  0  0
    0.4530   -1.1690   -3.3820 O   0  0  0  0  0  0  0  0  0  0  0  0
   -4.6760   -3.0790   -0.1470 C   0  0  3  0  0  0  0  0  0  0  0  0
   -5.3820   -3.8020    0.2730 H   0  0  0  0  0  0  0  0  0  0  0  0
   -5.3610   -1.8380   -0.2760 O   0  0  0  0  0  0  0  0  0  0  0  0
   -6.1820   -2.0460   -0.7550 H   0  0  0  0  0  0  0  0  0  0  0  0
   -4.2310   -3.5530   -1.4120 O   0  0  0  0  0  0  0  0  0  0  0  0
   -3.2890   -2.6750   -2.0530 C   0  0  3  0  0  0  0  0  0  0  0  0
   -3.7690   -1.7070   -2.2480 H   0  0  0  0  0  0  0  0  0  0  0  0
   -2.9550   -3.2940   -3.4140 C   0  0  0  0  0  0  0  0  0  0  0  0
   -3.8650   -3.4180   -4.0120 H   0  0  0  0  0  0  0  0  0  0  0  0
   -2.3870   -4.5900   -3.2370 O   0  0  0  0  0  0  0  0  0  0  0  0
   -3.0310   -5.0860   -2.6970 H   0  0  0  0  0  0  0  0  0  0  0  0
   -2.2510   -2.6790   -3.9810 H   0  0  0  0  0  0  0  0  0  0  0  0
   -2.0340   -2.4820   -1.1850 C   0  0  3  0  0  0  0  0  0  0  0  0
   -1.4920   -3.4280   -1.0590 H   0  0  0  0  0  0  0  0  0  0  0  0
   -2.4470   -1.9740    0.1990 C   0  0  3  0  0  0  0  0  0  0  0  0
   -2.8020   -0.9370    0.1430 H   0  0  0  0  0  0  0  0  0  0  0  0
   -1.2960   -1.9410    1.0660 O   0  0  0  0  0  0  0  0  0  0  0  0
   -1.6690   -1.8120    1.9650 H   0  0  0  0  0  0  0  0  0  0  0  0
   -3.5040   -2.8860    0.8180 C   0  0  3  0  0  0  0  0  0  0  0  0
   -3.0500   -3.8540    1.0650 H   0  0  0  0  0  0  0  0  0  0  0  0
   -3.9410   -2.2900    2.0460 O   0  0  0  0  0  0  0  0  0  0  0  0
   -4.6130   -1.6240    1.7910 H   0  0  0  0  0  0  0  0  0  0  0  0
  1  2  1  0  0  0  0
  1  7  1  0  0  0  0
  1  8  1  0  0  0  0
  1 23  1  0  0  0  0
  2  3  1  0  0  0  0
  2  4  1  0  0  0  0
  2  6  1  0  0  0  0
  4  5  1  0  0  0  0
  8  9  1  0  0  0  0
  8 11  1  0  0  0  0
  8 12  1  0  0  0  0
  9 10  1  0  0  0  0
 12 13  1  0  0  0  0
 12 14  1  0  0  0  0
 12 16  1  0  0  0  0
 14 15  1  0  0  0  0
 16 17  1  0  0  0  0
 16 19  1  0  0  0  0
 16 20  1  0  0  0  0
 17 18  1  0  0  0  0
 20 21  1  0  0  0  0
 20 22  1  0  0  0  0
 20 23  1  0  0  0  0
 21 36  1  0  0  0  0
 24 25  1  0  0  0  0
 24 26  1  0  0  0  0
 24 28  1  0  0  0  0
 24 42  1  0  0  0  0
 26 27  1  0  0  0  0
 28 29  1  0  0  0  0
 29 30  1  0  0  0  0
 29 31  1  0  0  0  0
 29 36  1  0  0  0  0
 31 32  1  0  0  0  0
 31 33  1  0  0  0  0
 31 35  1  0  0  0  0
 33 34  1  0  0  0  0
 36 37  1  0  0  0  0
 36 38  1  0  0  0  0
 38 39  1  0  0  0  0
 38 40  1  0  0  0  0
 38 42  1  0  0  0  0
 40 41  1  0  0  0  0
 42 43  1  0  0  0  0
 42 44  1  0  0  0  0
 44 45  1  0  0  0  0
M  END
$$$$
