# Supplementary material for: Molecular Modeling to Estimate the Diffusion Coefficients of Drugs and Other Small Molecules
Source: Molecules. 2020 Nov 16;25(22):5340. doi: 10.3390/molecules25225340 (PMC7709040; doi:10.3390/molecules25225340)
Supplement: Supplementary file 1 [file molecules-25-05340-s001.zip › SupplmntFiles/MolFiles/maltose/maltose_9.mol]

  MOE2016           3D

 45 46  0  0  1  0  0  0  0  0999 V2000
    0.8440   -2.0630   -3.5240 C   0  0  3  0  0  0  0  0  0  0  0  0
    1.6310   -3.1370   -4.2830 C   0  0  0  0  0  0  0  0  0  0  0  0
    1.6100   -2.9670   -5.3630 H   0  0  0  0  0  0  0  0  0  0  0  0
    1.0730   -4.4260   -4.0290 O   0  0  0  0  0  0  0  0  0  0  0  0
    0.8990   -4.4490   -3.0670 H   0  0  0  0  0  0  0  0  0  0  0  0
    2.6740   -3.1670   -3.9500 H   0  0  0  0  0  0  0  0  0  0  0  0
   -0.2030   -2.1180   -3.8490 H   0  0  0  0  0  0  0  0  0  0  0  0
    1.4310   -0.6730   -3.7930 C   0  0  3  0  0  0  0  0  0  0  0  0
    1.2780   -0.3040   -5.1640 O   0  0  0  0  0  0  0  0  0  0  0  0
    1.4920    0.6510   -5.1960 H   0  0  0  0  0  0  0  0  0  0  0  0
    2.5070   -0.6680   -3.5790 H   0  0  0  0  0  0  0  0  0  0  0  0
    0.7440    0.3670   -2.9140 C   0  0  3  0  0  0  0  0  0  0  0  0
   -0.2950    0.5230   -3.2290 H   0  0  0  0  0  0  0  0  0  0  0  0
    1.3970    1.6320   -3.0910 O   0  0  0  0  0  0  0  0  0  0  0  0
    1.0780    2.1760   -2.3410 H   0  0  0  0  0  0  0  0  0  0  0  0
    0.8230   -0.0510   -1.4510 C   0  0  3  0  0  0  0  0  0  0  0  0
    0.1830    0.9640   -0.6710 O   0  0  0  0  0  0  0  0  0  0  0  0
   -0.2820    0.5190    0.0820 H   0  0  0  0  0  0  0  0  0  0  0  0
    1.8750   -0.0660   -1.1400 H   0  0  0  0  0  0  0  0  0  0  0  0
    0.2210   -1.4580   -1.2770 C   0  0  3  0  0  0  0  0  0  0  0  0
   -1.1800   -1.4490   -1.5720 O   0  0  0  0  0  0  0  0  0  0  0  0
    0.3990   -1.7790   -0.2450 H   0  0  0  0  0  0  0  0  0  0  0  0
    0.9060   -2.3970   -2.1220 O   0  0  0  0  0  0  0  0  0  0  0  0
   -4.6310   -1.7630    0.7470 C   0  0  3  0  0  0  0  0  0  0  0  0
   -5.5250   -2.2030    1.7610 O   0  0  0  0  0  0  0  0  0  0  0  0
   -6.3080   -2.5400    1.2920 H   0  0  0  0  0  0  0  0  0  0  0  0
   -5.1660   -1.0350    0.1250 H   0  0  0  0  0  0  0  0  0  0  0  0
   -4.2170   -2.8790   -0.0310 O   0  0  0  0  0  0  0  0  0  0  0  0
   -3.2940   -2.5160   -1.0750 C   0  0  3  0  0  0  0  0  0  0  0  0
   -3.7800   -1.8070   -1.7580 H   0  0  0  0  0  0  0  0  0  0  0  0
   -2.9950   -3.7970   -1.8610 C   0  0  0  0  0  0  0  0  0  0  0  0
   -3.9100   -4.1820   -2.3240 H   0  0  0  0  0  0  0  0  0  0  0  0
   -2.5160   -4.8100   -0.9770 O   0  0  0  0  0  0  0  0  0  0  0  0
   -3.1660   -4.8470   -0.2490 H   0  0  0  0  0  0  0  0  0  0  0  0
   -2.2510   -3.6350   -2.6470 H   0  0  0  0  0  0  0  0  0  0  0  0
   -2.0080   -1.8960   -0.4890 C   0  0  3  0  0  0  0  0  0  0  0  0
   -1.4810   -2.6490    0.1130 H   0  0  0  0  0  0  0  0  0  0  0  0
   -2.3950   -0.7050    0.4020 C   0  0  3  0  0  0  0  0  0  0  0  0
   -2.7850    0.1160   -0.2130 H   0  0  0  0  0  0  0  0  0  0  0  0
   -1.2420   -0.1630    1.0730 O   0  0  0  0  0  0  0  0  0  0  0  0
   -1.6190    0.3450    1.8260 H   0  0  0  0  0  0  0  0  0  0  0  0
   -3.4270   -1.1270    1.4440 C   0  0  3  0  0  0  0  0  0  0  0  0
   -2.9740   -1.8320    2.1530 H   0  0  0  0  0  0  0  0  0  0  0  0
   -3.8090    0.0250    2.2060 O   0  0  0  0  0  0  0  0  0  0  0  0
   -4.5660   -0.2640    2.7560 H   0  0  0  0  0  0  0  0  0  0  0  0
  1  2  1  0  0  0  0
  1  7  1  0  0  0  0
  1  8  1  0  0  0  0
  1 23  1  0  0  0  0
  2  3  1  0  0  0  0
  2  4  1  0  0  0  0
  2  6  1  0  0  0  0
  4  5  1  0  0  0  0
  8  9  1  0  0  0  0
  8 11  1  0  0  0  0
  8 12  1  0  0  0  0
  9 10  1  0  0  0  0
 12 13  1  0  0  0  0
 12 14  1  0  0  0  0
 12 16  1  0  0  0  0
 14 15  1  0  0  0  0
 16 17  1  0  0  0  0
 16 19  1  0  0  0  0
 16 20  1  0  0  0  0
 17 18  1  0  0  0  0
 20 21  1  0  0  0  0
 20 22  1  0  0  0  0
 20 23  1  0  0  0  0
 21 36  1  0  0  0  0
 24 25  1  0  0  0  0
 24 27  1  0  0  0  0
 24 28  1  0  0  0  0
 24 42  1  0  0  0  0
 25 26  1  0  0  0  0
 28 29  1  0  0  0  0
 29 30  1  0  0  0  0
 29 31  1  0  0  0  0
 29 36  1  0  0  0  0
 31 32  1  0  0  0  0
 31 33  1  0  0  0  0
 31 35  1  0  0  0  0
 33 34  1  0  0  0  0
 36 37  1  0  0  0  0
 36 38  1  0  0  0  0
 38 39  1  0  0  0  0
 38 40  1  0  0  0  0
 38 42  1  0  0  0  0
 40 41  1  0  0  0  0
 42 43  1  0  0  0  0
 42 44  1  0  0  0  0
 44 45  1  0  0  0  0
M  END
$$$$
