# Supplementary material for: Molecular Modeling to Estimate the Diffusion Coefficients of Drugs and Other Small Molecules
Source: Molecules. 2020 Nov 16;25(22):5340. doi: 10.3390/molecules25225340 (PMC7709040; doi:10.3390/molecules25225340)
Supplement: Supplementary file 1 [file molecules-25-05340-s001.zip › SupplmntFiles/MolFiles/proline/proline_1.mol]

  MOE2016           3D

 17 17  0  0  1  0  0  0  0  0999 V2000
   -0.5550   -1.3230    0.0360 C   0  0  0  0  0  0  0  0  0  0  0  0
   -0.4130   -2.4070    0.0720 H   0  0  0  0  0  0  0  0  0  0  0  0
   -1.6230   -1.1180    0.1820 H   0  0  0  0  0  0  0  0  0  0  0  0
   -0.0960   -0.7420   -1.2930 C   0  0  0  0  0  0  0  0  0  0  0  0
   -0.8050   -0.9400   -2.1010 H   0  0  0  0  0  0  0  0  0  0  0  0
    0.8740   -1.1670   -1.5790 H   0  0  0  0  0  0  0  0  0  0  0  0
    0.0420    0.7380   -1.0020 C   0  0  0  0  0  0  0  0  0  0  0  0
   -0.9270    1.2460   -1.0070 H   0  0  0  0  0  0  0  0  0  0  0  0
    0.7480    1.2540   -1.6570 H   0  0  0  0  0  0  0  0  0  0  0  0
    0.5480    0.7860    0.3840 N   0  3  0  0  0  0  0  0  0  0  0  0
    0.2830    1.5900    0.9570 H   0  0  0  0  0  0  0  0  0  0  0  0
    1.6020    0.7540    0.3960 H   0  0  0  0  0  0  0  0  0  0  0  0
    0.2610   -0.5660    1.0710 C   0  0  3  0  0  0  0  0  0  0  0  0
   -0.3040   -0.3500    1.9830 H   0  0  0  0  0  0  0  0  0  0  0  0
    1.6060   -1.2680    1.4200 C   0  0  0  0  0  0  0  0  0  0  0  0
    2.5810   -0.5200    1.0760 O   0  5  0  0  0  0  0  0  0  0  0  0
    1.5480   -2.3980    1.9500 O   0  0  0  0  0  0  0  0  0  0  0  0
  1  2  1  0  0  0  0
  1  3  1  0  0  0  0
  1  4  1  0  0  0  0
  1 13  1  0  0  0  0
  4  5  1  0  0  0  0
  4  6  1  0  0  0  0
  4  7  1  0  0  0  0
  7  8  1  0  0  0  0
  7  9  1  0  0  0  0
  7 10  1  0  0  0  0
 10 11  1  0  0  0  0
 10 12  1  0  0  0  0
 10 13  1  0  0  0  0
 13 14  1  0  0  0  0
 13 15  1  0  0  0  0
 15 16  1  0  0  0  0
 15 17  2  0  0  0  0
M  CHG  1  10   1
M  CHG  1  16  -1
M  END
$$$$
