# Supplementary material for: Molecular Modeling to Estimate the Diffusion Coefficients of Drugs and Other Small Molecules
Source: Molecules. 2020 Nov 16;25(22):5340. doi: 10.3390/molecules25225340 (PMC7709040; doi:10.3390/molecules25225340)
Supplement: Supplementary file 1 [file molecules-25-05340-s001.zip › SupplmntFiles/MolFiles/proline/proline_2.mol]

  MOE2016           3D

 17 17  0  0  1  0  0  0  0  0999 V2000
    1.9270   -0.0490   -0.2000 C   0  0  0  0  0  0  0  0  0  0  0  0
    2.2960    0.3520    0.7520 H   0  0  0  0  0  0  0  0  0  0  0  0
    2.7880   -0.4500   -0.7440 H   0  0  0  0  0  0  0  0  0  0  0  0
    1.2210    1.0400   -0.9900 C   0  0  0  0  0  0  0  0  0  0  0  0
    1.1400    0.7490   -2.0440 H   0  0  0  0  0  0  0  0  0  0  0  0
    1.7460    1.9980   -0.9410 H   0  0  0  0  0  0  0  0  0  0  0  0
   -0.1510    1.1020   -0.3540 C   0  0  0  0  0  0  0  0  0  0  0  0
   -0.9220    1.5100   -1.0110 H   0  0  0  0  0  0  0  0  0  0  0  0
   -0.1390    1.6340    0.6020 H   0  0  0  0  0  0  0  0  0  0  0  0
   -0.4640   -0.3110   -0.0690 N   0  3  0  0  0  0  0  0  0  0  0  0
   -1.1280   -0.7730   -0.6940 H   0  0  0  0  0  0  0  0  0  0  0  0
   -0.8320   -0.4560    0.9080 H   0  0  0  0  0  0  0  0  0  0  0  0
    0.8570   -1.1070    0.0220 C   0  0  3  0  0  0  0  0  0  0  0  0
    0.8200   -1.8450   -0.7850 H   0  0  0  0  0  0  0  0  0  0  0  0
    0.9700   -1.7860    1.4140 C   0  0  0  0  0  0  0  0  0  0  0  0
   -0.0650   -1.5210    2.1090 O   0  5  0  0  0  0  0  0  0  0  0  0
    2.0030   -2.4500    1.6450 O   0  0  0  0  0  0  0  0  0  0  0  0
  1  2  1  0  0  0  0
  1  3  1  0  0  0  0
  1  4  1  0  0  0  0
  1 13  1  0  0  0  0
  4  5  1  0  0  0  0
  4  6  1  0  0  0  0
  4  7  1  0  0  0  0
  7  8  1  0  0  0  0
  7  9  1  0  0  0  0
  7 10  1  0  0  0  0
 10 11  1  0  0  0  0
 10 12  1  0  0  0  0
 10 13  1  0  0  0  0
 13 14  1  0  0  0  0
 13 15  1  0  0  0  0
 15 16  1  0  0  0  0
 15 17  2  0  0  0  0
M  CHG  1  10   1
M  CHG  1  16  -1
M  END
$$$$
