# Supplementary material for: Molecular Modeling to Estimate the Diffusion Coefficients of Drugs and Other Small Molecules
Source: Molecules. 2020 Nov 16;25(22):5340. doi: 10.3390/molecules25225340 (PMC7709040; doi:10.3390/molecules25225340)
Supplement: Supplementary file 1 [file molecules-25-05340-s001.zip › SupplmntFiles/MolFiles/salbutamol/salbutamol_1.mol]

  MOE2016           3D

 39 39  0  0  1  0  0  0  0  0999 V2000
    1.1860    1.7990    0.2890 C   0  0  0  0  0  0  0  0  0  0  0  0
    2.4120    2.2650   -0.4680 C   0  0  1  0  0  0  0  0  0  0  0  0
    3.5300    2.4440    0.4150 O   0  0  0  0  0  0  0  0  0  0  0  0
    3.2860    3.1620    1.0310 H   0  0  0  0  0  0  0  0  0  0  0  0
    2.2040    3.2320   -0.9410 H   0  0  0  0  0  0  0  0  0  0  0  0
    2.8560    1.2480   -1.5360 C   0  0  0  0  0  0  0  0  0  0  0  0
    2.0280    0.8240   -2.1100 H   0  0  0  0  0  0  0  0  0  0  0  0
    3.5760    0.1250   -0.8280 N   0  3  0  0  0  0  0  0  0  0  0  0
    4.1750    0.6160   -0.1340 H   0  0  0  0  0  0  0  0  0  0  0  0
    2.8840   -0.3820   -0.2580 H   0  0  0  0  0  0  0  0  0  0  0  0
    4.3910   -0.8620   -1.6210 C   0  0  0  0  0  0  0  0  0  0  0  0
    4.9050   -1.9030   -0.6180 C   0  0  0  0  0  0  0  0  0  0  0  0
    4.0770   -2.4210   -0.1190 H   0  0  0  0  0  0  0  0  0  0  0  0
    5.5230   -1.4380    0.1590 H   0  0  0  0  0  0  0  0  0  0  0  0
    5.5160   -2.6630   -1.1180 H   0  0  0  0  0  0  0  0  0  0  0  0
    5.5760   -0.1460   -2.2740 C   0  0  0  0  0  0  0  0  0  0  0  0
    6.2510   -0.8670   -2.7490 H   0  0  0  0  0  0  0  0  0  0  0  0
    6.1590    0.4170   -1.5360 H   0  0  0  0  0  0  0  0  0  0  0  0
    5.2560    0.5510   -3.0550 H   0  0  0  0  0  0  0  0  0  0  0  0
    3.4980   -1.5370   -2.6640 C   0  0  0  0  0  0  0  0  0  0  0  0
    4.0430   -2.3310   -3.1870 H   0  0  0  0  0  0  0  0  0  0  0  0
    3.1540   -0.8280   -3.4250 H   0  0  0  0  0  0  0  0  0  0  0  0
    2.6150   -1.9900   -2.2010 H   0  0  0  0  0  0  0  0  0  0  0  0
    3.5850    1.7170   -2.2020 H   0  0  0  0  0  0  0  0  0  0  0  0
   -0.0880    1.9800   -0.2840 C   0  0  0  0  0  0  0  0  0  0  0  0
   -0.1800    2.4800   -1.2480 H   0  0  0  0  0  0  0  0  0  0  0  0
   -1.2510    1.5320    0.3630 C   0  0  0  0  0  0  0  0  0  0  0  0
   -2.5920    1.7590   -0.2900 C   0  0  0  0  0  0  0  0  0  0  0  0
   -2.7790    2.8320   -0.3970 H   0  0  0  0  0  0  0  0  0  0  0  0
   -3.6380    1.2010    0.5160 O   0  0  0  0  0  0  0  0  0  0  0  0
   -4.4740    1.4060    0.0520 H   0  0  0  0  0  0  0  0  0  0  0  0
   -2.6210    1.2720   -1.2700 H   0  0  0  0  0  0  0  0  0  0  0  0
   -1.1130    0.8950    1.6010 C   0  0  0  0  0  0  0  0  0  0  0  0
   -2.2070    0.4300    2.2800 O   0  0  0  0  0  0  0  0  0  0  0  0
   -2.9870    0.6510    1.7020 H   0  0  0  0  0  0  0  0  0  0  0  0
    0.1330    0.7090    2.1890 C   0  0  0  0  0  0  0  0  0  0  0  0
    0.2060    0.2160    3.1540 H   0  0  0  0  0  0  0  0  0  0  0  0
    1.2790    1.1590    1.5360 C   0  0  0  0  0  0  0  0  0  0  0  0
    2.2420    1.0070    2.0190 H   0  0  0  0  0  0  0  0  0  0  0  0
  1  2  1  0  0  0  0
  1 25  1  0  0  0  0
  1 38  2  0  0  0  0
  2  3  1  0  0  0  0
  2  5  1  0  0  0  0
  2  6  1  0  0  0  0
  3  4  1  0  0  0  0
  6  7  1  0  0  0  0
  6  8  1  0  0  0  0
  6 24  1  0  0  0  0
  8  9  1  0  0  0  0
  8 10  1  0  0  0  0
  8 11  1  0  0  0  0
 11 12  1  0  0  0  0
 11 16  1  0  0  0  0
 11 20  1  0  0  0  0
 12 13  1  0  0  0  0
 12 14  1  0  0  0  0
 12 15  1  0  0  0  0
 16 17  1  0  0  0  0
 16 18  1  0  0  0  0
 16 19  1  0  0  0  0
 20 21  1  0  0  0  0
 20 22  1  0  0  0  0
 20 23  1  0  0  0  0
 25 26  1  0  0  0  0
 25 27  2  0  0  0  0
 27 28  1  0  0  0  0
 27 33  1  0  0  0  0
 28 29  1  0  0  0  0
 28 30  1  0  0  0  0
 28 32  1  0  0  0  0
 30 31  1  0  0  0  0
 33 34  1  0  0  0  0
 33 36  2  0  0  0  0
 34 35  1  0  0  0  0
 36 37  1  0  0  0  0
 36 38  1  0  0  0  0
 38 39  1  0  0  0  0
M  CHG  1   8   1
M  END
$$$$
