# Supplementary material for: Molecular Modeling to Estimate the Diffusion Coefficients of Drugs and Other Small Molecules
Source: Molecules. 2020 Nov 16;25(22):5340. doi: 10.3390/molecules25225340 (PMC7709040; doi:10.3390/molecules25225340)
Supplement: Supplementary file 1 [file molecules-25-05340-s001.zip › SupplmntFiles/MolFiles/salbutamol/salbutamol_2.mol]

  MOE2016           3D

 39 39  0  0  1  0  0  0  0  0999 V2000
    1.1290    1.5160    0.9220 C   0  0  0  0  0  0  0  0  0  0  0  0
    2.6050    1.4520    1.2550 C   0  0  1  0  0  0  0  0  0  0  0  0
    2.9580    0.1760    1.8160 O   0  0  0  0  0  0  0  0  0  0  0  0
    2.5540    0.1450    2.7050 H   0  0  0  0  0  0  0  0  0  0  0  0
    2.8440    2.2220    1.9970 H   0  0  0  0  0  0  0  0  0  0  0  0
    3.4970    1.6330    0.0110 C   0  0  0  0  0  0  0  0  0  0  0  0
    3.1530    2.4120   -0.6750 H   0  0  0  0  0  0  0  0  0  0  0  0
    3.5180    0.3160   -0.7270 N   0  3  0  0  0  0  0  0  0  0  0  0
    3.5720   -0.3870    0.0380 H   0  0  0  0  0  0  0  0  0  0  0  0
    2.5870    0.1740   -1.1420 H   0  0  0  0  0  0  0  0  0  0  0  0
    4.5830    0.0540   -1.7610 C   0  0  0  0  0  0  0  0  0  0  0  0
    4.2510   -1.3090   -2.3840 C   0  0  0  0  0  0  0  0  0  0  0  0
    4.9860   -1.5800   -3.1510 H   0  0  0  0  0  0  0  0  0  0  0  0
    3.2640   -1.3020   -2.8610 H   0  0  0  0  0  0  0  0  0  0  0  0
    4.2510   -2.1040   -1.6290 H   0  0  0  0  0  0  0  0  0  0  0  0
    5.9540   -0.0080   -1.0850 C   0  0  0  0  0  0  0  0  0  0  0  0
    5.9590   -0.7230   -0.2540 H   0  0  0  0  0  0  0  0  0  0  0  0
    6.2650    0.9660   -0.6940 H   0  0  0  0  0  0  0  0  0  0  0  0
    6.7240   -0.3250   -1.7980 H   0  0  0  0  0  0  0  0  0  0  0  0
    4.5310    1.1450   -2.8320 C   0  0  0  0  0  0  0  0  0  0  0  0
    5.2290    0.9240   -3.6470 H   0  0  0  0  0  0  0  0  0  0  0  0
    4.8070    2.1250   -2.4270 H   0  0  0  0  0  0  0  0  0  0  0  0
    3.5290    1.2310   -3.2670 H   0  0  0  0  0  0  0  0  0  0  0  0
    4.5230    1.8320    0.3300 H   0  0  0  0  0  0  0  0  0  0  0  0
    0.3170    0.3680    0.8580 C   0  0  0  0  0  0  0  0  0  0  0  0
    0.7430   -0.6130    1.0630 H   0  0  0  0  0  0  0  0  0  0  0  0
   -1.0510    0.4560    0.5470 C   0  0  0  0  0  0  0  0  0  0  0  0
   -1.8840   -0.8020    0.5130 C   0  0  0  0  0  0  0  0  0  0  0  0
   -1.5050   -1.4840   -0.2540 H   0  0  0  0  0  0  0  0  0  0  0  0
   -3.2480   -0.4900    0.1980 O   0  0  0  0  0  0  0  0  0  0  0  0
   -3.7350   -1.3360    0.2410 H   0  0  0  0  0  0  0  0  0  0  0  0
   -1.8650   -1.2890    1.4930 H   0  0  0  0  0  0  0  0  0  0  0  0
   -1.5890    1.7220    0.2870 C   0  0  0  0  0  0  0  0  0  0  0  0
   -2.9140    1.8740   -0.0250 O   0  0  0  0  0  0  0  0  0  0  0  0
   -3.2970    0.9570    0.0070 H   0  0  0  0  0  0  0  0  0  0  0  0
   -0.8070    2.8690    0.3410 C   0  0  0  0  0  0  0  0  0  0  0  0
   -1.2550    3.8390    0.1410 H   0  0  0  0  0  0  0  0  0  0  0  0
    0.5460    2.7680    0.6610 C   0  0  0  0  0  0  0  0  0  0  0  0
    1.1370    3.6800    0.7100 H   0  0  0  0  0  0  0  0  0  0  0  0
  1  2  1  0  0  0  0
  1 25  1  0  0  0  0
  1 38  2  0  0  0  0
  2  3  1  0  0  0  0
  2  5  1  0  0  0  0
  2  6  1  0  0  0  0
  3  4  1  0  0  0  0
  6  7  1  0  0  0  0
  6  8  1  0  0  0  0
  6 24  1  0  0  0  0
  8  9  1  0  0  0  0
  8 10  1  0  0  0  0
  8 11  1  0  0  0  0
 11 12  1  0  0  0  0
 11 16  1  0  0  0  0
 11 20  1  0  0  0  0
 12 13  1  0  0  0  0
 12 14  1  0  0  0  0
 12 15  1  0  0  0  0
 16 17  1  0  0  0  0
 16 18  1  0  0  0  0
 16 19  1  0  0  0  0
 20 21  1  0  0  0  0
 20 22  1  0  0  0  0
 20 23  1  0  0  0  0
 25 26  1  0  0  0  0
 25 27  2  0  0  0  0
 27 28  1  0  0  0  0
 27 33  1  0  0  0  0
 28 29  1  0  0  0  0
 28 30  1  0  0  0  0
 28 32  1  0  0  0  0
 30 31  1  0  0  0  0
 33 34  1  0  0  0  0
 33 36  2  0  0  0  0
 34 35  1  0  0  0  0
 36 37  1  0  0  0  0
 36 38  1  0  0  0  0
 38 39  1  0  0  0  0
M  CHG  1   8   1
M  END
$$$$
