# Supplementary material for: Molecular Modeling to Estimate the Diffusion Coefficients of Drugs and Other Small Molecules
Source: Molecules. 2020 Nov 16;25(22):5340. doi: 10.3390/molecules25225340 (PMC7709040; doi:10.3390/molecules25225340)
Supplement: Supplementary file 1 [file molecules-25-05340-s001.zip › SupplmntFiles/MolFiles/salbutamol/salbutamol_3.mol]

  MOE2016           3D

 39 39  0  0  1  0  0  0  0  0999 V2000
    1.2120    0.9120    1.1110 C   0  0  0  0  0  0  0  0  0  0  0  0
    2.5130    0.2210    0.7930 C   0  0  1  0  0  0  0  0  0  0  0  0
    2.3200   -1.1930    0.5860 O   0  0  0  0  0  0  0  0  0  0  0  0
    1.6770   -1.4910    1.2590 H   0  0  0  0  0  0  0  0  0  0  0  0
    3.2120    0.3100    1.6320 H   0  0  0  0  0  0  0  0  0  0  0  0
    3.1660    0.7660   -0.4880 C   0  0  0  0  0  0  0  0  0  0  0  0
    2.4250    0.9320   -1.2730 H   0  0  0  0  0  0  0  0  0  0  0  0
    4.1070   -0.3050   -0.9780 N   0  3  0  0  0  0  0  0  0  0  0  0
    4.9380   -0.3110   -0.3710 H   0  0  0  0  0  0  0  0  0  0  0  0
    3.6070   -1.1870   -0.7310 H   0  0  0  0  0  0  0  0  0  0  0  0
    4.5280   -0.3250   -2.4240 C   0  0  0  0  0  0  0  0  0  0  0  0
    5.5760   -1.4390   -2.5540 C   0  0  0  0  0  0  0  0  0  0  0  0
    5.9320   -1.5240   -3.5870 H   0  0  0  0  0  0  0  0  0  0  0  0
    5.1630   -2.4120   -2.2640 H   0  0  0  0  0  0  0  0  0  0  0  0
    6.4480   -1.2440   -1.9190 H   0  0  0  0  0  0  0  0  0  0  0  0
    5.1490    1.0240   -2.7910 C   0  0  0  0  0  0  0  0  0  0  0  0
    4.4150    1.8360   -2.7440 H   0  0  0  0  0  0  0  0  0  0  0  0
    5.5450    1.0050   -3.8120 H   0  0  0  0  0  0  0  0  0  0  0  0
    5.9760    1.2790   -2.1180 H   0  0  0  0  0  0  0  0  0  0  0  0
    3.3200   -0.6510   -3.3070 C   0  0  0  0  0  0  0  0  0  0  0  0
    2.5770    0.1530   -3.3040 H   0  0  0  0  0  0  0  0  0  0  0  0
    2.8230   -1.5710   -2.9810 H   0  0  0  0  0  0  0  0  0  0  0  0
    3.6300   -0.7930   -4.3490 H   0  0  0  0  0  0  0  0  0  0  0  0
    3.7360    1.6840   -0.3150 H   0  0  0  0  0  0  0  0  0  0  0  0
    0.0480    0.6360    0.3700 C   0  0  0  0  0  0  0  0  0  0  0  0
    0.0780   -0.1080   -0.4250 H   0  0  0  0  0  0  0  0  0  0  0  0
   -1.1560    1.3060    0.6320 C   0  0  0  0  0  0  0  0  0  0  0  0
   -2.3740    0.9740   -0.1900 C   0  0  0  0  0  0  0  0  0  0  0  0
   -2.1740    1.1560   -1.2500 H   0  0  0  0  0  0  0  0  0  0  0  0
   -3.4750    1.8000    0.2040 O   0  0  0  0  0  0  0  0  0  0  0  0
   -4.2250    1.5360   -0.3640 H   0  0  0  0  0  0  0  0  0  0  0  0
   -2.6580   -0.0720   -0.0340 H   0  0  0  0  0  0  0  0  0  0  0  0
   -1.1690    2.2600    1.6570 C   0  0  0  0  0  0  0  0  0  0  0  0
   -2.3110    2.9540    1.9570 O   0  0  0  0  0  0  0  0  0  0  0  0
   -2.9980    2.6250    1.3170 H   0  0  0  0  0  0  0  0  0  0  0  0
   -0.0310    2.5450    2.4020 C   0  0  0  0  0  0  0  0  0  0  0  0
   -0.0740    3.2920    3.1910 H   0  0  0  0  0  0  0  0  0  0  0  0
    1.1600    1.8740    2.1290 C   0  0  0  0  0  0  0  0  0  0  0  0
    2.0420    2.1150    2.7190 H   0  0  0  0  0  0  0  0  0  0  0  0
  1  2  1  0  0  0  0
  1 25  1  0  0  0  0
  1 38  2  0  0  0  0
  2  3  1  0  0  0  0
  2  5  1  0  0  0  0
  2  6  1  0  0  0  0
  3  4  1  0  0  0  0
  6  7  1  0  0  0  0
  6  8  1  0  0  0  0
  6 24  1  0  0  0  0
  8  9  1  0  0  0  0
  8 10  1  0  0  0  0
  8 11  1  0  0  0  0
 11 12  1  0  0  0  0
 11 16  1  0  0  0  0
 11 20  1  0  0  0  0
 12 13  1  0  0  0  0
 12 14  1  0  0  0  0
 12 15  1  0  0  0  0
 16 17  1  0  0  0  0
 16 18  1  0  0  0  0
 16 19  1  0  0  0  0
 20 21  1  0  0  0  0
 20 22  1  0  0  0  0
 20 23  1  0  0  0  0
 25 26  1  0  0  0  0
 25 27  2  0  0  0  0
 27 28  1  0  0  0  0
 27 33  1  0  0  0  0
 28 29  1  0  0  0  0
 28 30  1  0  0  0  0
 28 32  1  0  0  0  0
 30 31  1  0  0  0  0
 33 34  1  0  0  0  0
 33 36  2  0  0  0  0
 34 35  1  0  0  0  0
 36 37  1  0  0  0  0
 36 38  1  0  0  0  0
 38 39  1  0  0  0  0
M  CHG  1   8   1
M  END
$$$$
