# Supplementary material for: Molecular Modeling to Estimate the Diffusion Coefficients of Drugs and Other Small Molecules
Source: Molecules. 2020 Nov 16;25(22):5340. doi: 10.3390/molecules25225340 (PMC7709040; doi:10.3390/molecules25225340)
Supplement: Supplementary file 1 [file molecules-25-05340-s001.zip › SupplmntFiles/MolFiles/salbutamol/salbutamol_4.mol]

  MOE2016           3D

 39 39  0  0  1  0  0  0  0  0999 V2000
    0.8910    0.8790   -0.8120 C   0  0  0  0  0  0  0  0  0  0  0  0
    2.3940    0.7680   -0.8000 C   0  0  1  0  0  0  0  0  0  0  0  0
    3.0200    2.0140   -1.1670 O   0  0  0  0  0  0  0  0  0  0  0  0
    2.4590    2.4210   -1.8570 H   0  0  0  0  0  0  0  0  0  0  0  0
    2.7290    0.0350   -1.5440 H   0  0  0  0  0  0  0  0  0  0  0  0
    2.9520    0.3900    0.5820 C   0  0  0  0  0  0  0  0  0  0  0  0
    2.4640    0.9610    1.3760 H   0  0  0  0  0  0  0  0  0  0  0  0
    4.4080    0.7840    0.5780 N   0  3  0  0  0  0  0  0  0  0  0  0
    4.9260    0.1130   -0.0050 H   0  0  0  0  0  0  0  0  0  0  0  0
    4.4090    1.6630    0.0150 H   0  0  0  0  0  0  0  0  0  0  0  0
    5.1300    0.9950    1.8830 C   0  0  0  0  0  0  0  0  0  0  0  0
    5.0110   -0.2670    2.7390 C   0  0  0  0  0  0  0  0  0  0  0  0
    5.6030   -0.1730    3.6560 H   0  0  0  0  0  0  0  0  0  0  0  0
    5.3710   -1.1510    2.2000 H   0  0  0  0  0  0  0  0  0  0  0  0
    3.9750   -0.4570    3.0410 H   0  0  0  0  0  0  0  0  0  0  0  0
    4.5530    2.2200    2.5990 C   0  0  0  0  0  0  0  0  0  0  0  0
    3.5260    2.0540    2.9390 H   0  0  0  0  0  0  0  0  0  0  0  0
    4.5550    3.1010    1.9480 H   0  0  0  0  0  0  0  0  0  0  0  0
    5.1460    2.4640    3.4870 H   0  0  0  0  0  0  0  0  0  0  0  0
    6.6010    1.2520    1.5280 C   0  0  0  0  0  0  0  0  0  0  0  0
    7.1990    1.4230    2.4300 H   0  0  0  0  0  0  0  0  0  0  0  0
    6.7090    2.1340    0.8860 H   0  0  0  0  0  0  0  0  0  0  0  0
    7.0400    0.3990    0.9980 H   0  0  0  0  0  0  0  0  0  0  0  0
    2.8770   -0.6810    0.7910 H   0  0  0  0  0  0  0  0  0  0  0  0
    0.1140   -0.1280   -1.4100 C   0  0  0  0  0  0  0  0  0  0  0  0
    0.6010   -0.9800   -1.8830 H   0  0  0  0  0  0  0  0  0  0  0  0
   -1.2890   -0.0590   -1.4120 C   0  0  0  0  0  0  0  0  0  0  0  0
   -2.0800   -1.1600   -2.0710 C   0  0  0  0  0  0  0  0  0  0  0  0
   -1.8390   -1.2100   -3.1370 H   0  0  0  0  0  0  0  0  0  0  0  0
   -3.4850   -0.9090   -1.9420 O   0  0  0  0  0  0  0  0  0  0  0  0
   -3.9290   -1.6640   -2.3740 H   0  0  0  0  0  0  0  0  0  0  0  0
   -1.8600   -2.1190   -1.5900 H   0  0  0  0  0  0  0  0  0  0  0  0
   -1.8960    1.0430   -0.7970 C   0  0  0  0  0  0  0  0  0  0  0  0
   -3.2590    1.1660   -0.7600 O   0  0  0  0  0  0  0  0  0  0  0  0
   -3.6100    0.3620   -1.2280 H   0  0  0  0  0  0  0  0  0  0  0  0
   -1.1460    2.0500   -0.2010 C   0  0  0  0  0  0  0  0  0  0  0  0
   -1.6470    2.8930    0.2670 H   0  0  0  0  0  0  0  0  0  0  0  0
    0.2440    1.9690   -0.2070 C   0  0  0  0  0  0  0  0  0  0  0  0
    0.8170    2.7650    0.2650 H   0  0  0  0  0  0  0  0  0  0  0  0
  1  2  1  0  0  0  0
  1 25  1  0  0  0  0
  1 38  2  0  0  0  0
  2  3  1  0  0  0  0
  2  5  1  0  0  0  0
  2  6  1  0  0  0  0
  3  4  1  0  0  0  0
  6  7  1  0  0  0  0
  6  8  1  0  0  0  0
  6 24  1  0  0  0  0
  8  9  1  0  0  0  0
  8 10  1  0  0  0  0
  8 11  1  0  0  0  0
 11 12  1  0  0  0  0
 11 16  1  0  0  0  0
 11 20  1  0  0  0  0
 12 13  1  0  0  0  0
 12 14  1  0  0  0  0
 12 15  1  0  0  0  0
 16 17  1  0  0  0  0
 16 18  1  0  0  0  0
 16 19  1  0  0  0  0
 20 21  1  0  0  0  0
 20 22  1  0  0  0  0
 20 23  1  0  0  0  0
 25 26  1  0  0  0  0
 25 27  2  0  0  0  0
 27 28  1  0  0  0  0
 27 33  1  0  0  0  0
 28 29  1  0  0  0  0
 28 30  1  0  0  0  0
 28 32  1  0  0  0  0
 30 31  1  0  0  0  0
 33 34  1  0  0  0  0
 33 36  2  0  0  0  0
 34 35  1  0  0  0  0
 36 37  1  0  0  0  0
 36 38  1  0  0  0  0
 38 39  1  0  0  0  0
M  CHG  1   8   1
M  END
$$$$
