# Supplementary material for: Molecular Modeling to Estimate the Diffusion Coefficients of Drugs and Other Small Molecules
Source: Molecules. 2020 Nov 16;25(22):5340. doi: 10.3390/molecules25225340 (PMC7709040; doi:10.3390/molecules25225340)
Supplement: Supplementary file 1 [file molecules-25-05340-s001.zip › SupplmntFiles/MolFiles/salbutamol/salbutamol_5.mol]

  MOE2016           3D

 39 39  0  0  1  0  0  0  0  0999 V2000
    0.6770    0.3600   -0.4110 C   0  0  0  0  0  0  0  0  0  0  0  0
    2.1720    0.2490   -0.5590 C   0  0  1  0  0  0  0  0  0  0  0  0
    2.5580   -0.3350   -1.8200 O   0  0  0  0  0  0  0  0  0  0  0  0
    1.9350   -1.0700   -1.9900 H   0  0  0  0  0  0  0  0  0  0  0  0
    2.5720   -0.4180    0.2120 H   0  0  0  0  0  0  0  0  0  0  0  0
    2.8600    1.6220   -0.4820 C   0  0  0  0  0  0  0  0  0  0  0  0
    2.2870    2.3860   -1.0190 H   0  0  0  0  0  0  0  0  0  0  0  0
    4.1630    1.5150   -1.2320 N   0  3  0  0  0  0  0  0  0  0  0  0
    4.0010    0.6830   -1.8460 H   0  0  0  0  0  0  0  0  0  0  0  0
    4.2320    2.3060   -1.8840 H   0  0  0  0  0  0  0  0  0  0  0  0
    5.4610    1.3660   -0.4820 C   0  0  0  0  0  0  0  0  0  0  0  0
    6.5450    1.1230   -1.5410 C   0  0  0  0  0  0  0  0  0  0  0  0
    7.5310    1.0140   -1.0760 H   0  0  0  0  0  0  0  0  0  0  0  0
    6.6040    1.9560   -2.2510 H   0  0  0  0  0  0  0  0  0  0  0  0
    6.3460    0.2100   -2.1140 H   0  0  0  0  0  0  0  0  0  0  0  0
    5.3920    0.1710    0.4700 C   0  0  0  0  0  0  0  0  0  0  0  0
    4.6620    0.3280    1.2710 H   0  0  0  0  0  0  0  0  0  0  0  0
    6.3620    0.0020    0.9500 H   0  0  0  0  0  0  0  0  0  0  0  0
    5.1230   -0.7490   -0.0610 H   0  0  0  0  0  0  0  0  0  0  0  0
    5.7540    2.6670    0.2700 C   0  0  0  0  0  0  0  0  0  0  0  0
    5.0210    2.8600    1.0590 H   0  0  0  0  0  0  0  0  0  0  0  0
    5.7510    3.5290   -0.4070 H   0  0  0  0  0  0  0  0  0  0  0  0
    6.7390    2.6250    0.7480 H   0  0  0  0  0  0  0  0  0  0  0  0
    3.0270    1.9670    0.5420 H   0  0  0  0  0  0  0  0  0  0  0  0
    0.0910    0.1800    0.8540 C   0  0  0  0  0  0  0  0  0  0  0  0
    0.7150   -0.0760    1.7090 H   0  0  0  0  0  0  0  0  0  0  0  0
   -1.2910    0.3310    1.0410 C   0  0  0  0  0  0  0  0  0  0  0  0
   -1.8690    0.1310    2.4170 C   0  0  0  0  0  0  0  0  0  0  0  0
   -1.7310   -0.9070    2.7350 H   0  0  0  0  0  0  0  0  0  0  0  0
   -3.2720    0.4140    2.4070 O   0  0  0  0  0  0  0  0  0  0  0  0
   -3.5700    0.3030    3.3310 H   0  0  0  0  0  0  0  0  0  0  0  0
   -1.3900    0.8100    3.1290 H   0  0  0  0  0  0  0  0  0  0  0  0
   -2.0760    0.6630   -0.0700 C   0  0  0  0  0  0  0  0  0  0  0  0
   -3.4290    0.8320    0.0500 O   0  0  0  0  0  0  0  0  0  0  0  0
   -3.6270    0.6940    1.0160 H   0  0  0  0  0  0  0  0  0  0  0  0
   -1.5170    0.8430   -1.3300 C   0  0  0  0  0  0  0  0  0  0  0  0
   -2.1520    1.1040   -2.1720 H   0  0  0  0  0  0  0  0  0  0  0  0
   -0.1420    0.6970   -1.5000 C   0  0  0  0  0  0  0  0  0  0  0  0
    0.2830    0.8570   -2.4890 H   0  0  0  0  0  0  0  0  0  0  0  0
  1  2  1  0  0  0  0
  1 25  1  0  0  0  0
  1 38  2  0  0  0  0
  2  3  1  0  0  0  0
  2  5  1  0  0  0  0
  2  6  1  0  0  0  0
  3  4  1  0  0  0  0
  6  7  1  0  0  0  0
  6  8  1  0  0  0  0
  6 24  1  0  0  0  0
  8  9  1  0  0  0  0
  8 10  1  0  0  0  0
  8 11  1  0  0  0  0
 11 12  1  0  0  0  0
 11 16  1  0  0  0  0
 11 20  1  0  0  0  0
 12 13  1  0  0  0  0
 12 14  1  0  0  0  0
 12 15  1  0  0  0  0
 16 17  1  0  0  0  0
 16 18  1  0  0  0  0
 16 19  1  0  0  0  0
 20 21  1  0  0  0  0
 20 22  1  0  0  0  0
 20 23  1  0  0  0  0
 25 26  1  0  0  0  0
 25 27  2  0  0  0  0
 27 28  1  0  0  0  0
 27 33  1  0  0  0  0
 28 29  1  0  0  0  0
 28 30  1  0  0  0  0
 28 32  1  0  0  0  0
 30 31  1  0  0  0  0
 33 34  1  0  0  0  0
 33 36  2  0  0  0  0
 34 35  1  0  0  0  0
 36 37  1  0  0  0  0
 36 38  1  0  0  0  0
 38 39  1  0  0  0  0
M  CHG  1   8   1
M  END
$$$$
