# Supplementary material for: Molecular Modeling to Estimate the Diffusion Coefficients of Drugs and Other Small Molecules
Source: Molecules. 2020 Nov 16;25(22):5340. doi: 10.3390/molecules25225340 (PMC7709040; doi:10.3390/molecules25225340)
Supplement: Supplementary file 1 [file molecules-25-05340-s001.zip › SupplmntFiles/MolFiles/salbutamol/salbutamol_6.mol]

  MOE2016           3D

 39 39  0  0  1  0  0  0  0  0999 V2000
    0.5700    0.8220   -0.5010 C   0  0  0  0  0  0  0  0  0  0  0  0
    1.9390    0.4040   -0.9700 C   0  0  1  0  0  0  0  0  0  0  0  0
    2.7140    1.5320   -1.4270 O   0  0  0  0  0  0  0  0  0  0  0  0
    2.1050    2.0980   -1.9430 H   0  0  0  0  0  0  0  0  0  0  0  0
    1.8520   -0.2670   -1.8310 H   0  0  0  0  0  0  0  0  0  0  0  0
    2.7630   -0.2700    0.1420 C   0  0  0  0  0  0  0  0  0  0  0  0
    2.6040    0.2160    1.1100 H   0  0  0  0  0  0  0  0  0  0  0  0
    4.2200   -0.0360   -0.1750 N   0  3  0  0  0  0  0  0  0  0  0  0
    4.1780    0.7850   -0.8240 H   0  0  0  0  0  0  0  0  0  0  0  0
    4.6920    0.3220    0.6650 H   0  0  0  0  0  0  0  0  0  0  0  0
    5.0500   -1.1350   -0.7840 C   0  0  0  0  0  0  0  0  0  0  0  0
    6.4120   -0.5110   -1.1220 C   0  0  0  0  0  0  0  0  0  0  0  0
    6.3070    0.3100   -1.8410 H   0  0  0  0  0  0  0  0  0  0  0  0
    7.0860   -1.2530   -1.5630 H   0  0  0  0  0  0  0  0  0  0  0  0
    6.9010   -0.1090   -0.2270 H   0  0  0  0  0  0  0  0  0  0  0  0
    4.3900   -1.6560   -2.0610 C   0  0  0  0  0  0  0  0  0  0  0  0
    5.0340   -2.3910   -2.5570 H   0  0  0  0  0  0  0  0  0  0  0  0
    4.2040   -0.8470   -2.7750 H   0  0  0  0  0  0  0  0  0  0  0  0
    3.4370   -2.1550   -1.8550 H   0  0  0  0  0  0  0  0  0  0  0  0
    5.2350   -2.2500    0.2490 C   0  0  0  0  0  0  0  0  0  0  0  0
    5.6610   -1.8630    1.1820 H   0  0  0  0  0  0  0  0  0  0  0  0
    5.9150   -3.0210   -0.1300 H   0  0  0  0  0  0  0  0  0  0  0  0
    4.2900   -2.7450    0.4930 H   0  0  0  0  0  0  0  0  0  0  0  0
    2.5540   -1.3380    0.2480 H   0  0  0  0  0  0  0  0  0  0  0  0
    0.3930    1.9700    0.2930 C   0  0  0  0  0  0  0  0  0  0  0  0
    1.2540    2.5840    0.5540 H   0  0  0  0  0  0  0  0  0  0  0  0
   -0.8770    2.3410    0.7600 C   0  0  0  0  0  0  0  0  0  0  0  0
   -1.0140    3.5810    1.6060 C   0  0  0  0  0  0  0  0  0  0  0  0
   -0.4060    3.4880    2.5110 H   0  0  0  0  0  0  0  0  0  0  0  0
   -2.3790    3.7610    2.0040 O   0  0  0  0  0  0  0  0  0  0  0  0
   -2.3900    4.5690    2.5520 H   0  0  0  0  0  0  0  0  0  0  0  0
   -0.7070    4.4620    1.0340 H   0  0  0  0  0  0  0  0  0  0  0  0
   -1.9680    1.5350    0.4160 C   0  0  0  0  0  0  0  0  0  0  0  0
   -3.2310    1.8400    0.8450 O   0  0  0  0  0  0  0  0  0  0  0  0
   -3.1320    2.6670    1.3890 H   0  0  0  0  0  0  0  0  0  0  0  0
   -1.8150    0.3960   -0.3670 C   0  0  0  0  0  0  0  0  0  0  0  0
   -2.6810   -0.2090   -0.6170 H   0  0  0  0  0  0  0  0  0  0  0  0
   -0.5480    0.0380   -0.8230 C   0  0  0  0  0  0  0  0  0  0  0  0
   -0.4460   -0.8580   -1.4310 H   0  0  0  0  0  0  0  0  0  0  0  0
  1  2  1  0  0  0  0
  1 25  1  0  0  0  0
  1 38  2  0  0  0  0
  2  3  1  0  0  0  0
  2  5  1  0  0  0  0
  2  6  1  0  0  0  0
  3  4  1  0  0  0  0
  6  7  1  0  0  0  0
  6  8  1  0  0  0  0
  6 24  1  0  0  0  0
  8  9  1  0  0  0  0
  8 10  1  0  0  0  0
  8 11  1  0  0  0  0
 11 12  1  0  0  0  0
 11 16  1  0  0  0  0
 11 20  1  0  0  0  0
 12 13  1  0  0  0  0
 12 14  1  0  0  0  0
 12 15  1  0  0  0  0
 16 17  1  0  0  0  0
 16 18  1  0  0  0  0
 16 19  1  0  0  0  0
 20 21  1  0  0  0  0
 20 22  1  0  0  0  0
 20 23  1  0  0  0  0
 25 26  1  0  0  0  0
 25 27  2  0  0  0  0
 27 28  1  0  0  0  0
 27 33  1  0  0  0  0
 28 29  1  0  0  0  0
 28 30  1  0  0  0  0
 28 32  1  0  0  0  0
 30 31  1  0  0  0  0
 33 34  1  0  0  0  0
 33 36  2  0  0  0  0
 34 35  1  0  0  0  0
 36 37  1  0  0  0  0
 36 38  1  0  0  0  0
 38 39  1  0  0  0  0
M  CHG  1   8   1
M  END
$$$$
