# Supplementary material for: Molecular Modeling to Estimate the Diffusion Coefficients of Drugs and Other Small Molecules
Source: Molecules. 2020 Nov 16;25(22):5340. doi: 10.3390/molecules25225340 (PMC7709040; doi:10.3390/molecules25225340)
Supplement: Supplementary file 1 [file molecules-25-05340-s001.zip › SupplmntFiles/MolFiles/sucrose/sucrose_1.mol]

  MOE2016           3D

 45 46  0  0  1  0  0  0  0  0999 V2000
   -1.1960    0.9070   -3.7300 C   0  0  3  0  0  0  0  0  0  0  0  0
   -1.4610    2.3310   -4.2320 C   0  0  0  0  0  0  0  0  0  0  0  0
   -2.4800    2.4240   -4.6240 H   0  0  0  0  0  0  0  0  0  0  0  0
   -0.5420    2.6990   -5.2580 O   0  0  0  0  0  0  0  0  0  0  0  0
   -0.3860    1.8900   -5.8030 H   0  0  0  0  0  0  0  0  0  0  0  0
   -1.3700    3.0500   -3.4110 H   0  0  0  0  0  0  0  0  0  0  0  0
   -0.1580    0.8810   -3.3690 H   0  0  0  0  0  0  0  0  0  0  0  0
   -1.3630   -0.1020   -4.8740 C   0  0  3  0  0  0  0  0  0  0  0  0
   -0.4710    0.2050   -5.9540 O   0  0  0  0  0  0  0  0  0  0  0  0
   -0.4740   -0.6010   -6.5140 H   0  0  0  0  0  0  0  0  0  0  0  0
   -2.3810   -0.0470   -5.2820 H   0  0  0  0  0  0  0  0  0  0  0  0
   -1.1080   -1.5130   -4.3540 C   0  0  3  0  0  0  0  0  0  0  0  0
   -0.0540   -1.6510   -4.0840 H   0  0  0  0  0  0  0  0  0  0  0  0
   -1.3680   -2.4440   -5.4130 O   0  0  0  0  0  0  0  0  0  0  0  0
   -1.4280   -3.3160   -4.9710 H   0  0  0  0  0  0  0  0  0  0  0  0
   -2.0300   -1.7940   -3.1690 C   0  0  3  0  0  0  0  0  0  0  0  0
   -1.7610   -3.1180   -2.6920 O   0  0  0  0  0  0  0  0  0  0  0  0
   -1.6140   -3.0750   -1.7130 H   0  0  0  0  0  0  0  0  0  0  0  0
   -3.0680   -1.7980   -3.5250 H   0  0  0  0  0  0  0  0  0  0  0  0
   -1.8710   -0.7010   -2.0930 C   0  0  3  0  0  0  0  0  0  0  0  0
   -0.5710   -0.7860   -1.5090 O   0  0  0  0  0  0  0  0  0  0  0  0
   -2.6470   -0.8670   -1.3390 H   0  0  0  0  0  0  0  0  0  0  0  0
   -2.0910    0.6020   -2.6510 O   0  0  0  0  0  0  0  0  0  0  0  0
   -0.3710   -2.0380    1.8840 C   0  0  3  0  0  0  0  0  0  0  0  0
   -0.3990   -3.0710    2.2440 H   0  0  0  0  0  0  0  0  0  0  0  0
   -0.8050   -1.2120    2.9680 O   0  0  0  0  0  0  0  0  0  0  0  0
   -0.8560   -0.2800    2.6280 H   0  0  0  0  0  0  0  0  0  0  0  0
   -1.2210   -1.8160    0.6390 C   0  0  3  0  0  0  0  0  0  0  0  0
   -2.2680   -1.5950    0.8650 H   0  0  0  0  0  0  0  0  0  0  0  0
   -1.2020   -2.9960   -0.1960 O   0  0  0  0  0  0  0  0  0  0  0  0
   -0.2560   -3.3190   -0.1930 H   0  0  0  0  0  0  0  0  0  0  0  0
   -0.5180   -0.6410   -0.0830 C   0  0  3  0  0  0  0  0  0  0  0  0
   -1.0190    0.7590    0.3570 C   0  0  0  0  0  0  0  0  0  0  0  0
   -2.0420    0.9460    0.0170 H   0  0  0  0  0  0  0  0  0  0  0  0
   -0.3740    1.5340   -0.0740 H   0  0  0  0  0  0  0  0  0  0  0  0
   -1.0080    0.9190    1.7800 O   0  0  0  0  0  0  0  0  0  0  0  0
   -1.2010    1.8630    1.9470 H   0  0  0  0  0  0  0  0  0  0  0  0
    0.8720   -0.7150    0.3170 O   0  0  0  0  0  0  0  0  0  0  0  0
    1.0280   -1.6260    1.4270 C   0  0  3  0  0  0  0  0  0  0  0  0
    1.5690   -1.0850    2.2120 H   0  0  0  0  0  0  0  0  0  0  0  0
    1.8870   -2.8030    0.9510 C   0  0  0  0  0  0  0  0  0  0  0  0
    2.1800   -3.4310    1.7980 H   0  0  0  0  0  0  0  0  0  0  0  0
    2.7850   -2.4380    0.4410 H   0  0  0  0  0  0  0  0  0  0  0  0
    1.1630   -3.6250    0.0280 O   0  0  0  0  0  0  0  0  0  0  0  0
    1.8170   -4.2470   -0.3470 H   0  0  0  0  0  0  0  0  0  0  0  0
  1  2  1  0  0  0  0
  1  7  1  0  0  0  0
  1  8  1  0  0  0  0
  1 23  1  0  0  0  0
  2  3  1  0  0  0  0
  2  4  1  0  0  0  0
  2  6  1  0  0  0  0
  4  5  1  0  0  0  0
  8  9  1  0  0  0  0
  8 11  1  0  0  0  0
  8 12  1  0  0  0  0
  9 10  1  0  0  0  0
 12 13  1  0  0  0  0
 12 14  1  0  0  0  0
 12 16  1  0  0  0  0
 14 15  1  0  0  0  0
 16 17  1  0  0  0  0
 16 19  1  0  0  0  0
 16 20  1  0  0  0  0
 17 18  1  0  0  0  0
 20 21  1  0  0  0  0
 20 22  1  0  0  0  0
 20 23  1  0  0  0  0
 21 32  1  0  0  0  0
 24 25  1  0  0  0  0
 24 26  1  0  0  0  0
 24 28  1  0  0  0  0
 24 39  1  0  0  0  0
 26 27  1  0  0  0  0
 28 29  1  0  0  0  0
 28 30  1  0  0  0  0
 28 32  1  0  0  0  0
 30 31  1  0  0  0  0
 32 33  1  0  0  0  0
 32 38  1  0  0  0  0
 33 34  1  0  0  0  0
 33 35  1  0  0  0  0
 33 36  1  0  0  0  0
 36 37  1  0  0  0  0
 38 39  1  0  0  0  0
 39 40  1  0  0  0  0
 39 41  1  0  0  0  0
 41 42  1  0  0  0  0
 41 43  1  0  0  0  0
 41 44  1  0  0  0  0
 44 45  1  0  0  0  0
M  END
$$$$
