# Supplementary material for: Molecular Modeling to Estimate the Diffusion Coefficients of Drugs and Other Small Molecules
Source: Molecules. 2020 Nov 16;25(22):5340. doi: 10.3390/molecules25225340 (PMC7709040; doi:10.3390/molecules25225340)
Supplement: Supplementary file 1 [file molecules-25-05340-s001.zip › SupplmntFiles/MolFiles/sucrose/sucrose_10.mol]

  MOE2016           3D

 45 46  0  0  1  0  0  0  0  0999 V2000
   -3.5850   -1.0930   -1.3180 C   0  0  3  0  0  0  0  0  0  0  0  0
   -4.8190   -2.0040   -1.2810 C   0  0  0  0  0  0  0  0  0  0  0  0
   -4.5210   -3.0350   -1.0610 H   0  0  0  0  0  0  0  0  0  0  0  0
   -5.4740   -2.0210   -2.5490 O   0  0  0  0  0  0  0  0  0  0  0  0
   -4.7780   -2.2200   -3.2030 H   0  0  0  0  0  0  0  0  0  0  0  0
   -5.5380   -1.6830   -0.5220 H   0  0  0  0  0  0  0  0  0  0  0  0
   -3.0760   -1.1970   -0.3510 H   0  0  0  0  0  0  0  0  0  0  0  0
   -3.9670    0.3740   -1.5570 C   0  0  3  0  0  0  0  0  0  0  0  0
   -4.7320    0.8910   -0.4660 O   0  0  0  0  0  0  0  0  0  0  0  0
   -4.7860    1.8540   -0.6270 H   0  0  0  0  0  0  0  0  0  0  0  0
   -4.5860    0.4710   -2.4590 H   0  0  0  0  0  0  0  0  0  0  0  0
   -2.7090    1.2260   -1.7240 C   0  0  3  0  0  0  0  0  0  0  0  0
   -2.1700    1.3200   -0.7730 H   0  0  0  0  0  0  0  0  0  0  0  0
   -3.1000    2.5580   -2.0840 O   0  0  0  0  0  0  0  0  0  0  0  0
   -2.2770    2.9810   -2.4070 H   0  0  0  0  0  0  0  0  0  0  0  0
   -1.8150    0.6370   -2.8100 C   0  0  3  0  0  0  0  0  0  0  0  0
   -0.6500    1.4610   -2.9310 O   0  0  0  0  0  0  0  0  0  0  0  0
    0.1550    0.8940   -2.8090 H   0  0  0  0  0  0  0  0  0  0  0  0
   -2.3390    0.6980   -3.7720 H   0  0  0  0  0  0  0  0  0  0  0  0
   -1.5050   -0.8370   -2.4940 C   0  0  3  0  0  0  0  0  0  0  0  0
   -0.7270   -0.9220   -1.3000 O   0  0  0  0  0  0  0  0  0  0  0  0
   -0.9560   -1.2520   -3.3460 H   0  0  0  0  0  0  0  0  0  0  0  0
   -2.7220   -1.5850   -2.3660 O   0  0  0  0  0  0  0  0  0  0  0  0
    2.7730   -1.8090   -1.6750 C   0  0  3  0  0  0  0  0  0  0  0  0
    3.6210   -1.1800   -1.9640 H   0  0  0  0  0  0  0  0  0  0  0  0
    3.1300   -3.1530   -2.0070 O   0  0  0  0  0  0  0  0  0  0  0  0
    2.3400   -3.7230   -1.8160 H   0  0  0  0  0  0  0  0  0  0  0  0
    1.4670   -1.3890   -2.3370 C   0  0  3  0  0  0  0  0  0  0  0  0
    1.3220   -1.8330   -3.3270 H   0  0  0  0  0  0  0  0  0  0  0  0
    1.4310    0.0470   -2.5000 O   0  0  0  0  0  0  0  0  0  0  0  0
    1.8160    0.4310   -1.6610 H   0  0  0  0  0  0  0  0  0  0  0  0
    0.3790   -1.8350   -1.3320 C   0  0  3  0  0  0  0  0  0  0  0  0
   -0.1110   -3.2920   -1.5300 C   0  0  0  0  0  0  0  0  0  0  0  0
   -0.6950   -3.3980   -2.4480 H   0  0  0  0  0  0  0  0  0  0  0  0
   -0.7500   -3.5840   -0.6890 H   0  0  0  0  0  0  0  0  0  0  0  0
    0.9710   -4.2280   -1.6060 O   0  0  0  0  0  0  0  0  0  0  0  0
    0.5620   -5.1160   -1.5900 H   0  0  0  0  0  0  0  0  0  0  0  0
    1.0210   -1.7940   -0.0330 O   0  0  0  0  0  0  0  0  0  0  0  0
    2.4550   -1.6950   -0.1830 C   0  0  3  0  0  0  0  0  0  0  0  0
    2.8930   -2.5190    0.3900 H   0  0  0  0  0  0  0  0  0  0  0  0
    2.9060   -0.3650    0.4320 C   0  0  0  0  0  0  0  0  0  0  0  0
    3.9970   -0.3350    0.5150 H   0  0  0  0  0  0  0  0  0  0  0  0
    2.4620   -0.2310    1.4240 H   0  0  0  0  0  0  0  0  0  0  0  0
    2.5000    0.7410   -0.3820 O   0  0  0  0  0  0  0  0  0  0  0  0
    2.7470    1.5450    0.1160 H   0  0  0  0  0  0  0  0  0  0  0  0
  1  2  1  0  0  0  0
  1  7  1  0  0  0  0
  1  8  1  0  0  0  0
  1 23  1  0  0  0  0
  2  3  1  0  0  0  0
  2  4  1  0  0  0  0
  2  6  1  0  0  0  0
  4  5  1  0  0  0  0
  8  9  1  0  0  0  0
  8 11  1  0  0  0  0
  8 12  1  0  0  0  0
  9 10  1  0  0  0  0
 12 13  1  0  0  0  0
 12 14  1  0  0  0  0
 12 16  1  0  0  0  0
 14 15  1  0  0  0  0
 16 17  1  0  0  0  0
 16 19  1  0  0  0  0
 16 20  1  0  0  0  0
 17 18  1  0  0  0  0
 20 21  1  0  0  0  0
 20 22  1  0  0  0  0
 20 23  1  0  0  0  0
 21 32  1  0  0  0  0
 24 25  1  0  0  0  0
 24 26  1  0  0  0  0
 24 28  1  0  0  0  0
 24 39  1  0  0  0  0
 26 27  1  0  0  0  0
 28 29  1  0  0  0  0
 28 30  1  0  0  0  0
 28 32  1  0  0  0  0
 30 31  1  0  0  0  0
 32 33  1  0  0  0  0
 32 38  1  0  0  0  0
 33 34  1  0  0  0  0
 33 35  1  0  0  0  0
 33 36  1  0  0  0  0
 36 37  1  0  0  0  0
 38 39  1  0  0  0  0
 39 40  1  0  0  0  0
 39 41  1  0  0  0  0
 41 42  1  0  0  0  0
 41 43  1  0  0  0  0
 41 44  1  0  0  0  0
 44 45  1  0  0  0  0
M  END
$$$$
