# Supplementary material for: Molecular Modeling to Estimate the Diffusion Coefficients of Drugs and Other Small Molecules
Source: Molecules. 2020 Nov 16;25(22):5340. doi: 10.3390/molecules25225340 (PMC7709040; doi:10.3390/molecules25225340)
Supplement: Supplementary file 1 [file molecules-25-05340-s001.zip › SupplmntFiles/MolFiles/sucrose/sucrose_11.mol]

  MOE2016           3D

 45 46  0  0  1  0  0  0  0  0999 V2000
   -0.2800   -2.1200    1.0030 C   0  0  3  0  0  0  0  0  0  0  0  0
   -0.7980   -2.7040    2.3240 C   0  0  0  0  0  0  0  0  0  0  0  0
   -0.7030   -1.9740    3.1350 H   0  0  0  0  0  0  0  0  0  0  0  0
   -0.0530   -3.8730    2.6700 O   0  0  0  0  0  0  0  0  0  0  0  0
   -0.4560   -4.2300    3.4850 H   0  0  0  0  0  0  0  0  0  0  0  0
   -1.8580   -2.9650    2.2340 H   0  0  0  0  0  0  0  0  0  0  0  0
   -0.5390   -2.8320    0.2080 H   0  0  0  0  0  0  0  0  0  0  0  0
    1.2500   -1.9540    1.0510 C   0  0  3  0  0  0  0  0  0  0  0  0
    1.9190   -3.2120    1.1900 O   0  0  0  0  0  0  0  0  0  0  0  0
    1.3760   -3.7270    1.8380 H   0  0  0  0  0  0  0  0  0  0  0  0
    1.5390   -1.3420    1.9150 H   0  0  0  0  0  0  0  0  0  0  0  0
    1.7430   -1.2780   -0.2260 C   0  0  3  0  0  0  0  0  0  0  0  0
    1.6380   -1.9410   -1.0940 H   0  0  0  0  0  0  0  0  0  0  0  0
    3.1410   -0.9880   -0.1190 O   0  0  0  0  0  0  0  0  0  0  0  0
    3.5430   -1.8200    0.2030 H   0  0  0  0  0  0  0  0  0  0  0  0
    0.9890    0.0300   -0.4340 C   0  0  3  0  0  0  0  0  0  0  0  0
    1.4020    0.6430   -1.6650 O   0  0  0  0  0  0  0  0  0  0  0  0
    2.3820    0.5810   -1.6480 H   0  0  0  0  0  0  0  0  0  0  0  0
    1.2420    0.7280    0.3740 H   0  0  0  0  0  0  0  0  0  0  0  0
   -0.5220   -0.2280   -0.4450 C   0  0  3  0  0  0  0  0  0  0  0  0
   -0.8580   -1.0200   -1.5870 O   0  0  0  0  0  0  0  0  0  0  0  0
   -1.0200    0.7460   -0.4900 H   0  0  0  0  0  0  0  0  0  0  0  0
   -0.9410   -0.8690    0.7640 O   0  0  0  0  0  0  0  0  0  0  0  0
   -2.4670    0.7030   -4.3770 C   0  0  3  0  0  0  0  0  0  0  0  0
   -2.0370    1.2610   -5.2150 H   0  0  0  0  0  0  0  0  0  0  0  0
   -3.7690    1.2450   -4.1610 O   0  0  0  0  0  0  0  0  0  0  0  0
   -4.1840    0.7330   -3.4190 H   0  0  0  0  0  0  0  0  0  0  0  0
   -1.6060    0.7580   -3.1240 C   0  0  3  0  0  0  0  0  0  0  0  0
   -1.7490    1.6600   -2.5220 H   0  0  0  0  0  0  0  0  0  0  0  0
   -0.2370    0.7150   -3.5870 O   0  0  0  0  0  0  0  0  0  0  0  0
    0.3610    0.6990   -2.7930 H   0  0  0  0  0  0  0  0  0  0  0  0
   -1.9580   -0.5490   -2.3770 C   0  0  3  0  0  0  0  0  0  0  0  0
   -3.2530   -0.5220   -1.5190 C   0  0  0  0  0  0  0  0  0  0  0  0
   -3.1410    0.1170   -0.6390 H   0  0  0  0  0  0  0  0  0  0  0  0
   -3.4710   -1.5370   -1.1650 H   0  0  0  0  0  0  0  0  0  0  0  0
   -4.4000   -0.0540   -2.2320 O   0  0  0  0  0  0  0  0  0  0  0  0
   -5.1690   -0.2460   -1.6590 H   0  0  0  0  0  0  0  0  0  0  0  0
   -2.1860   -1.5030   -3.4450 O   0  0  0  0  0  0  0  0  0  0  0  0
   -2.5230   -0.8000   -4.6670 C   0  0  3  0  0  0  0  0  0  0  0  0
   -3.5360   -1.1170   -4.9390 H   0  0  0  0  0  0  0  0  0  0  0  0
   -1.5550   -1.2570   -5.7700 C   0  0  0  0  0  0  0  0  0  0  0  0
   -1.9430   -0.9490   -6.7460 H   0  0  0  0  0  0  0  0  0  0  0  0
   -1.4700   -2.3480   -5.7650 H   0  0  0  0  0  0  0  0  0  0  0  0
   -0.2330   -0.7340   -5.6700 O   0  0  0  0  0  0  0  0  0  0  0  0
   -0.1300   -0.2500   -4.8140 H   0  0  0  0  0  0  0  0  0  0  0  0
  1  2  1  0  0  0  0
  1  7  1  0  0  0  0
  1  8  1  0  0  0  0
  1 23  1  0  0  0  0
  2  3  1  0  0  0  0
  2  4  1  0  0  0  0
  2  6  1  0  0  0  0
  4  5  1  0  0  0  0
  8  9  1  0  0  0  0
  8 11  1  0  0  0  0
  8 12  1  0  0  0  0
  9 10  1  0  0  0  0
 12 13  1  0  0  0  0
 12 14  1  0  0  0  0
 12 16  1  0  0  0  0
 14 15  1  0  0  0  0
 16 17  1  0  0  0  0
 16 19  1  0  0  0  0
 16 20  1  0  0  0  0
 17 18  1  0  0  0  0
 20 21  1  0  0  0  0
 20 22  1  0  0  0  0
 20 23  1  0  0  0  0
 21 32  1  0  0  0  0
 24 25  1  0  0  0  0
 24 26  1  0  0  0  0
 24 28  1  0  0  0  0
 24 39  1  0  0  0  0
 26 27  1  0  0  0  0
 28 29  1  0  0  0  0
 28 30  1  0  0  0  0
 28 32  1  0  0  0  0
 30 31  1  0  0  0  0
 32 33  1  0  0  0  0
 32 38  1  0  0  0  0
 33 34  1  0  0  0  0
 33 35  1  0  0  0  0
 33 36  1  0  0  0  0
 36 37  1  0  0  0  0
 38 39  1  0  0  0  0
 39 40  1  0  0  0  0
 39 41  1  0  0  0  0
 41 42  1  0  0  0  0
 41 43  1  0  0  0  0
 41 44  1  0  0  0  0
 44 45  1  0  0  0  0
M  END
$$$$
