# Supplementary material for: Molecular Modeling to Estimate the Diffusion Coefficients of Drugs and Other Small Molecules
Source: Molecules. 2020 Nov 16;25(22):5340. doi: 10.3390/molecules25225340 (PMC7709040; doi:10.3390/molecules25225340)
Supplement: Supplementary file 1 [file molecules-25-05340-s001.zip › SupplmntFiles/MolFiles/sucrose/sucrose_12.mol]

  MOE2016           3D

 45 46  0  0  1  0  0  0  0  0999 V2000
   -0.6210   -2.4930   -2.9210 C   0  0  3  0  0  0  0  0  0  0  0  0
    0.3720   -3.1760   -3.8700 C   0  0  0  0  0  0  0  0  0  0  0  0
    0.1650   -2.9080   -4.9120 H   0  0  0  0  0  0  0  0  0  0  0  0
    0.2750   -4.5960   -3.7320 O   0  0  0  0  0  0  0  0  0  0  0  0
    1.0030   -4.9700   -4.2640 H   0  0  0  0  0  0  0  0  0  0  0  0
    1.3960   -2.8650   -3.6430 H   0  0  0  0  0  0  0  0  0  0  0  0
   -0.2710   -2.6850   -1.8980 H   0  0  0  0  0  0  0  0  0  0  0  0
   -2.0270   -3.0950   -3.0890 C   0  0  3  0  0  0  0  0  0  0  0  0
   -2.0560   -4.4790   -2.7270 O   0  0  0  0  0  0  0  0  0  0  0  0
   -1.2170   -4.8610   -3.0910 H   0  0  0  0  0  0  0  0  0  0  0  0
   -2.3480   -3.0310   -4.1370 H   0  0  0  0  0  0  0  0  0  0  0  0
   -3.0280   -2.3510   -2.2110 C   0  0  3  0  0  0  0  0  0  0  0  0
   -2.8490   -2.5510   -1.1480 H   0  0  0  0  0  0  0  0  0  0  0  0
   -4.3570   -2.8150   -2.4770 O   0  0  0  0  0  0  0  0  0  0  0  0
   -4.2840   -3.7910   -2.4750 H   0  0  0  0  0  0  0  0  0  0  0  0
   -2.9600   -0.8590   -2.5110 C   0  0  3  0  0  0  0  0  0  0  0  0
   -3.8700   -0.1510   -1.6500 O   0  0  0  0  0  0  0  0  0  0  0  0
   -4.6930   -0.6860   -1.6820 H   0  0  0  0  0  0  0  0  0  0  0  0
   -3.2910   -0.6790   -3.5410 H   0  0  0  0  0  0  0  0  0  0  0  0
   -1.5210   -0.3510   -2.3330 C   0  0  3  0  0  0  0  0  0  0  0  0
   -1.1180   -0.4860   -0.9670 O   0  0  0  0  0  0  0  0  0  0  0  0
   -1.4850    0.6920   -2.6640 H   0  0  0  0  0  0  0  0  0  0  0  0
   -0.6100   -1.0790   -3.1740 O   0  0  0  0  0  0  0  0  0  0  0  0
    1.5250    0.0170    0.1660 C   0  0  3  0  0  0  0  0  0  0  0  0
    1.5160   -0.9740   -0.3010 H   0  0  0  0  0  0  0  0  0  0  0  0
    2.6030    0.0570    1.0890 O   0  0  0  0  0  0  0  0  0  0  0  0
    2.3790   -0.5700    1.8020 H   0  0  0  0  0  0  0  0  0  0  0  0
    0.2000    0.3140    0.8410 C   0  0  3  0  0  0  0  0  0  0  0  0
    0.3250    1.1220    1.5710 H   0  0  0  0  0  0  0  0  0  0  0  0
   -0.3000   -0.8310    1.5240 O   0  0  0  0  0  0  0  0  0  0  0  0
   -0.7300   -1.3830    0.8380 H   0  0  0  0  0  0  0  0  0  0  0  0
   -0.6640    0.7350   -0.3590 C   0  0  3  0  0  0  0  0  0  0  0  0
   -1.8450    1.5990    0.1300 C   0  0  0  0  0  0  0  0  0  0  0  0
   -1.4710    2.5290    0.5720 H   0  0  0  0  0  0  0  0  0  0  0  0
   -2.4320    1.0650    0.8850 H   0  0  0  0  0  0  0  0  0  0  0  0
   -2.7430    1.9770   -0.9120 O   0  0  0  0  0  0  0  0  0  0  0  0
   -3.2920    1.1790   -1.1260 H   0  0  0  0  0  0  0  0  0  0  0  0
    0.2330    1.4620   -1.2200 O   0  0  0  0  0  0  0  0  0  0  0  0
    1.5940    1.1550   -0.8430 C   0  0  3  0  0  0  0  0  0  0  0  0
    2.0070    2.0590   -0.3790 H   0  0  0  0  0  0  0  0  0  0  0  0
    2.4170    0.8380   -2.0890 C   0  0  0  0  0  0  0  0  0  0  0  0
    3.4740    0.7240   -1.8300 H   0  0  0  0  0  0  0  0  0  0  0  0
    2.3230    1.6410   -2.8270 H   0  0  0  0  0  0  0  0  0  0  0  0
    1.9940   -0.3690   -2.7160 O   0  0  0  0  0  0  0  0  0  0  0  0
    1.0320   -0.2940   -2.8990 H   0  0  0  0  0  0  0  0  0  0  0  0
  1  2  1  0  0  0  0
  1  7  1  0  0  0  0
  1  8  1  0  0  0  0
  1 23  1  0  0  0  0
  2  3  1  0  0  0  0
  2  4  1  0  0  0  0
  2  6  1  0  0  0  0
  4  5  1  0  0  0  0
  8  9  1  0  0  0  0
  8 11  1  0  0  0  0
  8 12  1  0  0  0  0
  9 10  1  0  0  0  0
 12 13  1  0  0  0  0
 12 14  1  0  0  0  0
 12 16  1  0  0  0  0
 14 15  1  0  0  0  0
 16 17  1  0  0  0  0
 16 19  1  0  0  0  0
 16 20  1  0  0  0  0
 17 18  1  0  0  0  0
 20 21  1  0  0  0  0
 20 22  1  0  0  0  0
 20 23  1  0  0  0  0
 21 32  1  0  0  0  0
 24 25  1  0  0  0  0
 24 26  1  0  0  0  0
 24 28  1  0  0  0  0
 24 39  1  0  0  0  0
 26 27  1  0  0  0  0
 28 29  1  0  0  0  0
 28 30  1  0  0  0  0
 28 32  1  0  0  0  0
 30 31  1  0  0  0  0
 32 33  1  0  0  0  0
 32 38  1  0  0  0  0
 33 34  1  0  0  0  0
 33 35  1  0  0  0  0
 33 36  1  0  0  0  0
 36 37  1  0  0  0  0
 38 39  1  0  0  0  0
 39 40  1  0  0  0  0
 39 41  1  0  0  0  0
 41 42  1  0  0  0  0
 41 43  1  0  0  0  0
 41 44  1  0  0  0  0
 44 45  1  0  0  0  0
M  END
$$$$
