# Supplementary material for: Molecular Modeling to Estimate the Diffusion Coefficients of Drugs and Other Small Molecules
Source: Molecules. 2020 Nov 16;25(22):5340. doi: 10.3390/molecules25225340 (PMC7709040; doi:10.3390/molecules25225340)
Supplement: Supplementary file 1 [file molecules-25-05340-s001.zip › SupplmntFiles/MolFiles/sucrose/sucrose_13.mol]

  MOE2016           3D

 45 46  0  0  1  0  0  0  0  0999 V2000
   -0.2150   -3.1510    0.0480 C   0  0  3  0  0  0  0  0  0  0  0  0
   -0.7980   -4.1880    1.0110 C   0  0  0  0  0  0  0  0  0  0  0  0
   -0.5150   -5.2070    0.7330 H   0  0  0  0  0  0  0  0  0  0  0  0
   -2.2240   -4.0940    0.9930 O   0  0  0  0  0  0  0  0  0  0  0  0
   -2.4150   -3.1390    1.0680 H   0  0  0  0  0  0  0  0  0  0  0  0
   -0.4750   -3.9970    2.0400 H   0  0  0  0  0  0  0  0  0  0  0  0
   -0.5850   -3.3860   -0.9590 H   0  0  0  0  0  0  0  0  0  0  0  0
    1.3160   -3.1550    0.0860 C   0  0  3  0  0  0  0  0  0  0  0  0
    1.8420   -4.4010   -0.3700 O   0  0  0  0  0  0  0  0  0  0  0  0
    2.8000   -4.2450   -0.4940 H   0  0  0  0  0  0  0  0  0  0  0  0
    1.6690   -3.0170    1.1160 H   0  0  0  0  0  0  0  0  0  0  0  0
    1.8630   -2.0260   -0.7850 C   0  0  3  0  0  0  0  0  0  0  0  0
    1.6890   -2.2310   -1.8480 H   0  0  0  0  0  0  0  0  0  0  0  0
    3.2880   -1.9740   -0.6250 O   0  0  0  0  0  0  0  0  0  0  0  0
    3.5520   -1.1130   -1.0090 H   0  0  0  0  0  0  0  0  0  0  0  0
    1.2440   -0.6950   -0.3690 C   0  0  3  0  0  0  0  0  0  0  0  0
    1.7670    0.3300   -1.2220 O   0  0  0  0  0  0  0  0  0  0  0  0
    1.0140    0.8910   -1.5370 H   0  0  0  0  0  0  0  0  0  0  0  0
    1.5740   -0.4530    0.6490 H   0  0  0  0  0  0  0  0  0  0  0  0
   -0.2910   -0.7940   -0.3960 C   0  0  3  0  0  0  0  0  0  0  0  0
   -0.7410   -0.9730   -1.7400 O   0  0  0  0  0  0  0  0  0  0  0  0
   -0.6890    0.1360    0.0240 H   0  0  0  0  0  0  0  0  0  0  0  0
   -0.7440   -1.8650    0.4400 O   0  0  0  0  0  0  0  0  0  0  0  0
   -2.4200    1.7910   -3.3240 C   0  0  3  0  0  0  0  0  0  0  0  0
   -1.9920    2.6870   -3.7840 H   0  0  0  0  0  0  0  0  0  0  0  0
   -3.7670    2.1100   -2.9610 O   0  0  0  0  0  0  0  0  0  0  0  0
   -4.1330    1.3370   -2.4570 H   0  0  0  0  0  0  0  0  0  0  0  0
   -1.6300    1.2970   -2.1220 C   0  0  3  0  0  0  0  0  0  0  0  0
   -1.9280    1.7790   -1.1860 H   0  0  0  0  0  0  0  0  0  0  0  0
   -0.2210    1.5630   -2.3050 O   0  0  0  0  0  0  0  0  0  0  0  0
    0.0000    1.3030   -3.2410 H   0  0  0  0  0  0  0  0  0  0  0  0
   -1.9110   -0.2280   -2.1040 C   0  0  3  0  0  0  0  0  0  0  0  0
   -3.1380   -0.6250   -1.2440 C   0  0  0  0  0  0  0  0  0  0  0  0
   -2.9510   -0.4710   -0.1780 H   0  0  0  0  0  0  0  0  0  0  0  0
   -3.3720   -1.6840   -1.3970 H   0  0  0  0  0  0  0  0  0  0  0  0
   -4.3000    0.1390   -1.5880 O   0  0  0  0  0  0  0  0  0  0  0  0
   -5.0470   -0.2690   -1.1060 H   0  0  0  0  0  0  0  0  0  0  0  0
   -2.2510   -0.5920   -3.4670 O   0  0  0  0  0  0  0  0  0  0  0  0
   -2.4040    0.5930   -4.2750 C   0  0  3  0  0  0  0  0  0  0  0  0
   -3.3450    0.5090   -4.8290 H   0  0  0  0  0  0  0  0  0  0  0  0
   -1.2340    0.6170   -5.2610 C   0  0  0  0  0  0  0  0  0  0  0  0
   -1.2290    1.5410   -5.8480 H   0  0  0  0  0  0  0  0  0  0  0  0
   -1.2850   -0.2340   -5.9490 H   0  0  0  0  0  0  0  0  0  0  0  0
    0.0050    0.5230   -4.5500 O   0  0  0  0  0  0  0  0  0  0  0  0
    0.0750   -0.4230   -4.2940 H   0  0  0  0  0  0  0  0  0  0  0  0
  1  2  1  0  0  0  0
  1  7  1  0  0  0  0
  1  8  1  0  0  0  0
  1 23  1  0  0  0  0
  2  3  1  0  0  0  0
  2  4  1  0  0  0  0
  2  6  1  0  0  0  0
  4  5  1  0  0  0  0
  8  9  1  0  0  0  0
  8 11  1  0  0  0  0
  8 12  1  0  0  0  0
  9 10  1  0  0  0  0
 12 13  1  0  0  0  0
 12 14  1  0  0  0  0
 12 16  1  0  0  0  0
 14 15  1  0  0  0  0
 16 17  1  0  0  0  0
 16 19  1  0  0  0  0
 16 20  1  0  0  0  0
 17 18  1  0  0  0  0
 20 21  1  0  0  0  0
 20 22  1  0  0  0  0
 20 23  1  0  0  0  0
 21 32  1  0  0  0  0
 24 25  1  0  0  0  0
 24 26  1  0  0  0  0
 24 28  1  0  0  0  0
 24 39  1  0  0  0  0
 26 27  1  0  0  0  0
 28 29  1  0  0  0  0
 28 30  1  0  0  0  0
 28 32  1  0  0  0  0
 30 31  1  0  0  0  0
 32 33  1  0  0  0  0
 32 38  1  0  0  0  0
 33 34  1  0  0  0  0
 33 35  1  0  0  0  0
 33 36  1  0  0  0  0
 36 37  1  0  0  0  0
 38 39  1  0  0  0  0
 39 40  1  0  0  0  0
 39 41  1  0  0  0  0
 41 42  1  0  0  0  0
 41 43  1  0  0  0  0
 41 44  1  0  0  0  0
 44 45  1  0  0  0  0
M  END
$$$$
