# Supplementary material for: Molecular Modeling to Estimate the Diffusion Coefficients of Drugs and Other Small Molecules
Source: Molecules. 2020 Nov 16;25(22):5340. doi: 10.3390/molecules25225340 (PMC7709040; doi:10.3390/molecules25225340)
Supplement: Supplementary file 1 [file molecules-25-05340-s001.zip › SupplmntFiles/MolFiles/sucrose/sucrose_14.mol]

  MOE2016           3D

 45 46  0  0  1  0  0  0  0  0999 V2000
   -0.2370   -2.2170   -3.2140 C   0  0  3  0  0  0  0  0  0  0  0  0
    0.9870   -2.5800   -4.0690 C   0  0  0  0  0  0  0  0  0  0  0  0
    1.0170   -3.6500   -4.2950 H   0  0  0  0  0  0  0  0  0  0  0  0
    2.2050   -2.2770   -3.3860 O   0  0  0  0  0  0  0  0  0  0  0  0
    2.1320   -1.3680   -2.9990 H   0  0  0  0  0  0  0  0  0  0  0  0
    0.9890   -2.0220   -5.0110 H   0  0  0  0  0  0  0  0  0  0  0  0
   -0.0080   -2.4870   -2.1750 H   0  0  0  0  0  0  0  0  0  0  0  0
   -1.4930   -2.9550   -3.6920 C   0  0  3  0  0  0  0  0  0  0  0  0
   -1.3480   -4.3670   -3.5500 O   0  0  0  0  0  0  0  0  0  0  0  0
   -2.2460   -4.7320   -3.6870 H   0  0  0  0  0  0  0  0  0  0  0  0
   -1.6730   -2.7510   -4.7550 H   0  0  0  0  0  0  0  0  0  0  0  0
   -2.7050   -2.5080   -2.8760 C   0  0  3  0  0  0  0  0  0  0  0  0
   -2.6330   -2.8610   -1.8400 H   0  0  0  0  0  0  0  0  0  0  0  0
   -3.8790   -3.1300   -3.4170 O   0  0  0  0  0  0  0  0  0  0  0  0
   -4.6290   -2.6210   -3.0470 H   0  0  0  0  0  0  0  0  0  0  0  0
   -2.8470   -0.9930   -2.9340 C   0  0  3  0  0  0  0  0  0  0  0  0
   -3.9900   -0.6120   -2.1610 O   0  0  0  0  0  0  0  0  0  0  0  0
   -3.7170   -0.3860   -1.2380 H   0  0  0  0  0  0  0  0  0  0  0  0
   -3.0690   -0.7050   -3.9690 H   0  0  0  0  0  0  0  0  0  0  0  0
   -1.5370   -0.3200   -2.4950 C   0  0  3  0  0  0  0  0  0  0  0  0
   -1.2640   -0.6040   -1.1260 O   0  0  0  0  0  0  0  0  0  0  0  0
   -1.6290    0.7570   -2.6680 H   0  0  0  0  0  0  0  0  0  0  0  0
   -0.4320   -0.7820   -3.2890 O   0  0  0  0  0  0  0  0  0  0  0  0
    1.0110   -0.1640    0.5890 C   0  0  3  0  0  0  0  0  0  0  0  0
    1.1460   -1.0860    0.0130 H   0  0  0  0  0  0  0  0  0  0  0  0
    1.8730   -0.2150    1.7140 O   0  0  0  0  0  0  0  0  0  0  0  0
    1.5560   -0.9440    2.2790 H   0  0  0  0  0  0  0  0  0  0  0  0
   -0.4380    0.0270    1.0030 C   0  0  3  0  0  0  0  0  0  0  0  0
   -0.5020    0.7580    1.8180 H   0  0  0  0  0  0  0  0  0  0  0  0
   -1.0470   -1.1820    1.4420 O   0  0  0  0  0  0  0  0  0  0  0  0
   -1.1630   -1.7310    0.6380 H   0  0  0  0  0  0  0  0  0  0  0  0
   -1.0380    0.5560   -0.3030 C   0  0  3  0  0  0  0  0  0  0  0  0
   -2.3670    1.2850   -0.0610 C   0  0  0  0  0  0  0  0  0  0  0  0
   -2.6710    1.8470   -0.9500 H   0  0  0  0  0  0  0  0  0  0  0  0
   -2.2940    2.0110    0.7570 H   0  0  0  0  0  0  0  0  0  0  0  0
   -3.4080    0.3420    0.2250 O   0  0  0  0  0  0  0  0  0  0  0  0
   -3.1750   -0.0920    1.0710 H   0  0  0  0  0  0  0  0  0  0  0  0
   -0.0360    1.4230   -0.8560 O   0  0  0  0  0  0  0  0  0  0  0  0
    1.2350    1.0960   -0.2430 C   0  0  3  0  0  0  0  0  0  0  0  0
    1.5130    1.9370    0.4050 H   0  0  0  0  0  0  0  0  0  0  0  0
    2.2950    0.9510   -1.3310 C   0  0  0  0  0  0  0  0  0  0  0  0
    3.2620    0.6640   -0.9060 H   0  0  0  0  0  0  0  0  0  0  0  0
    2.4160    1.8960   -1.8700 H   0  0  0  0  0  0  0  0  0  0  0  0
    1.9150   -0.0330   -2.2930 O   0  0  0  0  0  0  0  0  0  0  0  0
    0.9960    0.1970   -2.5670 H   0  0  0  0  0  0  0  0  0  0  0  0
  1  2  1  0  0  0  0
  1  7  1  0  0  0  0
  1  8  1  0  0  0  0
  1 23  1  0  0  0  0
  2  3  1  0  0  0  0
  2  4  1  0  0  0  0
  2  6  1  0  0  0  0
  4  5  1  0  0  0  0
  8  9  1  0  0  0  0
  8 11  1  0  0  0  0
  8 12  1  0  0  0  0
  9 10  1  0  0  0  0
 12 13  1  0  0  0  0
 12 14  1  0  0  0  0
 12 16  1  0  0  0  0
 14 15  1  0  0  0  0
 16 17  1  0  0  0  0
 16 19  1  0  0  0  0
 16 20  1  0  0  0  0
 17 18  1  0  0  0  0
 20 21  1  0  0  0  0
 20 22  1  0  0  0  0
 20 23  1  0  0  0  0
 21 32  1  0  0  0  0
 24 25  1  0  0  0  0
 24 26  1  0  0  0  0
 24 28  1  0  0  0  0
 24 39  1  0  0  0  0
 26 27  1  0  0  0  0
 28 29  1  0  0  0  0
 28 30  1  0  0  0  0
 28 32  1  0  0  0  0
 30 31  1  0  0  0  0
 32 33  1  0  0  0  0
 32 38  1  0  0  0  0
 33 34  1  0  0  0  0
 33 35  1  0  0  0  0
 33 36  1  0  0  0  0
 36 37  1  0  0  0  0
 38 39  1  0  0  0  0
 39 40  1  0  0  0  0
 39 41  1  0  0  0  0
 41 42  1  0  0  0  0
 41 43  1  0  0  0  0
 41 44  1  0  0  0  0
 44 45  1  0  0  0  0
M  END
$$$$
