# Supplementary material for: Molecular Modeling to Estimate the Diffusion Coefficients of Drugs and Other Small Molecules
Source: Molecules. 2020 Nov 16;25(22):5340. doi: 10.3390/molecules25225340 (PMC7709040; doi:10.3390/molecules25225340)
Supplement: Supplementary file 1 [file molecules-25-05340-s001.zip › SupplmntFiles/MolFiles/sucrose/sucrose_15.mol]

  MOE2016           3D

 45 46  0  0  1  0  0  0  0  0999 V2000
   -0.9210   -2.8090   -2.5950 C   0  0  3  0  0  0  0  0  0  0  0  0
   -1.9820   -3.9120   -2.7240 C   0  0  0  0  0  0  0  0  0  0  0  0
   -1.9670   -4.3740   -3.7140 H   0  0  0  0  0  0  0  0  0  0  0  0
   -3.2980   -3.3860   -2.5530 O   0  0  0  0  0  0  0  0  0  0  0  0
   -3.3080   -2.8140   -1.7430 H   0  0  0  0  0  0  0  0  0  0  0  0
   -1.8360   -4.6930   -1.9720 H   0  0  0  0  0  0  0  0  0  0  0  0
   -1.3230   -1.8990   -3.0610 H   0  0  0  0  0  0  0  0  0  0  0  0
    0.4080   -3.2040   -3.2580 C   0  0  3  0  0  0  0  0  0  0  0  0
    0.2910   -3.3690   -4.6720 O   0  0  0  0  0  0  0  0  0  0  0  0
   -0.1390   -4.2240   -4.8510 H   0  0  0  0  0  0  0  0  0  0  0  0
    0.7920   -4.1450   -2.8420 H   0  0  0  0  0  0  0  0  0  0  0  0
    1.4360   -2.0950   -3.0270 C   0  0  3  0  0  0  0  0  0  0  0  0
    1.1640   -1.1860   -3.5790 H   0  0  0  0  0  0  0  0  0  0  0  0
    2.7110   -2.4950   -3.5450 O   0  0  0  0  0  0  0  0  0  0  0  0
    2.5240   -2.8100   -4.4520 H   0  0  0  0  0  0  0  0  0  0  0  0
    1.5870   -1.8030   -1.5410 C   0  0  3  0  0  0  0  0  0  0  0  0
    2.4850   -0.6930   -1.3680 O   0  0  0  0  0  0  0  0  0  0  0  0
    3.2620   -0.9280   -1.9210 H   0  0  0  0  0  0  0  0  0  0  0  0
    2.0410   -2.6690   -1.0440 H   0  0  0  0  0  0  0  0  0  0  0  0
    0.2190   -1.5090   -0.9150 C   0  0  3  0  0  0  0  0  0  0  0  0
   -0.2930   -0.2800   -1.4240 O   0  0  0  0  0  0  0  0  0  0  0  0
    0.3420   -1.4660    0.1720 H   0  0  0  0  0  0  0  0  0  0  0  0
   -0.7200   -2.5600   -1.1830 O   0  0  0  0  0  0  0  0  0  0  0  0
   -2.8200    1.0950   -1.2280 C   0  0  3  0  0  0  0  0  0  0  0  0
   -2.8560    0.3540   -2.0350 H   0  0  0  0  0  0  0  0  0  0  0  0
   -3.8560    2.0400   -1.4540 O   0  0  0  0  0  0  0  0  0  0  0  0
   -3.6020    2.5350   -2.2560 H   0  0  0  0  0  0  0  0  0  0  0  0
   -1.4590    1.7650   -1.1530 C   0  0  3  0  0  0  0  0  0  0  0  0
   -1.5280    2.6970   -0.5800 H   0  0  0  0  0  0  0  0  0  0  0  0
   -0.9820    2.0740   -2.4570 O   0  0  0  0  0  0  0  0  0  0  0  0
   -0.4080    1.3250   -2.7150 H   0  0  0  0  0  0  0  0  0  0  0  0
   -0.6520    0.6840   -0.4180 C   0  0  3  0  0  0  0  0  0  0  0  0
    0.5940    1.2470    0.2860 C   0  0  0  0  0  0  0  0  0  0  0  0
    1.0150    0.5230    0.9910 H   0  0  0  0  0  0  0  0  0  0  0  0
    0.3340    2.1300    0.8800 H   0  0  0  0  0  0  0  0  0  0  0  0
    1.6160    1.6040   -0.6400 O   0  0  0  0  0  0  0  0  0  0  0  0
    1.9940    0.7510   -0.9770 H   0  0  0  0  0  0  0  0  0  0  0  0
   -1.5640    0.1210    0.5460 O   0  0  0  0  0  0  0  0  0  0  0  0
   -2.9140    0.4660    0.1560 C   0  0  3  0  0  0  0  0  0  0  0  0
   -3.2950    1.1930    0.8830 H   0  0  0  0  0  0  0  0  0  0  0  0
   -3.7830   -0.7870    0.2170 C   0  0  0  0  0  0  0  0  0  0  0  0
   -4.7990   -0.5860   -0.1360 H   0  0  0  0  0  0  0  0  0  0  0  0
   -3.8370   -1.1610    1.2440 H   0  0  0  0  0  0  0  0  0  0  0  0
   -3.2260   -1.8360   -0.5780 O   0  0  0  0  0  0  0  0  0  0  0  0
   -2.2750   -1.8860   -0.3230 H   0  0  0  0  0  0  0  0  0  0  0  0
  1  2  1  0  0  0  0
  1  7  1  0  0  0  0
  1  8  1  0  0  0  0
  1 23  1  0  0  0  0
  2  3  1  0  0  0  0
  2  4  1  0  0  0  0
  2  6  1  0  0  0  0
  4  5  1  0  0  0  0
  8  9  1  0  0  0  0
  8 11  1  0  0  0  0
  8 12  1  0  0  0  0
  9 10  1  0  0  0  0
 12 13  1  0  0  0  0
 12 14  1  0  0  0  0
 12 16  1  0  0  0  0
 14 15  1  0  0  0  0
 16 17  1  0  0  0  0
 16 19  1  0  0  0  0
 16 20  1  0  0  0  0
 17 18  1  0  0  0  0
 20 21  1  0  0  0  0
 20 22  1  0  0  0  0
 20 23  1  0  0  0  0
 21 32  1  0  0  0  0
 24 25  1  0  0  0  0
 24 26  1  0  0  0  0
 24 28  1  0  0  0  0
 24 39  1  0  0  0  0
 26 27  1  0  0  0  0
 28 29  1  0  0  0  0
 28 30  1  0  0  0  0
 28 32  1  0  0  0  0
 30 31  1  0  0  0  0
 32 33  1  0  0  0  0
 32 38  1  0  0  0  0
 33 34  1  0  0  0  0
 33 35  1  0  0  0  0
 33 36  1  0  0  0  0
 36 37  1  0  0  0  0
 38 39  1  0  0  0  0
 39 40  1  0  0  0  0
 39 41  1  0  0  0  0
 41 42  1  0  0  0  0
 41 43  1  0  0  0  0
 41 44  1  0  0  0  0
 44 45  1  0  0  0  0
M  END
$$$$
