# Supplementary material for: Molecular Modeling to Estimate the Diffusion Coefficients of Drugs and Other Small Molecules
Source: Molecules. 2020 Nov 16;25(22):5340. doi: 10.3390/molecules25225340 (PMC7709040; doi:10.3390/molecules25225340)
Supplement: Supplementary file 1 [file molecules-25-05340-s001.zip › SupplmntFiles/MolFiles/sucrose/sucrose_2.mol]

  MOE2016           3D

 45 46  0  0  1  0  0  0  0  0999 V2000
    0.5530    0.2030    0.6530 C   0  0  3  0  0  0  0  0  0  0  0  0
    0.5960    1.2540    1.7690 C   0  0  0  0  0  0  0  0  0  0  0  0
    1.4270    1.9520    1.6160 H   0  0  0  0  0  0  0  0  0  0  0  0
    0.7410    0.6450    3.0500 O   0  0  0  0  0  0  0  0  0  0  0  0
    1.3360   -0.1340    2.9270 H   0  0  0  0  0  0  0  0  0  0  0  0
   -0.3230    1.8490    1.7700 H   0  0  0  0  0  0  0  0  0  0  0  0
   -0.2870   -0.4690    0.8770 H   0  0  0  0  0  0  0  0  0  0  0  0
    1.8580   -0.6040    0.6300 C   0  0  3  0  0  0  0  0  0  0  0  0
    2.0750   -1.2480    1.8930 O   0  0  0  0  0  0  0  0  0  0  0  0
    2.7790   -1.9090    1.7160 H   0  0  0  0  0  0  0  0  0  0  0  0
    2.7140    0.0630    0.4660 H   0  0  0  0  0  0  0  0  0  0  0  0
    1.8020   -1.6360   -0.4920 C   0  0  3  0  0  0  0  0  0  0  0  0
    1.0600   -2.4140   -0.2770 H   0  0  0  0  0  0  0  0  0  0  0  0
    3.0670   -2.3060   -0.5590 O   0  0  0  0  0  0  0  0  0  0  0  0
    3.0610   -2.7700   -1.4210 H   0  0  0  0  0  0  0  0  0  0  0  0
    1.5080   -0.9350   -1.8170 C   0  0  3  0  0  0  0  0  0  0  0  0
    1.4390   -1.9290   -2.8450 O   0  0  0  0  0  0  0  0  0  0  0  0
    0.6450   -1.7450   -3.4080 H   0  0  0  0  0  0  0  0  0  0  0  0
    2.3550   -0.2850   -2.0680 H   0  0  0  0  0  0  0  0  0  0  0  0
    0.2320   -0.0780   -1.6990 C   0  0  3  0  0  0  0  0  0  0  0  0
   -0.9080   -0.9240   -1.5370 O   0  0  0  0  0  0  0  0  0  0  0  0
    0.1470    0.5110   -2.6190 H   0  0  0  0  0  0  0  0  0  0  0  0
    0.3340    0.8480   -0.6090 O   0  0  0  0  0  0  0  0  0  0  0  0
   -3.1920   -1.2400   -4.2990 C   0  0  3  0  0  0  0  0  0  0  0  0
   -3.1050   -1.8620   -5.1950 H   0  0  0  0  0  0  0  0  0  0  0  0
   -4.0880   -0.1700   -4.6180 O   0  0  0  0  0  0  0  0  0  0  0  0
   -4.0930    0.4550   -3.8470 H   0  0  0  0  0  0  0  0  0  0  0  0
   -1.8550   -0.7090   -3.8050 C   0  0  3  0  0  0  0  0  0  0  0  0
   -1.5630    0.2300   -4.2850 H   0  0  0  0  0  0  0  0  0  0  0  0
   -0.8050   -1.6660   -4.0770 O   0  0  0  0  0  0  0  0  0  0  0  0
   -1.1590   -2.5590   -3.8130 H   0  0  0  0  0  0  0  0  0  0  0  0
   -2.0720   -0.5370   -2.2790 C   0  0  3  0  0  0  0  0  0  0  0  0
   -2.5750    0.8740   -1.8810 C   0  0  0  0  0  0  0  0  0  0  0  0
   -1.8060    1.6360   -2.0320 H   0  0  0  0  0  0  0  0  0  0  0  0
   -2.8570    0.8830   -0.8220 H   0  0  0  0  0  0  0  0  0  0  0  0
   -3.7210    1.2660   -2.6480 O   0  0  0  0  0  0  0  0  0  0  0  0
   -4.0440    2.0970   -2.2460 H   0  0  0  0  0  0  0  0  0  0  0  0
   -3.1410   -1.4500   -1.9160 O   0  0  0  0  0  0  0  0  0  0  0  0
   -3.7240   -2.0290   -3.1020 C   0  0  3  0  0  0  0  0  0  0  0  0
   -4.8130   -1.9460   -3.0200 H   0  0  0  0  0  0  0  0  0  0  0  0
   -3.3260   -3.5060   -3.1210 C   0  0  0  0  0  0  0  0  0  0  0  0
   -3.6560   -3.9930   -4.0440 H   0  0  0  0  0  0  0  0  0  0  0  0
   -3.7620   -4.0390   -2.2690 H   0  0  0  0  0  0  0  0  0  0  0  0
   -1.9020   -3.6290   -3.0250 O   0  0  0  0  0  0  0  0  0  0  0  0
   -1.6990   -3.4490   -2.0800 H   0  0  0  0  0  0  0  0  0  0  0  0
  1  2  1  0  0  0  0
  1  7  1  0  0  0  0
  1  8  1  0  0  0  0
  1 23  1  0  0  0  0
  2  3  1  0  0  0  0
  2  4  1  0  0  0  0
  2  6  1  0  0  0  0
  4  5  1  0  0  0  0
  8  9  1  0  0  0  0
  8 11  1  0  0  0  0
  8 12  1  0  0  0  0
  9 10  1  0  0  0  0
 12 13  1  0  0  0  0
 12 14  1  0  0  0  0
 12 16  1  0  0  0  0
 14 15  1  0  0  0  0
 16 17  1  0  0  0  0
 16 19  1  0  0  0  0
 16 20  1  0  0  0  0
 17 18  1  0  0  0  0
 20 21  1  0  0  0  0
 20 22  1  0  0  0  0
 20 23  1  0  0  0  0
 21 32  1  0  0  0  0
 24 25  1  0  0  0  0
 24 26  1  0  0  0  0
 24 28  1  0  0  0  0
 24 39  1  0  0  0  0
 26 27  1  0  0  0  0
 28 29  1  0  0  0  0
 28 30  1  0  0  0  0
 28 32  1  0  0  0  0
 30 31  1  0  0  0  0
 32 33  1  0  0  0  0
 32 38  1  0  0  0  0
 33 34  1  0  0  0  0
 33 35  1  0  0  0  0
 33 36  1  0  0  0  0
 36 37  1  0  0  0  0
 38 39  1  0  0  0  0
 39 40  1  0  0  0  0
 39 41  1  0  0  0  0
 41 42  1  0  0  0  0
 41 43  1  0  0  0  0
 41 44  1  0  0  0  0
 44 45  1  0  0  0  0
M  END
$$$$
