# Supplementary material for: Molecular Modeling to Estimate the Diffusion Coefficients of Drugs and Other Small Molecules
Source: Molecules. 2020 Nov 16;25(22):5340. doi: 10.3390/molecules25225340 (PMC7709040; doi:10.3390/molecules25225340)
Supplement: Supplementary file 1 [file molecules-25-05340-s001.zip › SupplmntFiles/MolFiles/sucrose/sucrose_3.mol]

  MOE2016           3D

 45 46  0  0  1  0  0  0  0  0999 V2000
   -1.7010   -0.0690   -3.3420 C   0  0  3  0  0  0  0  0  0  0  0  0
   -1.2120    0.5750   -4.6460 C   0  0  0  0  0  0  0  0  0  0  0  0
   -1.8480    0.3010   -5.4930 H   0  0  0  0  0  0  0  0  0  0  0  0
    0.1100    0.1360   -4.9670 O   0  0  0  0  0  0  0  0  0  0  0  0
    0.6870    0.2760   -4.1750 H   0  0  0  0  0  0  0  0  0  0  0  0
   -1.1880    1.6670   -4.5640 H   0  0  0  0  0  0  0  0  0  0  0  0
   -1.4180   -1.1300   -3.3720 H   0  0  0  0  0  0  0  0  0  0  0  0
   -3.2170    0.0770   -3.1660 C   0  0  3  0  0  0  0  0  0  0  0  0
   -3.9250   -0.5990   -4.2050 O   0  0  0  0  0  0  0  0  0  0  0  0
   -4.8550   -0.6300   -3.9020 H   0  0  0  0  0  0  0  0  0  0  0  0
   -3.5060    1.1340   -3.2100 H   0  0  0  0  0  0  0  0  0  0  0  0
   -3.6450   -0.5130   -1.8210 C   0  0  3  0  0  0  0  0  0  0  0  0
   -3.5330   -1.6040   -1.8220 H   0  0  0  0  0  0  0  0  0  0  0  0
   -5.0450   -0.2670   -1.6320 O   0  0  0  0  0  0  0  0  0  0  0  0
   -5.2080   -0.4710   -0.6890 H   0  0  0  0  0  0  0  0  0  0  0  0
   -2.8500    0.1190   -0.6850 C   0  0  3  0  0  0  0  0  0  0  0  0
   -3.2470   -0.5010    0.5450 O   0  0  0  0  0  0  0  0  0  0  0  0
   -2.4730   -0.4840    1.1630 H   0  0  0  0  0  0  0  0  0  0  0  0
   -3.1220    1.1790   -0.6070 H   0  0  0  0  0  0  0  0  0  0  0  0
   -1.3460   -0.0020   -0.9680 C   0  0  3  0  0  0  0  0  0  0  0  0
   -0.9260   -1.3660   -0.9400 O   0  0  0  0  0  0  0  0  0  0  0  0
   -0.8180    0.6000   -0.2220 H   0  0  0  0  0  0  0  0  0  0  0  0
   -1.0090    0.5660   -2.2420 O   0  0  0  0  0  0  0  0  0  0  0  0
    1.7080   -2.3750   -1.6630 C   0  0  3  0  0  0  0  0  0  0  0  0
    1.1280   -2.1850   -2.5730 H   0  0  0  0  0  0  0  0  0  0  0  0
    2.7580   -3.2730   -1.9880 O   0  0  0  0  0  0  0  0  0  0  0  0
    2.3330   -4.1160   -2.2350 H   0  0  0  0  0  0  0  0  0  0  0  0
    0.8290   -2.9220   -0.5540 C   0  0  3  0  0  0  0  0  0  0  0  0
    1.4480   -3.4050    0.2130 H   0  0  0  0  0  0  0  0  0  0  0  0
   -0.0980   -3.8810   -1.0490 O   0  0  0  0  0  0  0  0  0  0  0  0
   -0.8280   -3.3670   -1.4520 H   0  0  0  0  0  0  0  0  0  0  0  0
    0.1660   -1.6370   -0.0460 C   0  0  3  0  0  0  0  0  0  0  0  0
   -0.3550   -1.8120    1.3910 C   0  0  0  0  0  0  0  0  0  0  0  0
    0.4590   -2.0340    2.0890 H   0  0  0  0  0  0  0  0  0  0  0  0
   -1.0940   -2.6190    1.4360 H   0  0  0  0  0  0  0  0  0  0  0  0
   -1.0160   -0.6240    1.8590 O   0  0  0  0  0  0  0  0  0  0  0  0
   -0.3010    0.0120    2.0620 H   0  0  0  0  0  0  0  0  0  0  0  0
    1.1940   -0.6290   -0.1190 O   0  0  0  0  0  0  0  0  0  0  0  0
    2.2320   -1.1000   -1.0130 C   0  0  3  0  0  0  0  0  0  0  0  0
    3.1120   -1.3170   -0.3960 H   0  0  0  0  0  0  0  0  0  0  0  0
    2.6050    0.0000   -2.0070 C   0  0  0  0  0  0  0  0  0  0  0  0
    3.4250   -0.3250   -2.6540 H   0  0  0  0  0  0  0  0  0  0  0  0
    2.9150    0.9050   -1.4760 H   0  0  0  0  0  0  0  0  0  0  0  0
    1.5030    0.3570   -2.8420 O   0  0  0  0  0  0  0  0  0  0  0  0
    0.7580    0.5860   -2.2380 H   0  0  0  0  0  0  0  0  0  0  0  0
  1  2  1  0  0  0  0
  1  7  1  0  0  0  0
  1  8  1  0  0  0  0
  1 23  1  0  0  0  0
  2  3  1  0  0  0  0
  2  4  1  0  0  0  0
  2  6  1  0  0  0  0
  4  5  1  0  0  0  0
  8  9  1  0  0  0  0
  8 11  1  0  0  0  0
  8 12  1  0  0  0  0
  9 10  1  0  0  0  0
 12 13  1  0  0  0  0
 12 14  1  0  0  0  0
 12 16  1  0  0  0  0
 14 15  1  0  0  0  0
 16 17  1  0  0  0  0
 16 19  1  0  0  0  0
 16 20  1  0  0  0  0
 17 18  1  0  0  0  0
 20 21  1  0  0  0  0
 20 22  1  0  0  0  0
 20 23  1  0  0  0  0
 21 32  1  0  0  0  0
 24 25  1  0  0  0  0
 24 26  1  0  0  0  0
 24 28  1  0  0  0  0
 24 39  1  0  0  0  0
 26 27  1  0  0  0  0
 28 29  1  0  0  0  0
 28 30  1  0  0  0  0
 28 32  1  0  0  0  0
 30 31  1  0  0  0  0
 32 33  1  0  0  0  0
 32 38  1  0  0  0  0
 33 34  1  0  0  0  0
 33 35  1  0  0  0  0
 33 36  1  0  0  0  0
 36 37  1  0  0  0  0
 38 39  1  0  0  0  0
 39 40  1  0  0  0  0
 39 41  1  0  0  0  0
 41 42  1  0  0  0  0
 41 43  1  0  0  0  0
 41 44  1  0  0  0  0
 44 45  1  0  0  0  0
M  END
$$$$
