# Supplementary material for: Molecular Modeling to Estimate the Diffusion Coefficients of Drugs and Other Small Molecules
Source: Molecules. 2020 Nov 16;25(22):5340. doi: 10.3390/molecules25225340 (PMC7709040; doi:10.3390/molecules25225340)
Supplement: Supplementary file 1 [file molecules-25-05340-s001.zip › SupplmntFiles/MolFiles/sucrose/sucrose_4.mol]

  MOE2016           3D

 45 46  0  0  1  0  0  0  0  0999 V2000
   -2.1330   -2.5100   -1.0750 C   0  0  3  0  0  0  0  0  0  0  0  0
   -3.4550   -2.8460   -0.3740 C   0  0  0  0  0  0  0  0  0  0  0  0
   -3.2780   -3.4360    0.5310 H   0  0  0  0  0  0  0  0  0  0  0  0
   -4.2930   -3.5990   -1.2550 O   0  0  0  0  0  0  0  0  0  0  0  0
   -5.1650   -3.6530   -0.8200 H   0  0  0  0  0  0  0  0  0  0  0  0
   -3.9780   -1.9320   -0.0770 H   0  0  0  0  0  0  0  0  0  0  0  0
   -2.3660   -1.8090   -1.8880 H   0  0  0  0  0  0  0  0  0  0  0  0
   -1.5070   -3.7790   -1.6750 C   0  0  3  0  0  0  0  0  0  0  0  0
   -2.3400   -4.3600   -2.6830 O   0  0  0  0  0  0  0  0  0  0  0  0
   -3.2650   -4.2680   -2.3420 H   0  0  0  0  0  0  0  0  0  0  0  0
   -1.3660   -4.5410   -0.8970 H   0  0  0  0  0  0  0  0  0  0  0  0
   -0.1610   -3.4450   -2.3030 C   0  0  3  0  0  0  0  0  0  0  0  0
   -0.2840   -2.8260   -3.2000 H   0  0  0  0  0  0  0  0  0  0  0  0
    0.4870   -4.6460   -2.7430 O   0  0  0  0  0  0  0  0  0  0  0  0
   -0.2080   -5.1350   -3.2300 H   0  0  0  0  0  0  0  0  0  0  0  0
    0.7340   -2.7570   -1.2790 C   0  0  3  0  0  0  0  0  0  0  0  0
    1.9760   -2.4100   -1.9180 O   0  0  0  0  0  0  0  0  0  0  0  0
    2.2440   -3.2420   -2.3700 H   0  0  0  0  0  0  0  0  0  0  0  0
    0.9730   -3.4610   -0.4730 H   0  0  0  0  0  0  0  0  0  0  0  0
    0.0240   -1.5250   -0.6910 C   0  0  3  0  0  0  0  0  0  0  0  0
   -0.1550   -0.5420   -1.7050 O   0  0  0  0  0  0  0  0  0  0  0  0
    0.6240   -1.1340    0.1370 H   0  0  0  0  0  0  0  0  0  0  0  0
   -1.2530   -1.8770   -0.1320 O   0  0  0  0  0  0  0  0  0  0  0  0
   -1.3640    2.0070   -2.1780 C   0  0  3  0  0  0  0  0  0  0  0  0
   -2.0540    1.1960   -2.4380 H   0  0  0  0  0  0  0  0  0  0  0  0
   -1.8250    3.1950   -2.8050 O   0  0  0  0  0  0  0  0  0  0  0  0
   -1.7240    3.0490   -3.7650 H   0  0  0  0  0  0  0  0  0  0  0  0
    0.0560    1.6770   -2.5890 C   0  0  3  0  0  0  0  0  0  0  0  0
    0.6590    2.5940   -2.5870 H   0  0  0  0  0  0  0  0  0  0  0  0
    0.1340    1.1170   -3.8930 O   0  0  0  0  0  0  0  0  0  0  0  0
    0.9750    0.6120   -3.9160 H   0  0  0  0  0  0  0  0  0  0  0  0
    0.4620    0.7280   -1.4510 C   0  0  3  0  0  0  0  0  0  0  0  0
    1.9940    0.6210   -1.3910 C   0  0  0  0  0  0  0  0  0  0  0  0
    2.3410    0.0650   -0.5150 H   0  0  0  0  0  0  0  0  0  0  0  0
    2.4510    1.6140   -1.3240 H   0  0  0  0  0  0  0  0  0  0  0  0
    2.4810   -0.0260   -2.5690 O   0  0  0  0  0  0  0  0  0  0  0  0
    2.3360   -0.9970   -2.4060 H   0  0  0  0  0  0  0  0  0  0  0  0
   -0.0880    1.3240   -0.2650 O   0  0  0  0  0  0  0  0  0  0  0  0
   -1.1830    2.1870   -0.6710 C   0  0  3  0  0  0  0  0  0  0  0  0
   -0.8820    3.2160   -0.4400 H   0  0  0  0  0  0  0  0  0  0  0  0
   -2.4230    1.8510    0.1510 C   0  0  0  0  0  0  0  0  0  0  0  0
   -3.2530    2.5160   -0.1080 H   0  0  0  0  0  0  0  0  0  0  0  0
   -2.2130    1.9550    1.2200 H   0  0  0  0  0  0  0  0  0  0  0  0
   -2.8460    0.5100   -0.0680 O   0  0  0  0  0  0  0  0  0  0  0  0
   -2.0660   -0.0670    0.0760 H   0  0  0  0  0  0  0  0  0  0  0  0
  1  2  1  0  0  0  0
  1  7  1  0  0  0  0
  1  8  1  0  0  0  0
  1 23  1  0  0  0  0
  2  3  1  0  0  0  0
  2  4  1  0  0  0  0
  2  6  1  0  0  0  0
  4  5  1  0  0  0  0
  8  9  1  0  0  0  0
  8 11  1  0  0  0  0
  8 12  1  0  0  0  0
  9 10  1  0  0  0  0
 12 13  1  0  0  0  0
 12 14  1  0  0  0  0
 12 16  1  0  0  0  0
 14 15  1  0  0  0  0
 16 17  1  0  0  0  0
 16 19  1  0  0  0  0
 16 20  1  0  0  0  0
 17 18  1  0  0  0  0
 20 21  1  0  0  0  0
 20 22  1  0  0  0  0
 20 23  1  0  0  0  0
 21 32  1  0  0  0  0
 24 25  1  0  0  0  0
 24 26  1  0  0  0  0
 24 28  1  0  0  0  0
 24 39  1  0  0  0  0
 26 27  1  0  0  0  0
 28 29  1  0  0  0  0
 28 30  1  0  0  0  0
 28 32  1  0  0  0  0
 30 31  1  0  0  0  0
 32 33  1  0  0  0  0
 32 38  1  0  0  0  0
 33 34  1  0  0  0  0
 33 35  1  0  0  0  0
 33 36  1  0  0  0  0
 36 37  1  0  0  0  0
 38 39  1  0  0  0  0
 39 40  1  0  0  0  0
 39 41  1  0  0  0  0
 41 42  1  0  0  0  0
 41 43  1  0  0  0  0
 41 44  1  0  0  0  0
 44 45  1  0  0  0  0
M  END
$$$$
