# Supplementary material for: Molecular Modeling to Estimate the Diffusion Coefficients of Drugs and Other Small Molecules
Source: Molecules. 2020 Nov 16;25(22):5340. doi: 10.3390/molecules25225340 (PMC7709040; doi:10.3390/molecules25225340)
Supplement: Supplementary file 1 [file molecules-25-05340-s001.zip › SupplmntFiles/MolFiles/sucrose/sucrose_5.mol]

  MOE2016           3D

 45 46  0  0  1  0  0  0  0  0999 V2000
    0.2970   -3.4300   -1.8640 C   0  0  3  0  0  0  0  0  0  0  0  0
   -0.6840   -3.6490   -3.0230 C   0  0  0  0  0  0  0  0  0  0  0  0
   -0.3700   -3.0780   -3.9040 H   0  0  0  0  0  0  0  0  0  0  0  0
   -2.0100   -3.2520   -2.6710 O   0  0  0  0  0  0  0  0  0  0  0  0
   -2.1770   -2.4040   -3.1720 H   0  0  0  0  0  0  0  0  0  0  0  0
   -0.7190   -4.7070   -3.2990 H   0  0  0  0  0  0  0  0  0  0  0  0
    1.2780   -3.7600   -2.2290 H   0  0  0  0  0  0  0  0  0  0  0  0
   -0.0320   -4.2630   -0.6070 C   0  0  3  0  0  0  0  0  0  0  0  0
    1.1740   -4.3840    0.1710 O   0  0  0  0  0  0  0  0  0  0  0  0
    1.2520   -3.5490    0.6930 H   0  0  0  0  0  0  0  0  0  0  0  0
   -0.3260   -5.2770   -0.9000 H   0  0  0  0  0  0  0  0  0  0  0  0
   -1.1150   -3.6210    0.2740 C   0  0  3  0  0  0  0  0  0  0  0  0
   -1.1360   -4.1510    1.2340 H   0  0  0  0  0  0  0  0  0  0  0  0
   -2.4220   -3.7250   -0.2830 O   0  0  0  0  0  0  0  0  0  0  0  0
   -2.3800   -3.5730   -1.2630 H   0  0  0  0  0  0  0  0  0  0  0  0
   -0.7400   -2.1640    0.5420 C   0  0  3  0  0  0  0  0  0  0  0  0
    0.5010   -2.1360    1.2840 O   0  0  0  0  0  0  0  0  0  0  0  0
    0.7980   -1.2030    1.2330 H   0  0  0  0  0  0  0  0  0  0  0  0
   -1.5010   -1.6620    1.1500 H   0  0  0  0  0  0  0  0  0  0  0  0
   -0.5410   -1.4100   -0.7810 C   0  0  3  0  0  0  0  0  0  0  0  0
   -0.0850   -0.1000   -0.4350 O   0  0  0  0  0  0  0  0  0  0  0  0
   -1.4870   -1.3620   -1.3170 H   0  0  0  0  0  0  0  0  0  0  0  0
    0.4780   -2.0270   -1.5810 O   0  0  0  0  0  0  0  0  0  0  0  0
   -0.8920    1.8370   -3.4760 C   0  0  3  0  0  0  0  0  0  0  0  0
   -0.8350    1.5970   -4.5430 H   0  0  0  0  0  0  0  0  0  0  0  0
   -0.7490    3.2520   -3.3790 O   0  0  0  0  0  0  0  0  0  0  0  0
   -0.7420    3.4870   -2.4150 H   0  0  0  0  0  0  0  0  0  0  0  0
    0.1390    1.0870   -2.6430 C   0  0  3  0  0  0  0  0  0  0  0  0
    1.1210    1.5670   -2.5970 H   0  0  0  0  0  0  0  0  0  0  0  0
    0.2920   -0.1890   -3.2900 O   0  0  0  0  0  0  0  0  0  0  0  0
    0.7700   -0.7780   -2.6550 H   0  0  0  0  0  0  0  0  0  0  0  0
   -0.5440    0.9820   -1.2580 C   0  0  3  0  0  0  0  0  0  0  0  0
   -0.2740    2.2280   -0.3680 C   0  0  0  0  0  0  0  0  0  0  0  0
    0.7790    2.2540   -0.0640 H   0  0  0  0  0  0  0  0  0  0  0  0
   -0.8790    2.1590    0.5450 H   0  0  0  0  0  0  0  0  0  0  0  0
   -0.5850    3.4720   -0.9940 O   0  0  0  0  0  0  0  0  0  0  0  0
   -0.4950    4.1510   -0.2960 H   0  0  0  0  0  0  0  0  0  0  0  0
   -1.9620    0.9350   -1.5100 O   0  0  0  0  0  0  0  0  0  0  0  0
   -2.2200    1.3690   -2.8680 C   0  0  3  0  0  0  0  0  0  0  0  0
   -2.9370    2.1960   -2.8120 H   0  0  0  0  0  0  0  0  0  0  0  0
   -2.8710    0.2070   -3.6420 C   0  0  0  0  0  0  0  0  0  0  0  0
   -3.1210    0.5230   -4.6600 H   0  0  0  0  0  0  0  0  0  0  0  0
   -3.7950   -0.0980   -3.1410 H   0  0  0  0  0  0  0  0  0  0  0  0
   -2.0560   -0.9670   -3.7390 O   0  0  0  0  0  0  0  0  0  0  0  0
   -1.1110   -0.6730   -3.8090 H   0  0  0  0  0  0  0  0  0  0  0  0
  1  2  1  0  0  0  0
  1  7  1  0  0  0  0
  1  8  1  0  0  0  0
  1 23  1  0  0  0  0
  2  3  1  0  0  0  0
  2  4  1  0  0  0  0
  2  6  1  0  0  0  0
  4  5  1  0  0  0  0
  8  9  1  0  0  0  0
  8 11  1  0  0  0  0
  8 12  1  0  0  0  0
  9 10  1  0  0  0  0
 12 13  1  0  0  0  0
 12 14  1  0  0  0  0
 12 16  1  0  0  0  0
 14 15  1  0  0  0  0
 16 17  1  0  0  0  0
 16 19  1  0  0  0  0
 16 20  1  0  0  0  0
 17 18  1  0  0  0  0
 20 21  1  0  0  0  0
 20 22  1  0  0  0  0
 20 23  1  0  0  0  0
 21 32  1  0  0  0  0
 24 25  1  0  0  0  0
 24 26  1  0  0  0  0
 24 28  1  0  0  0  0
 24 39  1  0  0  0  0
 26 27  1  0  0  0  0
 28 29  1  0  0  0  0
 28 30  1  0  0  0  0
 28 32  1  0  0  0  0
 30 31  1  0  0  0  0
 32 33  1  0  0  0  0
 32 38  1  0  0  0  0
 33 34  1  0  0  0  0
 33 35  1  0  0  0  0
 33 36  1  0  0  0  0
 36 37  1  0  0  0  0
 38 39  1  0  0  0  0
 39 40  1  0  0  0  0
 39 41  1  0  0  0  0
 41 42  1  0  0  0  0
 41 43  1  0  0  0  0
 41 44  1  0  0  0  0
 44 45  1  0  0  0  0
M  END
$$$$
