# Supplementary material for: Molecular Modeling to Estimate the Diffusion Coefficients of Drugs and Other Small Molecules
Source: Molecules. 2020 Nov 16;25(22):5340. doi: 10.3390/molecules25225340 (PMC7709040; doi:10.3390/molecules25225340)
Supplement: Supplementary file 1 [file molecules-25-05340-s001.zip › SupplmntFiles/MolFiles/sucrose/sucrose_6.mol]

  MOE2016           3D

 45 46  0  0  1  0  0  0  0  0999 V2000
   -1.9390   -0.5180    0.1620 C   0  0  3  0  0  0  0  0  0  0  0  0
   -1.9070   -1.0190    1.6130 C   0  0  0  0  0  0  0  0  0  0  0  0
   -2.2410   -0.2470    2.3110 H   0  0  0  0  0  0  0  0  0  0  0  0
   -0.5780   -1.3750    2.0000 O   0  0  0  0  0  0  0  0  0  0  0  0
   -0.2260   -2.0230    1.3390 H   0  0  0  0  0  0  0  0  0  0  0  0
   -2.5380   -1.9050    1.7400 H   0  0  0  0  0  0  0  0  0  0  0  0
   -1.0790    0.1500    0.0240 H   0  0  0  0  0  0  0  0  0  0  0  0
   -3.2470    0.2180   -0.1520 C   0  0  3  0  0  0  0  0  0  0  0  0
   -3.3880    1.3870    0.6530 O   0  0  0  0  0  0  0  0  0  0  0  0
   -4.1240    1.8890    0.2480 H   0  0  0  0  0  0  0  0  0  0  0  0
   -4.1080   -0.4280    0.0590 H   0  0  0  0  0  0  0  0  0  0  0  0
   -3.2710    0.6340   -1.6230 C   0  0  3  0  0  0  0  0  0  0  0  0
   -2.5310    1.4190   -1.8180 H   0  0  0  0  0  0  0  0  0  0  0  0
   -4.5460    1.2210   -1.9170 O   0  0  0  0  0  0  0  0  0  0  0  0
   -4.5800    1.2620   -2.8950 H   0  0  0  0  0  0  0  0  0  0  0  0
   -3.0390   -0.5760   -2.5190 C   0  0  3  0  0  0  0  0  0  0  0  0
   -3.0180   -0.1320   -3.8810 O   0  0  0  0  0  0  0  0  0  0  0  0
   -2.3560   -0.6920   -4.3620 H   0  0  0  0  0  0  0  0  0  0  0  0
   -3.8900   -1.2610   -2.4220 H   0  0  0  0  0  0  0  0  0  0  0  0
   -1.7500   -1.3000   -2.1040 C   0  0  3  0  0  0  0  0  0  0  0  0
   -0.6070   -0.4800   -2.3520 O   0  0  0  0  0  0  0  0  0  0  0  0
   -1.7040   -2.2380   -2.6680 H   0  0  0  0  0  0  0  0  0  0  0  0
   -1.7840   -1.6600   -0.7140 O   0  0  0  0  0  0  0  0  0  0  0  0
    2.1010   -1.1060   -1.4200 C   0  0  3  0  0  0  0  0  0  0  0  0
    1.5100   -0.7110   -0.5860 H   0  0  0  0  0  0  0  0  0  0  0  0
    3.4760   -0.9440   -1.1060 O   0  0  0  0  0  0  0  0  0  0  0  0
    3.6390    0.0170   -1.0720 H   0  0  0  0  0  0  0  0  0  0  0  0
    1.7420   -0.4180   -2.7230 C   0  0  3  0  0  0  0  0  0  0  0  0
    2.5330   -0.5820   -3.4660 H   0  0  0  0  0  0  0  0  0  0  0  0
    1.5820    0.9850   -2.5440 O   0  0  0  0  0  0  0  0  0  0  0  0
    0.6800    1.1060   -2.1810 H   0  0  0  0  0  0  0  0  0  0  0  0
    0.4370   -1.1390   -3.0910 C   0  0  3  0  0  0  0  0  0  0  0  0
    0.1730   -1.0380   -4.6080 C   0  0  0  0  0  0  0  0  0  0  0  0
    0.8980   -1.6450   -5.1600 H   0  0  0  0  0  0  0  0  0  0  0  0
    0.2390    0.0030   -4.9420 H   0  0  0  0  0  0  0  0  0  0  0  0
   -1.1430   -1.4930   -4.9640 O   0  0  0  0  0  0  0  0  0  0  0  0
   -1.1010   -1.7230   -5.9130 H   0  0  0  0  0  0  0  0  0  0  0  0
    0.6350   -2.5040   -2.6690 O   0  0  0  0  0  0  0  0  0  0  0  0
    1.7600   -2.5490   -1.7610 C   0  0  3  0  0  0  0  0  0  0  0  0
    2.5910   -3.0230   -2.2990 H   0  0  0  0  0  0  0  0  0  0  0  0
    1.4180   -3.4170   -0.5520 C   0  0  0  0  0  0  0  0  0  0  0  0
    2.2710   -3.4900    0.1290 H   0  0  0  0  0  0  0  0  0  0  0  0
    1.1390   -4.4250   -0.8730 H   0  0  0  0  0  0  0  0  0  0  0  0
    0.3130   -2.8880    0.1800 O   0  0  0  0  0  0  0  0  0  0  0  0
   -0.4130   -2.7510   -0.4760 H   0  0  0  0  0  0  0  0  0  0  0  0
  1  2  1  0  0  0  0
  1  7  1  0  0  0  0
  1  8  1  0  0  0  0
  1 23  1  0  0  0  0
  2  3  1  0  0  0  0
  2  4  1  0  0  0  0
  2  6  1  0  0  0  0
  4  5  1  0  0  0  0
  8  9  1  0  0  0  0
  8 11  1  0  0  0  0
  8 12  1  0  0  0  0
  9 10  1  0  0  0  0
 12 13  1  0  0  0  0
 12 14  1  0  0  0  0
 12 16  1  0  0  0  0
 14 15  1  0  0  0  0
 16 17  1  0  0  0  0
 16 19  1  0  0  0  0
 16 20  1  0  0  0  0
 17 18  1  0  0  0  0
 20 21  1  0  0  0  0
 20 22  1  0  0  0  0
 20 23  1  0  0  0  0
 21 32  1  0  0  0  0
 24 25  1  0  0  0  0
 24 26  1  0  0  0  0
 24 28  1  0  0  0  0
 24 39  1  0  0  0  0
 26 27  1  0  0  0  0
 28 29  1  0  0  0  0
 28 30  1  0  0  0  0
 28 32  1  0  0  0  0
 30 31  1  0  0  0  0
 32 33  1  0  0  0  0
 32 38  1  0  0  0  0
 33 34  1  0  0  0  0
 33 35  1  0  0  0  0
 33 36  1  0  0  0  0
 36 37  1  0  0  0  0
 38 39  1  0  0  0  0
 39 40  1  0  0  0  0
 39 41  1  0  0  0  0
 41 42  1  0  0  0  0
 41 43  1  0  0  0  0
 41 44  1  0  0  0  0
 44 45  1  0  0  0  0
M  END
$$$$
