# Supplementary material for: Molecular Modeling to Estimate the Diffusion Coefficients of Drugs and Other Small Molecules
Source: Molecules. 2020 Nov 16;25(22):5340. doi: 10.3390/molecules25225340 (PMC7709040; doi:10.3390/molecules25225340)
Supplement: Supplementary file 1 [file molecules-25-05340-s001.zip › SupplmntFiles/MolFiles/sucrose/sucrose_7.mol]

  MOE2016           3D

 45 46  0  0  1  0  0  0  0  0999 V2000
    0.5880    0.1940    0.7620 C   0  0  3  0  0  0  0  0  0  0  0  0
    1.3600    1.3680    1.3650 C   0  0  0  0  0  0  0  0  0  0  0  0
    0.9520    1.6720    2.3330 H   0  0  0  0  0  0  0  0  0  0  0  0
    1.2830    2.4810    0.4730 O   0  0  0  0  0  0  0  0  0  0  0  0
    1.4840    2.1120   -0.4080 H   0  0  0  0  0  0  0  0  0  0  0  0
    2.4210    1.1240    1.4870 H   0  0  0  0  0  0  0  0  0  0  0  0
   -0.4580    0.5080    0.6480 H   0  0  0  0  0  0  0  0  0  0  0  0
    0.6920   -1.0570    1.6390 C   0  0  3  0  0  0  0  0  0  0  0  0
    0.0880   -0.8480    2.9150 O   0  0  0  0  0  0  0  0  0  0  0  0
    0.0250   -1.7380    3.3170 H   0  0  0  0  0  0  0  0  0  0  0  0
    1.7460   -1.3040    1.8200 H   0  0  0  0  0  0  0  0  0  0  0  0
    0.0150   -2.2380    0.9450 C   0  0  3  0  0  0  0  0  0  0  0  0
   -1.0730   -2.1040    0.9160 H   0  0  0  0  0  0  0  0  0  0  0  0
    0.2430   -3.4190    1.7250 O   0  0  0  0  0  0  0  0  0  0  0  0
    0.0010   -4.1610    1.1330 H   0  0  0  0  0  0  0  0  0  0  0  0
    0.5890   -2.4210   -0.4570 C   0  0  3  0  0  0  0  0  0  0  0  0
   -0.0790   -3.5250   -1.0780 O   0  0  0  0  0  0  0  0  0  0  0  0
   -0.4280   -3.2280   -1.9570 H   0  0  0  0  0  0  0  0  0  0  0  0
    1.6450   -2.7060   -0.3710 H   0  0  0  0  0  0  0  0  0  0  0  0
    0.4810   -1.1060   -1.2500 C   0  0  3  0  0  0  0  0  0  0  0  0
   -0.8910   -0.7860   -1.4720 O   0  0  0  0  0  0  0  0  0  0  0  0
    1.0070   -1.2480   -2.2000 H   0  0  0  0  0  0  0  0  0  0  0  0
    1.1410   -0.0430   -0.5520 O   0  0  0  0  0  0  0  0  0  0  0  0
   -2.1550   -1.1520   -4.8390 C   0  0  3  0  0  0  0  0  0  0  0  0
   -2.4730   -2.0570   -5.3660 H   0  0  0  0  0  0  0  0  0  0  0  0
   -1.7830   -0.1990   -5.8380 O   0  0  0  0  0  0  0  0  0  0  0  0
   -1.4180    0.5980   -5.3700 H   0  0  0  0  0  0  0  0  0  0  0  0
   -1.0170   -1.3970   -3.8570 C   0  0  3  0  0  0  0  0  0  0  0  0
   -0.0280   -1.3430   -4.3230 H   0  0  0  0  0  0  0  0  0  0  0  0
   -1.1400   -2.7090   -3.2660 O   0  0  0  0  0  0  0  0  0  0  0  0
   -2.1100   -2.8180   -3.0450 H   0  0  0  0  0  0  0  0  0  0  0  0
   -1.2160   -0.3030   -2.7820 C   0  0  3  0  0  0  0  0  0  0  0  0
   -0.4810    1.0270   -3.0900 C   0  0  0  0  0  0  0  0  0  0  0  0
    0.6040    0.9150   -3.0130 H   0  0  0  0  0  0  0  0  0  0  0  0
   -0.7920    1.7960   -2.3740 H   0  0  0  0  0  0  0  0  0  0  0  0
   -0.7660    1.5110   -4.4080 O   0  0  0  0  0  0  0  0  0  0  0  0
   -0.3870    2.4110   -4.4540 H   0  0  0  0  0  0  0  0  0  0  0  0
   -2.6310    0.0110   -2.7980 O   0  0  0  0  0  0  0  0  0  0  0  0
   -3.2630   -0.5830   -3.9520 C   0  0  3  0  0  0  0  0  0  0  0  0
   -3.8200    0.2120   -4.4590 H   0  0  0  0  0  0  0  0  0  0  0  0
   -4.2520   -1.6420   -3.4510 C   0  0  0  0  0  0  0  0  0  0  0  0
   -4.8700   -2.0110   -4.2750 H   0  0  0  0  0  0  0  0  0  0  0  0
   -4.8970   -1.2210   -2.6730 H   0  0  0  0  0  0  0  0  0  0  0  0
   -3.5600   -2.7620   -2.8860 O   0  0  0  0  0  0  0  0  0  0  0  0
   -4.2410   -3.2990   -2.4360 H   0  0  0  0  0  0  0  0  0  0  0  0
  1  2  1  0  0  0  0
  1  7  1  0  0  0  0
  1  8  1  0  0  0  0
  1 23  1  0  0  0  0
  2  3  1  0  0  0  0
  2  4  1  0  0  0  0
  2  6  1  0  0  0  0
  4  5  1  0  0  0  0
  8  9  1  0  0  0  0
  8 11  1  0  0  0  0
  8 12  1  0  0  0  0
  9 10  1  0  0  0  0
 12 13  1  0  0  0  0
 12 14  1  0  0  0  0
 12 16  1  0  0  0  0
 14 15  1  0  0  0  0
 16 17  1  0  0  0  0
 16 19  1  0  0  0  0
 16 20  1  0  0  0  0
 17 18  1  0  0  0  0
 20 21  1  0  0  0  0
 20 22  1  0  0  0  0
 20 23  1  0  0  0  0
 21 32  1  0  0  0  0
 24 25  1  0  0  0  0
 24 26  1  0  0  0  0
 24 28  1  0  0  0  0
 24 39  1  0  0  0  0
 26 27  1  0  0  0  0
 28 29  1  0  0  0  0
 28 30  1  0  0  0  0
 28 32  1  0  0  0  0
 30 31  1  0  0  0  0
 32 33  1  0  0  0  0
 32 38  1  0  0  0  0
 33 34  1  0  0  0  0
 33 35  1  0  0  0  0
 33 36  1  0  0  0  0
 36 37  1  0  0  0  0
 38 39  1  0  0  0  0
 39 40  1  0  0  0  0
 39 41  1  0  0  0  0
 41 42  1  0  0  0  0
 41 43  1  0  0  0  0
 41 44  1  0  0  0  0
 44 45  1  0  0  0  0
M  END
$$$$
