# Supplementary material for: Molecular Modeling to Estimate the Diffusion Coefficients of Drugs and Other Small Molecules
Source: Molecules. 2020 Nov 16;25(22):5340. doi: 10.3390/molecules25225340 (PMC7709040; doi:10.3390/molecules25225340)
Supplement: Supplementary file 1 [file molecules-25-05340-s001.zip › SupplmntFiles/MolFiles/sucrose/sucrose_8.mol]

  MOE2016           3D

 45 46  0  0  1  0  0  0  0  0999 V2000
   -1.0990    1.2890   -1.5780 C   0  0  3  0  0  0  0  0  0  0  0  0
   -0.5020    2.6290   -1.1300 C   0  0  0  0  0  0  0  0  0  0  0  0
   -1.0780    3.0560   -0.3020 H   0  0  0  0  0  0  0  0  0  0  0  0
   -0.5120    3.5520   -2.2210 O   0  0  0  0  0  0  0  0  0  0  0  0
    0.0060    4.3250   -1.9270 H   0  0  0  0  0  0  0  0  0  0  0  0
    0.5280    2.4960   -0.7840 H   0  0  0  0  0  0  0  0  0  0  0  0
   -0.4030    0.8520   -2.3070 H   0  0  0  0  0  0  0  0  0  0  0  0
   -2.4600    1.5110   -2.2580 C   0  0  3  0  0  0  0  0  0  0  0  0
   -2.3380    2.2940   -3.4500 O   0  0  0  0  0  0  0  0  0  0  0  0
   -1.6730    2.9960   -3.2340 H   0  0  0  0  0  0  0  0  0  0  0  0
   -3.1400    2.0520   -1.5870 H   0  0  0  0  0  0  0  0  0  0  0  0
   -3.0810    0.1710   -2.6320 C   0  0  3  0  0  0  0  0  0  0  0  0
   -2.5210   -0.3130   -3.4410 H   0  0  0  0  0  0  0  0  0  0  0  0
   -4.4070    0.3690   -3.1380 O   0  0  0  0  0  0  0  0  0  0  0  0
   -4.3180    1.1010   -3.7830 H   0  0  0  0  0  0  0  0  0  0  0  0
   -3.1560   -0.7270   -1.4030 C   0  0  3  0  0  0  0  0  0  0  0  0
   -3.6820   -2.0060   -1.7970 O   0  0  0  0  0  0  0  0  0  0  0  0
   -4.4820   -1.7800   -2.3220 H   0  0  0  0  0  0  0  0  0  0  0  0
   -3.8600   -0.2970   -0.6790 H   0  0  0  0  0  0  0  0  0  0  0  0
   -1.7690   -0.8640   -0.7560 C   0  0  3  0  0  0  0  0  0  0  0  0
   -0.8960   -1.5650   -1.6410 O   0  0  0  0  0  0  0  0  0  0  0  0
   -1.8820   -1.3970    0.1930 H   0  0  0  0  0  0  0  0  0  0  0  0
   -1.2080    0.4200   -0.4390 O   0  0  0  0  0  0  0  0  0  0  0  0
    1.9160   -2.2630   -1.7370 C   0  0  3  0  0  0  0  0  0  0  0  0
    1.7710   -1.2720   -2.1810 H   0  0  0  0  0  0  0  0  0  0  0  0
    3.1630   -2.7670   -2.1920 O   0  0  0  0  0  0  0  0  0  0  0  0
    3.0570   -2.9300   -3.1480 H   0  0  0  0  0  0  0  0  0  0  0  0
    0.7730   -3.1950   -2.0940 C   0  0  3  0  0  0  0  0  0  0  0  0
    1.0780   -4.2370   -1.9450 H   0  0  0  0  0  0  0  0  0  0  0  0
    0.4010   -3.0280   -3.4580 O   0  0  0  0  0  0  0  0  0  0  0  0
   -0.3520   -2.4040   -3.4540 H   0  0  0  0  0  0  0  0  0  0  0  0
   -0.2940   -2.7460   -1.0820 C   0  0  3  0  0  0  0  0  0  0  0  0
   -1.3340   -3.8480   -0.8130 C   0  0  0  0  0  0  0  0  0  0  0  0
   -1.9540   -3.6120    0.0590 H   0  0  0  0  0  0  0  0  0  0  0  0
   -0.8370   -4.7960   -0.5790 H   0  0  0  0  0  0  0  0  0  0  0  0
   -2.1960   -4.0490   -1.9270 O   0  0  0  0  0  0  0  0  0  0  0  0
   -2.8120   -3.2720   -1.9440 H   0  0  0  0  0  0  0  0  0  0  0  0
    0.4310   -2.4350    0.1220 O   0  0  0  0  0  0  0  0  0  0  0  0
    1.8250   -2.2520   -0.2160 C   0  0  3  0  0  0  0  0  0  0  0  0
    2.3780   -3.0970    0.2110 H   0  0  0  0  0  0  0  0  0  0  0  0
    2.3300   -0.9640    0.4260 C   0  0  0  0  0  0  0  0  0  0  0  0
    3.3910   -0.8100    0.2120 H   0  0  0  0  0  0  0  0  0  0  0  0
    2.1940   -1.0000    1.5120 H   0  0  0  0  0  0  0  0  0  0  0  0
    1.6110    0.1690   -0.0520 O   0  0  0  0  0  0  0  0  0  0  0  0
    0.6560   -0.0210    0.0670 H   0  0  0  0  0  0  0  0  0  0  0  0
  1  2  1  0  0  0  0
  1  7  1  0  0  0  0
  1  8  1  0  0  0  0
  1 23  1  0  0  0  0
  2  3  1  0  0  0  0
  2  4  1  0  0  0  0
  2  6  1  0  0  0  0
  4  5  1  0  0  0  0
  8  9  1  0  0  0  0
  8 11  1  0  0  0  0
  8 12  1  0  0  0  0
  9 10  1  0  0  0  0
 12 13  1  0  0  0  0
 12 14  1  0  0  0  0
 12 16  1  0  0  0  0
 14 15  1  0  0  0  0
 16 17  1  0  0  0  0
 16 19  1  0  0  0  0
 16 20  1  0  0  0  0
 17 18  1  0  0  0  0
 20 21  1  0  0  0  0
 20 22  1  0  0  0  0
 20 23  1  0  0  0  0
 21 32  1  0  0  0  0
 24 25  1  0  0  0  0
 24 26  1  0  0  0  0
 24 28  1  0  0  0  0
 24 39  1  0  0  0  0
 26 27  1  0  0  0  0
 28 29  1  0  0  0  0
 28 30  1  0  0  0  0
 28 32  1  0  0  0  0
 30 31  1  0  0  0  0
 32 33  1  0  0  0  0
 32 38  1  0  0  0  0
 33 34  1  0  0  0  0
 33 35  1  0  0  0  0
 33 36  1  0  0  0  0
 36 37  1  0  0  0  0
 38 39  1  0  0  0  0
 39 40  1  0  0  0  0
 39 41  1  0  0  0  0
 41 42  1  0  0  0  0
 41 43  1  0  0  0  0
 41 44  1  0  0  0  0
 44 45  1  0  0  0  0
M  END
$$$$
