# Supplementary material for: Molecular Modeling to Estimate the Diffusion Coefficients of Drugs and Other Small Molecules
Source: Molecules. 2020 Nov 16;25(22):5340. doi: 10.3390/molecules25225340 (PMC7709040; doi:10.3390/molecules25225340)
Supplement: Supplementary file 1 [file molecules-25-05340-s001.zip › SupplmntFiles/MolFiles/sucrose/sucrose_9.mol]

  MOE2016           3D

 45 46  0  0  1  0  0  0  0  0999 V2000
   -2.2260   -0.4050   -3.1690 C   0  0  3  0  0  0  0  0  0  0  0  0
   -3.3690   -1.0970   -3.9270 C   0  0  0  0  0  0  0  0  0  0  0  0
   -4.1880   -0.4050   -4.1400 H   0  0  0  0  0  0  0  0  0  0  0  0
   -3.9310   -2.1570   -3.1510 O   0  0  0  0  0  0  0  0  0  0  0  0
   -3.1930   -2.6780   -2.7420 H   0  0  0  0  0  0  0  0  0  0  0  0
   -3.0170   -1.5260   -4.8700 H   0  0  0  0  0  0  0  0  0  0  0  0
   -2.4980   -0.3760   -2.1050 H   0  0  0  0  0  0  0  0  0  0  0  0
   -1.9830    1.0170   -3.6910 C   0  0  3  0  0  0  0  0  0  0  0  0
   -3.1140    1.8700   -3.5000 O   0  0  0  0  0  0  0  0  0  0  0  0
   -3.4170    1.7900   -2.5770 H   0  0  0  0  0  0  0  0  0  0  0  0
   -1.7800    0.9970   -4.7690 H   0  0  0  0  0  0  0  0  0  0  0  0
   -0.7880    1.6420   -2.9710 C   0  0  3  0  0  0  0  0  0  0  0  0
   -1.0280    1.8470   -1.9200 H   0  0  0  0  0  0  0  0  0  0  0  0
   -0.4730    2.9130   -3.5530 O   0  0  0  0  0  0  0  0  0  0  0  0
   -1.3330    3.3570   -3.6960 H   0  0  0  0  0  0  0  0  0  0  0  0
    0.4370    0.7430   -3.0850 C   0  0  3  0  0  0  0  0  0  0  0  0
    1.5040    1.3150   -2.3070 O   0  0  0  0  0  0  0  0  0  0  0  0
    1.5400    2.2500   -2.6080 H   0  0  0  0  0  0  0  0  0  0  0  0
    0.7740    0.7190   -4.1290 H   0  0  0  0  0  0  0  0  0  0  0  0
    0.1030   -0.6810   -2.6210 C   0  0  3  0  0  0  0  0  0  0  0  0
   -0.1730   -0.6820   -1.2270 O   0  0  0  0  0  0  0  0  0  0  0  0
    0.9480   -1.3350   -2.8590 H   0  0  0  0  0  0  0  0  0  0  0  0
   -1.0340   -1.2080   -3.3230 O   0  0  0  0  0  0  0  0  0  0  0  0
   -1.1360   -2.4740    0.7690 C   0  0  3  0  0  0  0  0  0  0  0  0
   -1.9610   -1.9470    0.2770 H   0  0  0  0  0  0  0  0  0  0  0  0
   -1.6180   -2.9990    1.9970 O   0  0  0  0  0  0  0  0  0  0  0  0
   -1.8070   -2.2270    2.5640 H   0  0  0  0  0  0  0  0  0  0  0  0
    0.0590   -1.5660    0.9810 C   0  0  3  0  0  0  0  0  0  0  0  0
    0.7470   -2.0250    1.7030 H   0  0  0  0  0  0  0  0  0  0  0  0
   -0.3080   -0.2890    1.4870 O   0  0  0  0  0  0  0  0  0  0  0  0
    0.4160    0.3200    1.2300 H   0  0  0  0  0  0  0  0  0  0  0  0
    0.6480   -1.5550   -0.4370 C   0  0  3  0  0  0  0  0  0  0  0  0
    2.1060   -1.0750   -0.4090 C   0  0  0  0  0  0  0  0  0  0  0  0
    2.6030   -1.2020   -1.3770 H   0  0  0  0  0  0  0  0  0  0  0  0
    2.6920   -1.6510    0.3150 H   0  0  0  0  0  0  0  0  0  0  0  0
    2.1590    0.3070   -0.0470 O   0  0  0  0  0  0  0  0  0  0  0  0
    1.9200    0.8000   -0.8770 H   0  0  0  0  0  0  0  0  0  0  0  0
    0.5310   -2.9150   -0.8920 O   0  0  0  0  0  0  0  0  0  0  0  0
   -0.5100   -3.5560   -0.1100 C   0  0  3  0  0  0  0  0  0  0  0  0
   -0.0280   -4.3200    0.5130 H   0  0  0  0  0  0  0  0  0  0  0  0
   -1.4910   -4.2500   -1.0510 C   0  0  0  0  0  0  0  0  0  0  0  0
   -2.3240   -4.6960   -0.4990 H   0  0  0  0  0  0  0  0  0  0  0  0
   -0.9810   -5.0400   -1.6120 H   0  0  0  0  0  0  0  0  0  0  0  0
   -2.0200   -3.3370   -2.0120 O   0  0  0  0  0  0  0  0  0  0  0  0
   -1.2410   -2.8540   -2.3760 H   0  0  0  0  0  0  0  0  0  0  0  0
  1  2  1  0  0  0  0
  1  7  1  0  0  0  0
  1  8  1  0  0  0  0
  1 23  1  0  0  0  0
  2  3  1  0  0  0  0
  2  4  1  0  0  0  0
  2  6  1  0  0  0  0
  4  5  1  0  0  0  0
  8  9  1  0  0  0  0
  8 11  1  0  0  0  0
  8 12  1  0  0  0  0
  9 10  1  0  0  0  0
 12 13  1  0  0  0  0
 12 14  1  0  0  0  0
 12 16  1  0  0  0  0
 14 15  1  0  0  0  0
 16 17  1  0  0  0  0
 16 19  1  0  0  0  0
 16 20  1  0  0  0  0
 17 18  1  0  0  0  0
 20 21  1  0  0  0  0
 20 22  1  0  0  0  0
 20 23  1  0  0  0  0
 21 32  1  0  0  0  0
 24 25  1  0  0  0  0
 24 26  1  0  0  0  0
 24 28  1  0  0  0  0
 24 39  1  0  0  0  0
 26 27  1  0  0  0  0
 28 29  1  0  0  0  0
 28 30  1  0  0  0  0
 28 32  1  0  0  0  0
 30 31  1  0  0  0  0
 32 33  1  0  0  0  0
 32 38  1  0  0  0  0
 33 34  1  0  0  0  0
 33 35  1  0  0  0  0
 33 36  1  0  0  0  0
 36 37  1  0  0  0  0
 38 39  1  0  0  0  0
 39 40  1  0  0  0  0
 39 41  1  0  0  0  0
 41 42  1  0  0  0  0
 41 43  1  0  0  0  0
 41 44  1  0  0  0  0
 44 45  1  0  0  0  0
M  END
$$$$
