# Supplementary material for: Molecular Modeling to Estimate the Diffusion Coefficients of Drugs and Other Small Molecules
Source: Molecules. 2020 Nov 16;25(22):5340. doi: 10.3390/molecules25225340 (PMC7709040; doi:10.3390/molecules25225340)
Supplement: Supplementary file 1 [file molecules-25-05340-s001.zip › SupplmntFiles/MolFiles/threonine/threonine_1.mol]

  MOE2016           3D

 17 16  0  0  1  0  0  0  0  0999 V2000
    0.2120   -0.2270    0.5960 C   0  0  3  0  0  0  0  0  0  0  0  0
    0.5960    0.0490    1.5820 H   0  0  0  0  0  0  0  0  0  0  0  0
    0.8180   -1.5300    0.0530 C   0  0  3  0  0  0  0  0  0  0  0  0
    2.2490   -1.7460    0.5290 C   0  0  0  0  0  0  0  0  0  0  0  0
    2.2920   -1.8100    1.6210 H   0  0  0  0  0  0  0  0  0  0  0  0
    2.9140   -0.9440    0.1970 H   0  0  0  0  0  0  0  0  0  0  0  0
    2.6390   -2.6960    0.1460 H   0  0  0  0  0  0  0  0  0  0  0  0
    0.7880   -1.5570   -1.0430 H   0  0  0  0  0  0  0  0  0  0  0  0
    0.4370    0.8820   -0.4570 C   0  0  0  0  0  0  0  0  0  0  0  0
   -0.6770    1.2290   -0.9680 O   0  5  0  0  0  0  0  0  0  0  0  0
    1.6120    1.2600   -0.6520 O   0  0  0  0  0  0  0  0  0  0  0  0
   -1.2840   -0.4690    0.7820 N   0  3  0  0  0  0  0  0  0  0  0  0
   -1.6560   -0.0130    1.6120 H   0  0  0  0  0  0  0  0  0  0  0  0
   -1.4600   -1.4810    0.7470 H   0  0  0  0  0  0  0  0  0  0  0  0
   -1.6840    0.0150   -0.0540 H   0  0  0  0  0  0  0  0  0  0  0  0
    0.0000   -2.6310    0.5180 O   0  0  0  0  0  0  0  0  0  0  0  0
    0.4390   -3.4500    0.2150 H   0  0  0  0  0  0  0  0  0  0  0  0
  1  2  1  0  0  0  0
  1  3  1  0  0  0  0
  1  9  1  0  0  0  0
  1 12  1  0  0  0  0
  3  4  1  0  0  0  0
  3  8  1  0  0  0  0
  3 16  1  0  0  0  0
  4  5  1  0  0  0  0
  4  6  1  0  0  0  0
  4  7  1  0  0  0  0
  9 10  1  0  0  0  0
  9 11  2  0  0  0  0
 12 13  1  0  0  0  0
 12 14  1  0  0  0  0
 12 15  1  0  0  0  0
 16 17  1  0  0  0  0
M  CHG  1  10  -1
M  CHG  1  12   1
M  END
$$$$
