# Supplementary material for: Molecular Modeling to Estimate the Diffusion Coefficients of Drugs and Other Small Molecules
Source: Molecules. 2020 Nov 16;25(22):5340. doi: 10.3390/molecules25225340 (PMC7709040; doi:10.3390/molecules25225340)
Supplement: Supplementary file 1 [file molecules-25-05340-s001.zip › SupplmntFiles/MolFiles/threonine/threonine_2.mol]

  MOE2016           3D

 17 16  0  0  1  0  0  0  0  0999 V2000
    0.6100   -0.8250   -0.4120 C   0  0  3  0  0  0  0  0  0  0  0  0
    0.6350   -1.3150   -1.3910 H   0  0  0  0  0  0  0  0  0  0  0  0
   -0.7660   -0.8710    0.2550 C   0  0  3  0  0  0  0  0  0  0  0  0
   -1.4780   -2.1880   -0.0310 C   0  0  0  0  0  0  0  0  0  0  0  0
   -1.6630   -2.3140   -1.1030 H   0  0  0  0  0  0  0  0  0  0  0  0
   -2.4390   -2.2220    0.4940 H   0  0  0  0  0  0  0  0  0  0  0  0
   -0.8970   -3.0440    0.3290 H   0  0  0  0  0  0  0  0  0  0  0  0
   -1.4190   -0.0440   -0.0470 H   0  0  0  0  0  0  0  0  0  0  0  0
    1.0880    0.6390   -0.5890 C   0  0  0  0  0  0  0  0  0  0  0  0
    2.2690    0.7650   -0.1260 O   0  5  0  0  0  0  0  0  0  0  0  0
    0.2940    1.4500   -1.1110 O   0  0  0  0  0  0  0  0  0  0  0  0
    1.5930   -1.5670    0.4880 N   0  3  0  0  0  0  0  0  0  0  0  0
    1.1970   -1.5700    1.4390 H   0  0  0  0  0  0  0  0  0  0  0  0
    2.4010   -0.9000    0.5080 H   0  0  0  0  0  0  0  0  0  0  0  0
    1.8820   -2.4850    0.1630 H   0  0  0  0  0  0  0  0  0  0  0  0
   -0.5730   -0.8080    1.6850 O   0  0  0  0  0  0  0  0  0  0  0  0
   -0.7850    0.1140    1.9440 H   0  0  0  0  0  0  0  0  0  0  0  0
  1  2  1  0  0  0  0
  1  3  1  0  0  0  0
  1  9  1  0  0  0  0
  1 12  1  0  0  0  0
  3  4  1  0  0  0  0
  3  8  1  0  0  0  0
  3 16  1  0  0  0  0
  4  5  1  0  0  0  0
  4  6  1  0  0  0  0
  4  7  1  0  0  0  0
  9 10  1  0  0  0  0
  9 11  2  0  0  0  0
 12 13  1  0  0  0  0
 12 14  1  0  0  0  0
 12 15  1  0  0  0  0
 16 17  1  0  0  0  0
M  CHG  1  10  -1
M  CHG  1  12   1
M  END
$$$$
