# Supplementary material for: Molecular Modeling to Estimate the Diffusion Coefficients of Drugs and Other Small Molecules
Source: Molecules. 2020 Nov 16;25(22):5340. doi: 10.3390/molecules25225340 (PMC7709040; doi:10.3390/molecules25225340)
Supplement: Supplementary file 1 [file molecules-25-05340-s001.zip › SupplmntFiles/MolFiles/trehalose/trehalose_1.mol]

  MOE2016           3D

 45 46  0  0  1  0  0  0  0  0999 V2000
   -3.4530   -2.9500   -0.9840 C   0  0  3  0  0  0  0  0  0  0  0  0
   -4.7880   -3.1640   -0.2640 C   0  0  0  0  0  0  0  0  0  0  0  0
   -4.8130   -4.1410    0.2310 H   0  0  0  0  0  0  0  0  0  0  0  0
   -5.8630   -3.0980   -1.2040 O   0  0  0  0  0  0  0  0  0  0  0  0
   -6.6880   -3.1320   -0.6820 H   0  0  0  0  0  0  0  0  0  0  0  0
   -4.9320   -2.3970    0.5050 H   0  0  0  0  0  0  0  0  0  0  0  0
   -3.4450   -1.9110   -1.3400 H   0  0  0  0  0  0  0  0  0  0  0  0
   -3.3280   -3.8930   -2.1930 C   0  0  3  0  0  0  0  0  0  0  0  0
   -4.3290   -3.6280   -3.1810 O   0  0  0  0  0  0  0  0  0  0  0  0
   -5.1540   -3.4300   -2.6700 H   0  0  0  0  0  0  0  0  0  0  0  0
   -3.4600   -4.9360   -1.8780 H   0  0  0  0  0  0  0  0  0  0  0  0
   -1.9520   -3.7370   -2.8380 C   0  0  3  0  0  0  0  0  0  0  0  0
   -1.8570   -2.7670   -3.3410 H   0  0  0  0  0  0  0  0  0  0  0  0
   -1.7730   -4.7250   -3.8610 O   0  0  0  0  0  0  0  0  0  0  0  0
   -2.5960   -4.6880   -4.3890 H   0  0  0  0  0  0  0  0  0  0  0  0
   -0.8650   -3.9220   -1.7840 C   0  0  3  0  0  0  0  0  0  0  0  0
    0.4220   -3.7650   -2.3880 O   0  0  0  0  0  0  0  0  0  0  0  0
    0.3580   -4.2420   -3.2400 H   0  0  0  0  0  0  0  0  0  0  0  0
   -0.9090   -4.9490   -1.4000 H   0  0  0  0  0  0  0  0  0  0  0  0
   -1.0880   -2.9350   -0.6270 C   0  0  3  0  0  0  0  0  0  0  0  0
   -0.9620   -1.5950   -1.1030 O   0  0  0  0  0  0  0  0  0  0  0  0
   -0.3290   -3.1250    0.1410 H   0  0  0  0  0  0  0  0  0  0  0  0
   -2.3840   -3.1530   -0.0480 O   0  0  0  0  0  0  0  0  0  0  0  0
    1.3080    1.0310   -1.2320 C   0  0  3  0  0  0  0  0  0  0  0  0
    1.5240    1.7820   -0.4620 H   0  0  0  0  0  0  0  0  0  0  0  0
    2.1450    1.3320   -2.3540 O   0  0  0  0  0  0  0  0  0  0  0  0
    3.0270    0.9380   -2.1340 H   0  0  0  0  0  0  0  0  0  0  0  0
   -0.1510    1.1630   -1.6630 C   0  0  3  0  0  0  0  0  0  0  0  0
   -0.3550    0.5690   -2.5620 H   0  0  0  0  0  0  0  0  0  0  0  0
   -0.4390    2.5220   -2.0200 O   0  0  0  0  0  0  0  0  0  0  0  0
    0.2980    2.7850   -2.6080 H   0  0  0  0  0  0  0  0  0  0  0  0
   -1.0670    0.7570   -0.5120 C   0  0  3  0  0  0  0  0  0  0  0  0
   -2.4330    0.8720   -0.9210 O   0  0  0  0  0  0  0  0  0  0  0  0
   -2.4740    1.7120   -1.4210 H   0  0  0  0  0  0  0  0  0  0  0  0
   -0.9280    1.4570    0.3210 H   0  0  0  0  0  0  0  0  0  0  0  0
   -0.7170   -0.6660   -0.0470 C   0  0  3  0  0  0  0  0  0  0  0  0
   -1.3500   -0.9130    0.8140 H   0  0  0  0  0  0  0  0  0  0  0  0
    0.6560   -0.7150    0.3700 O   0  0  0  0  0  0  0  0  0  0  0  0
    1.5700   -0.3830   -0.6860 C   0  0  3  0  0  0  0  0  0  0  0  0
    1.4700   -1.1060   -1.5070 H   0  0  0  0  0  0  0  0  0  0  0  0
    3.0020   -0.5040   -0.1570 C   0  0  0  0  0  0  0  0  0  0  0  0
    3.2260   -1.5460    0.0980 H   0  0  0  0  0  0  0  0  0  0  0  0
    3.1360    0.0970    0.7500 H   0  0  0  0  0  0  0  0  0  0  0  0
    3.9270   -0.0520   -1.1480 O   0  0  0  0  0  0  0  0  0  0  0  0
    4.8190   -0.2500   -0.8050 H   0  0  0  0  0  0  0  0  0  0  0  0
  1  2  1  0  0  0  0
  1  7  1  0  0  0  0
  1  8  1  0  0  0  0
  1 23  1  0  0  0  0
  2  3  1  0  0  0  0
  2  4  1  0  0  0  0
  2  6  1  0  0  0  0
  4  5  1  0  0  0  0
  8  9  1  0  0  0  0
  8 11  1  0  0  0  0
  8 12  1  0  0  0  0
  9 10  1  0  0  0  0
 12 13  1  0  0  0  0
 12 14  1  0  0  0  0
 12 16  1  0  0  0  0
 14 15  1  0  0  0  0
 16 17  1  0  0  0  0
 16 19  1  0  0  0  0
 16 20  1  0  0  0  0
 17 18  1  0  0  0  0
 20 21  1  0  0  0  0
 20 22  1  0  0  0  0
 20 23  1  0  0  0  0
 21 36  1  0  0  0  0
 24 25  1  0  0  0  0
 24 26  1  0  0  0  0
 24 28  1  0  0  0  0
 24 39  1  0  0  0  0
 26 27  1  0  0  0  0
 28 29  1  0  0  0  0
 28 30  1  0  0  0  0
 28 32  1  0  0  0  0
 30 31  1  0  0  0  0
 32 33  1  0  0  0  0
 32 35  1  0  0  0  0
 32 36  1  0  0  0  0
 33 34  1  0  0  0  0
 36 37  1  0  0  0  0
 36 38  1  0  0  0  0
 38 39  1  0  0  0  0
 39 40  1  0  0  0  0
 39 41  1  0  0  0  0
 41 42  1  0  0  0  0
 41 43  1  0  0  0  0
 41 44  1  0  0  0  0
 44 45  1  0  0  0  0
M  END
$$$$
