# Supplementary material for: Molecular Modeling to Estimate the Diffusion Coefficients of Drugs and Other Small Molecules
Source: Molecules. 2020 Nov 16;25(22):5340. doi: 10.3390/molecules25225340 (PMC7709040; doi:10.3390/molecules25225340)
Supplement: Supplementary file 1 [file molecules-25-05340-s001.zip › SupplmntFiles/MolFiles/trehalose/trehalose_10.mol]

  MOE2016           3D

 45 46  0  0  1  0  0  0  0  0999 V2000
    0.6890   -4.4930   -0.8300 C   0  0  3  0  0  0  0  0  0  0  0  0
   -0.5720   -5.3650   -0.7300 C   0  0  0  0  0  0  0  0  0  0  0  0
   -1.0940   -5.3870   -1.6930 H   0  0  0  0  0  0  0  0  0  0  0  0
   -1.4850   -4.8740    0.2520 O   0  0  0  0  0  0  0  0  0  0  0  0
   -2.2970   -5.4100    0.1550 H   0  0  0  0  0  0  0  0  0  0  0  0
   -0.3010   -6.3860   -0.4450 H   0  0  0  0  0  0  0  0  0  0  0  0
    1.3990   -5.0500   -1.4540 H   0  0  0  0  0  0  0  0  0  0  0  0
    1.3740   -4.1980    0.5230 C   0  0  3  0  0  0  0  0  0  0  0  0
    2.7490   -3.8550    0.2600 O   0  0  0  0  0  0  0  0  0  0  0  0
    2.7390   -2.9150   -0.0400 H   0  0  0  0  0  0  0  0  0  0  0  0
    1.3860   -5.1060    1.1360 H   0  0  0  0  0  0  0  0  0  0  0  0
    0.7250   -3.0330    1.2930 C   0  0  3  0  0  0  0  0  0  0  0  0
    1.4090   -2.7230    2.0920 H   0  0  0  0  0  0  0  0  0  0  0  0
   -0.5010   -3.3990    1.9210 O   0  0  0  0  0  0  0  0  0  0  0  0
   -0.9960   -4.0070    1.3130 H   0  0  0  0  0  0  0  0  0  0  0  0
    0.5150   -1.8440    0.3540 C   0  0  3  0  0  0  0  0  0  0  0  0
    1.8110   -1.3640   -0.0690 O   0  0  0  0  0  0  0  0  0  0  0  0
    1.6250   -0.8030   -0.8520 H   0  0  0  0  0  0  0  0  0  0  0  0
    0.0050   -1.0190    0.8640 H   0  0  0  0  0  0  0  0  0  0  0  0
   -0.2810   -2.2680   -0.8910 C   0  0  3  0  0  0  0  0  0  0  0  0
   -0.3840   -1.0940   -1.7150 O   0  0  0  0  0  0  0  0  0  0  0  0
   -1.2870   -2.5990   -0.6180 H   0  0  0  0  0  0  0  0  0  0  0  0
    0.4280   -3.2960   -1.5850 O   0  0  0  0  0  0  0  0  0  0  0  0
   -3.0520    0.9600   -2.8270 C   0  0  3  0  0  0  0  0  0  0  0  0
   -3.6900    0.7920   -3.7040 H   0  0  0  0  0  0  0  0  0  0  0  0
   -3.4960    2.1770   -2.2180 O   0  0  0  0  0  0  0  0  0  0  0  0
   -4.2920    1.9270   -1.6840 H   0  0  0  0  0  0  0  0  0  0  0  0
   -1.6100    1.1460   -3.2860 C   0  0  3  0  0  0  0  0  0  0  0  0
   -0.9740    1.5040   -2.4670 H   0  0  0  0  0  0  0  0  0  0  0  0
   -1.5560    2.1620   -4.2990 O   0  0  0  0  0  0  0  0  0  0  0  0
   -2.0890    2.9000   -3.9400 H   0  0  0  0  0  0  0  0  0  0  0  0
   -1.0780   -0.1610   -3.8650 C   0  0  3  0  0  0  0  0  0  0  0  0
    0.2790    0.0180   -4.2770 O   0  0  0  0  0  0  0  0  0  0  0  0
    0.2920    0.8810   -4.7370 H   0  0  0  0  0  0  0  0  0  0  0  0
   -1.6510   -0.4060   -4.7690 H   0  0  0  0  0  0  0  0  0  0  0  0
   -1.2360   -1.3060   -2.8450 C   0  0  3  0  0  0  0  0  0  0  0  0
   -0.9440   -2.2380   -3.3430 H   0  0  0  0  0  0  0  0  0  0  0  0
   -2.6130   -1.4260   -2.4520 O   0  0  0  0  0  0  0  0  0  0  0  0
   -3.1450   -0.2330   -1.8630 C   0  0  3  0  0  0  0  0  0  0  0  0
   -2.5940    0.0040   -0.9430 H   0  0  0  0  0  0  0  0  0  0  0  0
   -4.6050   -0.4880   -1.4650 C   0  0  0  0  0  0  0  0  0  0  0  0
   -4.6560   -1.2350   -0.6650 H   0  0  0  0  0  0  0  0  0  0  0  0
   -5.1790   -0.8710   -2.3160 H   0  0  0  0  0  0  0  0  0  0  0  0
   -5.2080    0.7270   -1.0140 O   0  0  0  0  0  0  0  0  0  0  0  0
   -6.1120    0.4990   -0.7220 H   0  0  0  0  0  0  0  0  0  0  0  0
  1  2  1  0  0  0  0
  1  7  1  0  0  0  0
  1  8  1  0  0  0  0
  1 23  1  0  0  0  0
  2  3  1  0  0  0  0
  2  4  1  0  0  0  0
  2  6  1  0  0  0  0
  4  5  1  0  0  0  0
  8  9  1  0  0  0  0
  8 11  1  0  0  0  0
  8 12  1  0  0  0  0
  9 10  1  0  0  0  0
 12 13  1  0  0  0  0
 12 14  1  0  0  0  0
 12 16  1  0  0  0  0
 14 15  1  0  0  0  0
 16 17  1  0  0  0  0
 16 19  1  0  0  0  0
 16 20  1  0  0  0  0
 17 18  1  0  0  0  0
 20 21  1  0  0  0  0
 20 22  1  0  0  0  0
 20 23  1  0  0  0  0
 21 36  1  0  0  0  0
 24 25  1  0  0  0  0
 24 26  1  0  0  0  0
 24 28  1  0  0  0  0
 24 39  1  0  0  0  0
 26 27  1  0  0  0  0
 28 29  1  0  0  0  0
 28 30  1  0  0  0  0
 28 32  1  0  0  0  0
 30 31  1  0  0  0  0
 32 33  1  0  0  0  0
 32 35  1  0  0  0  0
 32 36  1  0  0  0  0
 33 34  1  0  0  0  0
 36 37  1  0  0  0  0
 36 38  1  0  0  0  0
 38 39  1  0  0  0  0
 39 40  1  0  0  0  0
 39 41  1  0  0  0  0
 41 42  1  0  0  0  0
 41 43  1  0  0  0  0
 41 44  1  0  0  0  0
 44 45  1  0  0  0  0
M  END
$$$$
