# Supplementary material for: Molecular Modeling to Estimate the Diffusion Coefficients of Drugs and Other Small Molecules
Source: Molecules. 2020 Nov 16;25(22):5340. doi: 10.3390/molecules25225340 (PMC7709040; doi:10.3390/molecules25225340)
Supplement: Supplementary file 1 [file molecules-25-05340-s001.zip › SupplmntFiles/MolFiles/trehalose/trehalose_2.mol]

  MOE2016           3D

 45 46  0  0  1  0  0  0  0  0999 V2000
    0.3900   -3.6930   -2.8100 C   0  0  3  0  0  0  0  0  0  0  0  0
    0.5260   -5.1730   -3.1910 C   0  0  0  0  0  0  0  0  0  0  0  0
    1.3120   -5.6560   -2.6000 H   0  0  0  0  0  0  0  0  0  0  0  0
    0.8560   -5.2950   -4.5770 O   0  0  0  0  0  0  0  0  0  0  0  0
    0.8790   -6.2510   -4.7740 H   0  0  0  0  0  0  0  0  0  0  0  0
   -0.4110   -5.7040   -2.9960 H   0  0  0  0  0  0  0  0  0  0  0  0
   -0.5060   -3.3070   -3.3150 H   0  0  0  0  0  0  0  0  0  0  0  0
    1.6160   -2.9000   -3.2910 C   0  0  3  0  0  0  0  0  0  0  0  0
    1.7090   -2.8890   -4.7190 O   0  0  0  0  0  0  0  0  0  0  0  0
    1.4800   -3.8110   -5.0000 H   0  0  0  0  0  0  0  0  0  0  0  0
    2.5400   -3.3570   -2.9130 H   0  0  0  0  0  0  0  0  0  0  0  0
    1.5350   -1.4580   -2.7990 C   0  0  3  0  0  0  0  0  0  0  0  0
    0.7330   -0.9090   -3.3080 H   0  0  0  0  0  0  0  0  0  0  0  0
    2.7470   -0.7630   -3.1160 O   0  0  0  0  0  0  0  0  0  0  0  0
    2.9230   -0.9810   -4.0540 H   0  0  0  0  0  0  0  0  0  0  0  0
    1.3410   -1.4430   -1.2870 C   0  0  3  0  0  0  0  0  0  0  0  0
    1.2560   -0.0900   -0.8300 O   0  0  0  0  0  0  0  0  0  0  0  0
    1.9670    0.3820   -1.3070 H   0  0  0  0  0  0  0  0  0  0  0  0
    2.2230   -1.8840   -0.8070 H   0  0  0  0  0  0  0  0  0  0  0  0
    0.0930   -2.2590   -0.9100 C   0  0  3  0  0  0  0  0  0  0  0  0
   -1.0810   -1.6190   -1.4260 O   0  0  0  0  0  0  0  0  0  0  0  0
    0.0370   -2.2960    0.1840 H   0  0  0  0  0  0  0  0  0  0  0  0
    0.2170   -3.6040   -1.3920 O   0  0  0  0  0  0  0  0  0  0  0  0
   -3.5820    0.2150    0.3130 C   0  0  3  0  0  0  0  0  0  0  0  0
   -4.4990   -0.2220    0.7270 H   0  0  0  0  0  0  0  0  0  0  0  0
   -3.5990    1.6090    0.6440 O   0  0  0  0  0  0  0  0  0  0  0  0
   -4.2650    1.9990    0.0380 H   0  0  0  0  0  0  0  0  0  0  0  0
   -3.5720    0.0300   -1.2000 C   0  0  3  0  0  0  0  0  0  0  0  0
   -2.7540    0.5980   -1.6590 H   0  0  0  0  0  0  0  0  0  0  0  0
   -4.7810    0.5860   -1.7320 O   0  0  0  0  0  0  0  0  0  0  0  0
   -4.8460    0.2520   -2.6480 H   0  0  0  0  0  0  0  0  0  0  0  0
   -3.4740   -1.4590   -1.5420 C   0  0  3  0  0  0  0  0  0  0  0  0
   -3.3520   -1.5900   -2.9640 O   0  0  0  0  0  0  0  0  0  0  0  0
   -2.4090   -1.4320   -3.1690 H   0  0  0  0  0  0  0  0  0  0  0  0
   -4.4070   -1.9560   -1.2480 H   0  0  0  0  0  0  0  0  0  0  0  0
   -2.2810   -2.1120   -0.8170 C   0  0  3  0  0  0  0  0  0  0  0  0
   -2.3280   -3.1950   -0.9760 H   0  0  0  0  0  0  0  0  0  0  0  0
   -2.3420   -1.8590    0.5900 O   0  0  0  0  0  0  0  0  0  0  0  0
   -2.3480   -0.4640    0.9150 C   0  0  3  0  0  0  0  0  0  0  0  0
   -1.4410    0.0150    0.5240 H   0  0  0  0  0  0  0  0  0  0  0  0
   -2.3250   -0.2920    2.4360 C   0  0  0  0  0  0  0  0  0  0  0  0
   -1.4590   -0.8060    2.8670 H   0  0  0  0  0  0  0  0  0  0  0  0
   -3.2170   -0.7330    2.8940 H   0  0  0  0  0  0  0  0  0  0  0  0
   -2.2590    1.0850    2.7990 O   0  0  0  0  0  0  0  0  0  0  0  0
   -2.8080    1.5760    2.1400 H   0  0  0  0  0  0  0  0  0  0  0  0
  1  2  1  0  0  0  0
  1  7  1  0  0  0  0
  1  8  1  0  0  0  0
  1 23  1  0  0  0  0
  2  3  1  0  0  0  0
  2  4  1  0  0  0  0
  2  6  1  0  0  0  0
  4  5  1  0  0  0  0
  8  9  1  0  0  0  0
  8 11  1  0  0  0  0
  8 12  1  0  0  0  0
  9 10  1  0  0  0  0
 12 13  1  0  0  0  0
 12 14  1  0  0  0  0
 12 16  1  0  0  0  0
 14 15  1  0  0  0  0
 16 17  1  0  0  0  0
 16 19  1  0  0  0  0
 16 20  1  0  0  0  0
 17 18  1  0  0  0  0
 20 21  1  0  0  0  0
 20 22  1  0  0  0  0
 20 23  1  0  0  0  0
 21 36  1  0  0  0  0
 24 25  1  0  0  0  0
 24 26  1  0  0  0  0
 24 28  1  0  0  0  0
 24 39  1  0  0  0  0
 26 27  1  0  0  0  0
 28 29  1  0  0  0  0
 28 30  1  0  0  0  0
 28 32  1  0  0  0  0
 30 31  1  0  0  0  0
 32 33  1  0  0  0  0
 32 35  1  0  0  0  0
 32 36  1  0  0  0  0
 33 34  1  0  0  0  0
 36 37  1  0  0  0  0
 36 38  1  0  0  0  0
 38 39  1  0  0  0  0
 39 40  1  0  0  0  0
 39 41  1  0  0  0  0
 41 42  1  0  0  0  0
 41 43  1  0  0  0  0
 41 44  1  0  0  0  0
 44 45  1  0  0  0  0
M  END
$$$$
