# Supplementary material for: Molecular Modeling to Estimate the Diffusion Coefficients of Drugs and Other Small Molecules
Source: Molecules. 2020 Nov 16;25(22):5340. doi: 10.3390/molecules25225340 (PMC7709040; doi:10.3390/molecules25225340)
Supplement: Supplementary file 1 [file molecules-25-05340-s001.zip › SupplmntFiles/MolFiles/trehalose/trehalose_3.mol]

  MOE2016           3D

 45 46  0  0  1  0  0  0  0  0999 V2000
   -0.1220   -2.5080   -3.9690 C   0  0  3  0  0  0  0  0  0  0  0  0
   -0.4990   -3.1340   -5.3160 C   0  0  0  0  0  0  0  0  0  0  0  0
   -0.0220   -4.1120   -5.4400 H   0  0  0  0  0  0  0  0  0  0  0  0
   -0.1110   -2.2960   -6.4010 O   0  0  0  0  0  0  0  0  0  0  0  0
    0.7430   -1.8730   -6.1420 H   0  0  0  0  0  0  0  0  0  0  0  0
   -1.5800   -3.2970   -5.3740 H   0  0  0  0  0  0  0  0  0  0  0  0
   -0.6120   -1.5260   -3.9230 H   0  0  0  0  0  0  0  0  0  0  0  0
    1.3960   -2.3220   -3.8710 C   0  0  3  0  0  0  0  0  0  0  0  0
    1.8600   -1.4720   -4.9270 O   0  0  0  0  0  0  0  0  0  0  0  0
    2.7680   -1.2140   -4.6590 H   0  0  0  0  0  0  0  0  0  0  0  0
    1.9100   -3.2850   -3.9870 H   0  0  0  0  0  0  0  0  0  0  0  0
    1.7490   -1.7190   -2.5160 C   0  0  3  0  0  0  0  0  0  0  0  0
    1.3900   -0.6860   -2.4410 H   0  0  0  0  0  0  0  0  0  0  0  0
    3.1740   -1.6450   -2.4040 O   0  0  0  0  0  0  0  0  0  0  0  0
    3.3580   -1.5070   -1.4530 H   0  0  0  0  0  0  0  0  0  0  0  0
    1.1740   -2.5880   -1.3980 C   0  0  3  0  0  0  0  0  0  0  0  0
    1.4490   -1.9520   -0.1440 O   0  0  0  0  0  0  0  0  0  0  0  0
    0.7570   -1.2730   -0.0180 H   0  0  0  0  0  0  0  0  0  0  0  0
    1.6930   -3.5540   -1.3920 H   0  0  0  0  0  0  0  0  0  0  0  0
   -0.3370   -2.8050   -1.6040 C   0  0  3  0  0  0  0  0  0  0  0  0
   -0.9980   -1.5510   -1.3750 O   0  0  0  0  0  0  0  0  0  0  0  0
   -0.6830   -3.5290   -0.8580 H   0  0  0  0  0  0  0  0  0  0  0  0
   -0.6030   -3.3350   -2.9060 O   0  0  0  0  0  0  0  0  0  0  0  0
   -3.1870   -0.3990    1.1640 C   0  0  3  0  0  0  0  0  0  0  0  0
   -4.2800   -0.5030    1.1590 H   0  0  0  0  0  0  0  0  0  0  0  0
   -2.8350    0.2560    2.3890 O   0  0  0  0  0  0  0  0  0  0  0  0
   -3.0940    1.1920    2.2540 H   0  0  0  0  0  0  0  0  0  0  0  0
   -2.7530    0.4460   -0.0290 C   0  0  3  0  0  0  0  0  0  0  0  0
   -1.6910    0.7080    0.0430 H   0  0  0  0  0  0  0  0  0  0  0  0
   -3.4640    1.6880    0.0070 O   0  0  0  0  0  0  0  0  0  0  0  0
   -3.3610    2.0770   -0.8850 H   0  0  0  0  0  0  0  0  0  0  0  0
   -3.0540   -0.3000   -1.3280 C   0  0  3  0  0  0  0  0  0  0  0  0
   -2.5590    0.4810   -2.4220 O   0  0  0  0  0  0  0  0  0  0  0  0
   -1.6040    0.2880   -2.4930 H   0  0  0  0  0  0  0  0  0  0  0  0
   -4.1410   -0.3790   -1.4520 H   0  0  0  0  0  0  0  0  0  0  0  0
   -2.4240   -1.7050   -1.3040 C   0  0  3  0  0  0  0  0  0  0  0  0
   -2.7660   -2.2490   -2.1920 H   0  0  0  0  0  0  0  0  0  0  0  0
   -2.8410   -2.4310   -0.1430 O   0  0  0  0  0  0  0  0  0  0  0  0
   -2.5170   -1.7760    1.0870 C   0  0  3  0  0  0  0  0  0  0  0  0
   -1.4280   -1.6540    1.1660 H   0  0  0  0  0  0  0  0  0  0  0  0
   -2.9560   -2.6510    2.2650 C   0  0  0  0  0  0  0  0  0  0  0  0
   -2.5030   -3.6460    2.1940 H   0  0  0  0  0  0  0  0  0  0  0  0
   -4.0420   -2.7950    2.2620 H   0  0  0  0  0  0  0  0  0  0  0  0
   -2.5750   -2.0710    3.5100 O   0  0  0  0  0  0  0  0  0  0  0  0
   -2.6690   -1.0930    3.4070 H   0  0  0  0  0  0  0  0  0  0  0  0
  1  2  1  0  0  0  0
  1  7  1  0  0  0  0
  1  8  1  0  0  0  0
  1 23  1  0  0  0  0
  2  3  1  0  0  0  0
  2  4  1  0  0  0  0
  2  6  1  0  0  0  0
  4  5  1  0  0  0  0
  8  9  1  0  0  0  0
  8 11  1  0  0  0  0
  8 12  1  0  0  0  0
  9 10  1  0  0  0  0
 12 13  1  0  0  0  0
 12 14  1  0  0  0  0
 12 16  1  0  0  0  0
 14 15  1  0  0  0  0
 16 17  1  0  0  0  0
 16 19  1  0  0  0  0
 16 20  1  0  0  0  0
 17 18  1  0  0  0  0
 20 21  1  0  0  0  0
 20 22  1  0  0  0  0
 20 23  1  0  0  0  0
 21 36  1  0  0  0  0
 24 25  1  0  0  0  0
 24 26  1  0  0  0  0
 24 28  1  0  0  0  0
 24 39  1  0  0  0  0
 26 27  1  0  0  0  0
 28 29  1  0  0  0  0
 28 30  1  0  0  0  0
 28 32  1  0  0  0  0
 30 31  1  0  0  0  0
 32 33  1  0  0  0  0
 32 35  1  0  0  0  0
 32 36  1  0  0  0  0
 33 34  1  0  0  0  0
 36 37  1  0  0  0  0
 36 38  1  0  0  0  0
 38 39  1  0  0  0  0
 39 40  1  0  0  0  0
 39 41  1  0  0  0  0
 41 42  1  0  0  0  0
 41 43  1  0  0  0  0
 41 44  1  0  0  0  0
 44 45  1  0  0  0  0
M  END
$$$$
