# Supplementary material for: Molecular Modeling to Estimate the Diffusion Coefficients of Drugs and Other Small Molecules
Source: Molecules. 2020 Nov 16;25(22):5340. doi: 10.3390/molecules25225340 (PMC7709040; doi:10.3390/molecules25225340)
Supplement: Supplementary file 1 [file molecules-25-05340-s001.zip › SupplmntFiles/MolFiles/trehalose/trehalose_4.mol]

  MOE2016           3D

 45 46  0  0  1  0  0  0  0  0999 V2000
   -2.0460   -3.8800    0.0910 C   0  0  3  0  0  0  0  0  0  0  0  0
   -3.0000   -4.9670    0.6130 C   0  0  0  0  0  0  0  0  0  0  0  0
   -3.2670   -4.7780    1.6580 H   0  0  0  0  0  0  0  0  0  0  0  0
   -2.3870   -6.2580    0.5260 O   0  0  0  0  0  0  0  0  0  0  0  0
   -3.0610   -6.9050    0.8100 H   0  0  0  0  0  0  0  0  0  0  0  0
   -3.9260   -4.9700    0.0290 H   0  0  0  0  0  0  0  0  0  0  0  0
   -1.9430   -4.0310   -0.9920 H   0  0  0  0  0  0  0  0  0  0  0  0
   -0.6630   -4.0190    0.7500 C   0  0  3  0  0  0  0  0  0  0  0  0
   -0.0260   -5.2420    0.3700 O   0  0  0  0  0  0  0  0  0  0  0  0
   -0.7380   -5.9290    0.4120 H   0  0  0  0  0  0  0  0  0  0  0  0
   -0.7620   -4.0370    1.8430 H   0  0  0  0  0  0  0  0  0  0  0  0
    0.2410   -2.8550    0.3520 C   0  0  3  0  0  0  0  0  0  0  0  0
    0.5320   -2.9170   -0.7030 H   0  0  0  0  0  0  0  0  0  0  0  0
    1.4630   -2.9030    1.1000 O   0  0  0  0  0  0  0  0  0  0  0  0
    1.7610   -3.8340    1.0360 H   0  0  0  0  0  0  0  0  0  0  0  0
   -0.4620   -1.5380    0.6580 C   0  0  3  0  0  0  0  0  0  0  0  0
    0.4020   -0.4380    0.3340 O   0  0  0  0  0  0  0  0  0  0  0  0
    1.2780   -0.7280    0.6730 H   0  0  0  0  0  0  0  0  0  0  0  0
   -0.6420   -1.4740    1.7390 H   0  0  0  0  0  0  0  0  0  0  0  0
   -1.8130   -1.4940   -0.0790 C   0  0  3  0  0  0  0  0  0  0  0  0
   -1.6410   -1.5330   -1.5050 O   0  0  0  0  0  0  0  0  0  0  0  0
   -2.3310   -0.5760    0.2260 H   0  0  0  0  0  0  0  0  0  0  0  0
   -2.6350   -2.5960    0.3420 O   0  0  0  0  0  0  0  0  0  0  0  0
   -0.4000    0.7990   -3.9570 C   0  0  3  0  0  0  0  0  0  0  0  0
   -0.9860    1.6410   -4.3460 H   0  0  0  0  0  0  0  0  0  0  0  0
    0.8940    0.8640   -4.5530 O   0  0  0  0  0  0  0  0  0  0  0  0
    0.7560    0.6250   -5.4920 H   0  0  0  0  0  0  0  0  0  0  0  0
   -1.0620   -0.5210   -4.3540 C   0  0  3  0  0  0  0  0  0  0  0  0
   -0.4010   -1.3680   -4.1320 H   0  0  0  0  0  0  0  0  0  0  0  0
   -1.2380   -0.5280   -5.7780 O   0  0  0  0  0  0  0  0  0  0  0  0
   -1.8450   -1.2710   -5.9670 H   0  0  0  0  0  0  0  0  0  0  0  0
   -2.4110   -0.6870   -3.6540 C   0  0  3  0  0  0  0  0  0  0  0  0
   -2.9110   -2.0010   -3.9290 O   0  0  0  0  0  0  0  0  0  0  0  0
   -2.5150   -2.5900   -3.2550 H   0  0  0  0  0  0  0  0  0  0  0  0
   -3.1200    0.0250   -4.0940 H   0  0  0  0  0  0  0  0  0  0  0  0
   -2.3060   -0.4340   -2.1390 C   0  0  3  0  0  0  0  0  0  0  0  0
   -3.3280   -0.3730   -1.7440 H   0  0  0  0  0  0  0  0  0  0  0  0
   -1.6400    0.7980   -1.8740 O   0  0  0  0  0  0  0  0  0  0  0  0
   -0.3150    0.8560   -2.4340 C   0  0  3  0  0  0  0  0  0  0  0  0
    0.2700    0.0000   -2.0780 H   0  0  0  0  0  0  0  0  0  0  0  0
    0.3680    2.1210   -1.9120 C   0  0  0  0  0  0  0  0  0  0  0  0
   -0.2280    3.0110   -2.1410 H   0  0  0  0  0  0  0  0  0  0  0  0
    1.3640    2.2440   -2.3480 H   0  0  0  0  0  0  0  0  0  0  0  0
    0.5260    2.0760   -0.4900 O   0  0  0  0  0  0  0  0  0  0  0  0
    0.3900    1.1430   -0.1920 H   0  0  0  0  0  0  0  0  0  0  0  0
  1  2  1  0  0  0  0
  1  7  1  0  0  0  0
  1  8  1  0  0  0  0
  1 23  1  0  0  0  0
  2  3  1  0  0  0  0
  2  4  1  0  0  0  0
  2  6  1  0  0  0  0
  4  5  1  0  0  0  0
  8  9  1  0  0  0  0
  8 11  1  0  0  0  0
  8 12  1  0  0  0  0
  9 10  1  0  0  0  0
 12 13  1  0  0  0  0
 12 14  1  0  0  0  0
 12 16  1  0  0  0  0
 14 15  1  0  0  0  0
 16 17  1  0  0  0  0
 16 19  1  0  0  0  0
 16 20  1  0  0  0  0
 17 18  1  0  0  0  0
 20 21  1  0  0  0  0
 20 22  1  0  0  0  0
 20 23  1  0  0  0  0
 21 36  1  0  0  0  0
 24 25  1  0  0  0  0
 24 26  1  0  0  0  0
 24 28  1  0  0  0  0
 24 39  1  0  0  0  0
 26 27  1  0  0  0  0
 28 29  1  0  0  0  0
 28 30  1  0  0  0  0
 28 32  1  0  0  0  0
 30 31  1  0  0  0  0
 32 33  1  0  0  0  0
 32 35  1  0  0  0  0
 32 36  1  0  0  0  0
 33 34  1  0  0  0  0
 36 37  1  0  0  0  0
 36 38  1  0  0  0  0
 38 39  1  0  0  0  0
 39 40  1  0  0  0  0
 39 41  1  0  0  0  0
 41 42  1  0  0  0  0
 41 43  1  0  0  0  0
 41 44  1  0  0  0  0
 44 45  1  0  0  0  0
M  END
$$$$
