# Supplementary material for: Molecular Modeling to Estimate the Diffusion Coefficients of Drugs and Other Small Molecules
Source: Molecules. 2020 Nov 16;25(22):5340. doi: 10.3390/molecules25225340 (PMC7709040; doi:10.3390/molecules25225340)
Supplement: Supplementary file 1 [file molecules-25-05340-s001.zip › SupplmntFiles/MolFiles/trehalose/trehalose_5.mol]

  MOE2016           3D

 45 46  0  0  1  0  0  0  0  0999 V2000
   -1.2350   -3.5810   -3.8330 C   0  0  3  0  0  0  0  0  0  0  0  0
   -2.0140   -2.9830   -5.0140 C   0  0  0  0  0  0  0  0  0  0  0  0
   -1.5730   -2.0260   -5.3120 H   0  0  0  0  0  0  0  0  0  0  0  0
   -3.3840   -2.7500   -4.6880 O   0  0  0  0  0  0  0  0  0  0  0  0
   -3.7690   -2.2940   -5.4630 H   0  0  0  0  0  0  0  0  0  0  0  0
   -1.9910   -3.6710   -5.8660 H   0  0  0  0  0  0  0  0  0  0  0  0
   -0.2560   -3.8750   -4.2340 H   0  0  0  0  0  0  0  0  0  0  0  0
   -1.8780   -4.8300   -3.1950 C   0  0  3  0  0  0  0  0  0  0  0  0
   -0.8430   -5.5300   -2.4780 O   0  0  0  0  0  0  0  0  0  0  0  0
   -0.7550   -5.0790   -1.6040 H   0  0  0  0  0  0  0  0  0  0  0  0
   -2.2380   -5.5030   -3.9810 H   0  0  0  0  0  0  0  0  0  0  0  0
   -3.0070   -4.4970   -2.2040 C   0  0  3  0  0  0  0  0  0  0  0  0
   -3.2370   -5.4030   -1.6300 H   0  0  0  0  0  0  0  0  0  0  0  0
   -4.2150   -4.1040   -2.8480 O   0  0  0  0  0  0  0  0  0  0  0  0
   -3.9880   -3.5080   -3.6070 H   0  0  0  0  0  0  0  0  0  0  0  0
   -2.5230   -3.4240   -1.2280 C   0  0  3  0  0  0  0  0  0  0  0  0
   -1.4500   -3.9870   -0.4370 O   0  0  0  0  0  0  0  0  0  0  0  0
   -1.0800   -3.2270    0.0570 H   0  0  0  0  0  0  0  0  0  0  0  0
   -3.3200   -3.1230   -0.5390 H   0  0  0  0  0  0  0  0  0  0  0  0
   -1.9790   -2.1970   -1.9780 C   0  0  3  0  0  0  0  0  0  0  0  0
   -1.4410   -1.3200   -0.9780 O   0  0  0  0  0  0  0  0  0  0  0  0
   -2.7810   -1.6860   -2.5220 H   0  0  0  0  0  0  0  0  0  0  0  0
   -0.9160   -2.5690   -2.8580 O   0  0  0  0  0  0  0  0  0  0  0  0
    0.7210    1.0070    0.5270 C   0  0  3  0  0  0  0  0  0  0  0  0
    0.9500    2.0150    0.1570 H   0  0  0  0  0  0  0  0  0  0  0  0
    1.4200    0.8570    1.7700 O   0  0  0  0  0  0  0  0  0  0  0  0
    2.3580    0.7330    1.5120 H   0  0  0  0  0  0  0  0  0  0  0  0
    1.2120   -0.0220   -0.4860 C   0  0  3  0  0  0  0  0  0  0  0  0
    1.1550   -1.0390   -0.0780 H   0  0  0  0  0  0  0  0  0  0  0  0
    2.6000    0.2200   -0.7480 O   0  0  0  0  0  0  0  0  0  0  0  0
    2.7860   -0.2580   -1.5820 H   0  0  0  0  0  0  0  0  0  0  0  0
    0.4050    0.1080   -1.7760 C   0  0  3  0  0  0  0  0  0  0  0  0
    0.9120   -0.8380   -2.7190 O   0  0  0  0  0  0  0  0  0  0  0  0
    0.3050   -1.6180   -2.7260 H   0  0  0  0  0  0  0  0  0  0  0  0
    0.5980    1.0980   -2.2060 H   0  0  0  0  0  0  0  0  0  0  0  0
   -1.1050   -0.0210   -1.4740 C   0  0  3  0  0  0  0  0  0  0  0  0
   -1.6750    0.1920   -2.3860 H   0  0  0  0  0  0  0  0  0  0  0  0
   -1.4920    0.9740   -0.5090 O   0  0  0  0  0  0  0  0  0  0  0  0
   -0.7910    0.8510    0.7370 C   0  0  3  0  0  0  0  0  0  0  0  0
   -0.9950   -0.1320    1.1830 H   0  0  0  0  0  0  0  0  0  0  0  0
   -1.3000    1.9050    1.7270 C   0  0  0  0  0  0  0  0  0  0  0  0
   -2.3820    1.8070    1.8680 H   0  0  0  0  0  0  0  0  0  0  0  0
   -1.1190    2.9170    1.3460 H   0  0  0  0  0  0  0  0  0  0  0  0
   -0.6650    1.7770    2.9980 O   0  0  0  0  0  0  0  0  0  0  0  0
    0.2570    1.4700    2.8210 H   0  0  0  0  0  0  0  0  0  0  0  0
  1  2  1  0  0  0  0
  1  7  1  0  0  0  0
  1  8  1  0  0  0  0
  1 23  1  0  0  0  0
  2  3  1  0  0  0  0
  2  4  1  0  0  0  0
  2  6  1  0  0  0  0
  4  5  1  0  0  0  0
  8  9  1  0  0  0  0
  8 11  1  0  0  0  0
  8 12  1  0  0  0  0
  9 10  1  0  0  0  0
 12 13  1  0  0  0  0
 12 14  1  0  0  0  0
 12 16  1  0  0  0  0
 14 15  1  0  0  0  0
 16 17  1  0  0  0  0
 16 19  1  0  0  0  0
 16 20  1  0  0  0  0
 17 18  1  0  0  0  0
 20 21  1  0  0  0  0
 20 22  1  0  0  0  0
 20 23  1  0  0  0  0
 21 36  1  0  0  0  0
 24 25  1  0  0  0  0
 24 26  1  0  0  0  0
 24 28  1  0  0  0  0
 24 39  1  0  0  0  0
 26 27  1  0  0  0  0
 28 29  1  0  0  0  0
 28 30  1  0  0  0  0
 28 32  1  0  0  0  0
 30 31  1  0  0  0  0
 32 33  1  0  0  0  0
 32 35  1  0  0  0  0
 32 36  1  0  0  0  0
 33 34  1  0  0  0  0
 36 37  1  0  0  0  0
 36 38  1  0  0  0  0
 38 39  1  0  0  0  0
 39 40  1  0  0  0  0
 39 41  1  0  0  0  0
 41 42  1  0  0  0  0
 41 43  1  0  0  0  0
 41 44  1  0  0  0  0
 44 45  1  0  0  0  0
M  END
$$$$
