# Supplementary material for: Molecular Modeling to Estimate the Diffusion Coefficients of Drugs and Other Small Molecules
Source: Molecules. 2020 Nov 16;25(22):5340. doi: 10.3390/molecules25225340 (PMC7709040; doi:10.3390/molecules25225340)
Supplement: Supplementary file 1 [file molecules-25-05340-s001.zip › SupplmntFiles/MolFiles/trehalose/trehalose_6.mol]

  MOE2016           3D

 45 46  0  0  1  0  0  0  0  0999 V2000
    0.7420   -2.8040   -3.2020 C   0  0  3  0  0  0  0  0  0  0  0  0
    1.6110   -4.0070   -3.5900 C   0  0  0  0  0  0  0  0  0  0  0  0
    2.6740   -3.7470   -3.5590 H   0  0  0  0  0  0  0  0  0  0  0  0
    1.2790   -4.4360   -4.9140 O   0  0  0  0  0  0  0  0  0  0  0  0
    1.7720   -5.2650   -5.0700 H   0  0  0  0  0  0  0  0  0  0  0  0
    1.4490   -4.8340   -2.8910 H   0  0  0  0  0  0  0  0  0  0  0  0
   -0.2930   -3.1670   -3.1360 H   0  0  0  0  0  0  0  0  0  0  0  0
    0.8170   -1.7110   -4.2800 C   0  0  3  0  0  0  0  0  0  0  0  0
    0.2860   -2.1640   -5.5300 O   0  0  0  0  0  0  0  0  0  0  0  0
    0.5990   -3.0990   -5.6220 H   0  0  0  0  0  0  0  0  0  0  0  0
    1.8610   -1.4240   -4.4600 H   0  0  0  0  0  0  0  0  0  0  0  0
    0.0280   -0.4820   -3.8360 C   0  0  3  0  0  0  0  0  0  0  0  0
   -1.0500   -0.6800   -3.8410 H   0  0  0  0  0  0  0  0  0  0  0  0
    0.2330    0.5900   -4.7650 O   0  0  0  0  0  0  0  0  0  0  0  0
    0.1190    0.1840   -5.6480 H   0  0  0  0  0  0  0  0  0  0  0  0
    0.4990   -0.0340   -2.4550 C   0  0  3  0  0  0  0  0  0  0  0  0
   -0.2600    1.1030   -2.0380 O   0  0  0  0  0  0  0  0  0  0  0  0
   -0.3040    1.6810   -2.8260 H   0  0  0  0  0  0  0  0  0  0  0  0
    1.5450    0.2900   -2.5230 H   0  0  0  0  0  0  0  0  0  0  0  0
    0.3910   -1.1980   -1.4550 C   0  0  3  0  0  0  0  0  0  0  0  0
   -0.9800   -1.5620   -1.2650 O   0  0  0  0  0  0  0  0  0  0  0  0
    0.8130   -0.8660   -0.4990 H   0  0  0  0  0  0  0  0  0  0  0  0
    1.1630   -2.3170   -1.9210 O   0  0  0  0  0  0  0  0  0  0  0  0
   -3.4520   -1.1090    1.2200 C   0  0  3  0  0  0  0  0  0  0  0  0
   -3.6210   -1.7520    2.0930 H   0  0  0  0  0  0  0  0  0  0  0  0
   -4.4320   -0.0740    1.2670 O   0  0  0  0  0  0  0  0  0  0  0  0
   -5.2790   -0.5110    1.0470 H   0  0  0  0  0  0  0  0  0  0  0  0
   -3.6510   -1.9310   -0.0500 C   0  0  3  0  0  0  0  0  0  0  0  0
   -3.6740   -1.2820   -0.9350 H   0  0  0  0  0  0  0  0  0  0  0  0
   -4.9380   -2.5580    0.0050 O   0  0  0  0  0  0  0  0  0  0  0  0
   -4.9230   -3.2500   -0.6860 H   0  0  0  0  0  0  0  0  0  0  0  0
   -2.5610   -2.9920   -0.1670 C   0  0  3  0  0  0  0  0  0  0  0  0
   -2.7390   -3.6860   -1.4080 O   0  0  0  0  0  0  0  0  0  0  0  0
   -2.3900   -3.0920   -2.1020 H   0  0  0  0  0  0  0  0  0  0  0  0
   -2.6850   -3.7280    0.6370 H   0  0  0  0  0  0  0  0  0  0  0  0
   -1.1720   -2.3430   -0.0800 C   0  0  3  0  0  0  0  0  0  0  0  0
   -0.4210   -3.1420   -0.0570 H   0  0  0  0  0  0  0  0  0  0  0  0
   -1.0430   -1.5730    1.1200 O   0  0  0  0  0  0  0  0  0  0  0  0
   -2.0330   -0.5320    1.2530 C   0  0  3  0  0  0  0  0  0  0  0  0
   -1.8820    0.1950    0.4460 H   0  0  0  0  0  0  0  0  0  0  0  0
   -1.7710    0.1780    2.5860 C   0  0  0  0  0  0  0  0  0  0  0  0
   -1.8760   -0.5150    3.4270 H   0  0  0  0  0  0  0  0  0  0  0  0
   -2.4510    1.0210    2.7370 H   0  0  0  0  0  0  0  0  0  0  0  0
   -0.4330    0.6740    2.6180 O   0  0  0  0  0  0  0  0  0  0  0  0
    0.1200   -0.0530    2.2730 H   0  0  0  0  0  0  0  0  0  0  0  0
  1  2  1  0  0  0  0
  1  7  1  0  0  0  0
  1  8  1  0  0  0  0
  1 23  1  0  0  0  0
  2  3  1  0  0  0  0
  2  4  1  0  0  0  0
  2  6  1  0  0  0  0
  4  5  1  0  0  0  0
  8  9  1  0  0  0  0
  8 11  1  0  0  0  0
  8 12  1  0  0  0  0
  9 10  1  0  0  0  0
 12 13  1  0  0  0  0
 12 14  1  0  0  0  0
 12 16  1  0  0  0  0
 14 15  1  0  0  0  0
 16 17  1  0  0  0  0
 16 19  1  0  0  0  0
 16 20  1  0  0  0  0
 17 18  1  0  0  0  0
 20 21  1  0  0  0  0
 20 22  1  0  0  0  0
 20 23  1  0  0  0  0
 21 36  1  0  0  0  0
 24 25  1  0  0  0  0
 24 26  1  0  0  0  0
 24 28  1  0  0  0  0
 24 39  1  0  0  0  0
 26 27  1  0  0  0  0
 28 29  1  0  0  0  0
 28 30  1  0  0  0  0
 28 32  1  0  0  0  0
 30 31  1  0  0  0  0
 32 33  1  0  0  0  0
 32 35  1  0  0  0  0
 32 36  1  0  0  0  0
 33 34  1  0  0  0  0
 36 37  1  0  0  0  0
 36 38  1  0  0  0  0
 38 39  1  0  0  0  0
 39 40  1  0  0  0  0
 39 41  1  0  0  0  0
 41 42  1  0  0  0  0
 41 43  1  0  0  0  0
 41 44  1  0  0  0  0
 44 45  1  0  0  0  0
M  END
$$$$
