# Supplementary material for: Molecular Modeling to Estimate the Diffusion Coefficients of Drugs and Other Small Molecules
Source: Molecules. 2020 Nov 16;25(22):5340. doi: 10.3390/molecules25225340 (PMC7709040; doi:10.3390/molecules25225340)
Supplement: Supplementary file 1 [file molecules-25-05340-s001.zip › SupplmntFiles/MolFiles/trehalose/trehalose_7.mol]

  MOE2016           3D

 45 46  0  0  1  0  0  0  0  0999 V2000
    0.0450   -0.1730   -3.3400 C   0  0  3  0  0  0  0  0  0  0  0  0
   -0.3170   -0.1120   -4.8290 C   0  0  0  0  0  0  0  0  0  0  0  0
    0.4820   -0.5410   -5.4430 H   0  0  0  0  0  0  0  0  0  0  0  0
   -0.5490    1.2300   -5.2530 O   0  0  0  0  0  0  0  0  0  0  0  0
    0.0950    1.7960   -4.7620 H   0  0  0  0  0  0  0  0  0  0  0  0
   -1.2200   -0.6990   -5.0270 H   0  0  0  0  0  0  0  0  0  0  0  0
   -0.7890    0.2780   -2.7840 H   0  0  0  0  0  0  0  0  0  0  0  0
    1.3280    0.6220   -3.0680 C   0  0  3  0  0  0  0  0  0  0  0  0
    1.1700    1.9860   -3.4790 O   0  0  0  0  0  0  0  0  0  0  0  0
    1.9370    2.4570   -3.0860 H   0  0  0  0  0  0  0  0  0  0  0  0
    2.1620    0.2100   -3.6500 H   0  0  0  0  0  0  0  0  0  0  0  0
    1.6610    0.5470   -1.5830 C   0  0  3  0  0  0  0  0  0  0  0  0
    0.9200    1.0900   -0.9850 H   0  0  0  0  0  0  0  0  0  0  0  0
    2.9110    1.2120   -1.3610 O   0  0  0  0  0  0  0  0  0  0  0  0
    3.1880    0.9410   -0.4620 H   0  0  0  0  0  0  0  0  0  0  0  0
    1.7620   -0.9160   -1.1500 C   0  0  3  0  0  0  0  0  0  0  0  0
    1.9870   -0.9560    0.2640 O   0  0  0  0  0  0  0  0  0  0  0  0
    1.1060   -1.0070    0.6830 H   0  0  0  0  0  0  0  0  0  0  0  0
    2.6400   -1.3660   -1.6290 H   0  0  0  0  0  0  0  0  0  0  0  0
    0.4970   -1.6990   -1.5480 C   0  0  3  0  0  0  0  0  0  0  0  0
   -0.5880   -1.2690   -0.7110 O   0  0  0  0  0  0  0  0  0  0  0  0
    0.6880   -2.7620   -1.3600 H   0  0  0  0  0  0  0  0  0  0  0  0
    0.2060   -1.5400   -2.9410 O   0  0  0  0  0  0  0  0  0  0  0  0
   -3.7530   -3.7610    0.5210 C   0  0  3  0  0  0  0  0  0  0  0  0
   -4.5580   -4.4920    0.3900 H   0  0  0  0  0  0  0  0  0  0  0  0
   -3.6230   -3.5330    1.9380 O   0  0  0  0  0  0  0  0  0  0  0  0
   -3.1210   -2.6880    2.0320 H   0  0  0  0  0  0  0  0  0  0  0  0
   -4.1190   -2.4240   -0.1510 C   0  0  3  0  0  0  0  0  0  0  0  0
   -4.9190   -1.9520    0.4340 H   0  0  0  0  0  0  0  0  0  0  0  0
   -4.6200   -2.5870   -1.4750 O   0  0  0  0  0  0  0  0  0  0  0  0
   -4.1110   -3.3130   -1.9180 H   0  0  0  0  0  0  0  0  0  0  0  0
   -2.9070   -1.4920   -0.1450 C   0  0  3  0  0  0  0  0  0  0  0  0
   -2.5940   -1.1700    1.2280 O   0  0  0  0  0  0  0  0  0  0  0  0
   -1.7360   -0.7040    1.1890 H   0  0  0  0  0  0  0  0  0  0  0  0
   -3.1240   -0.5530   -0.6670 H   0  0  0  0  0  0  0  0  0  0  0  0
   -1.6950   -2.1860   -0.7890 C   0  0  3  0  0  0  0  0  0  0  0  0
   -1.8970   -2.4120   -1.8400 H   0  0  0  0  0  0  0  0  0  0  0  0
   -1.3730   -3.3730   -0.0630 O   0  0  0  0  0  0  0  0  0  0  0  0
   -2.4210   -4.3570    0.0130 C   0  0  3  0  0  0  0  0  0  0  0  0
   -2.0610   -5.0700    0.7660 H   0  0  0  0  0  0  0  0  0  0  0  0
   -2.5360   -5.1420   -1.3020 C   0  0  0  0  0  0  0  0  0  0  0  0
   -3.0950   -6.0680   -1.1390 H   0  0  0  0  0  0  0  0  0  0  0  0
   -1.5400   -5.3860   -1.6860 H   0  0  0  0  0  0  0  0  0  0  0  0
   -3.2230   -4.3980   -2.3090 O   0  0  0  0  0  0  0  0  0  0  0  0
   -3.1560   -4.9290   -3.1280 H   0  0  0  0  0  0  0  0  0  0  0  0
  1  2  1  0  0  0  0
  1  7  1  0  0  0  0
  1  8  1  0  0  0  0
  1 23  1  0  0  0  0
  2  3  1  0  0  0  0
  2  4  1  0  0  0  0
  2  6  1  0  0  0  0
  4  5  1  0  0  0  0
  8  9  1  0  0  0  0
  8 11  1  0  0  0  0
  8 12  1  0  0  0  0
  9 10  1  0  0  0  0
 12 13  1  0  0  0  0
 12 14  1  0  0  0  0
 12 16  1  0  0  0  0
 14 15  1  0  0  0  0
 16 17  1  0  0  0  0
 16 19  1  0  0  0  0
 16 20  1  0  0  0  0
 17 18  1  0  0  0  0
 20 21  1  0  0  0  0
 20 22  1  0  0  0  0
 20 23  1  0  0  0  0
 21 36  1  0  0  0  0
 24 25  1  0  0  0  0
 24 26  1  0  0  0  0
 24 28  1  0  0  0  0
 24 39  1  0  0  0  0
 26 27  1  0  0  0  0
 28 29  1  0  0  0  0
 28 30  1  0  0  0  0
 28 32  1  0  0  0  0
 30 31  1  0  0  0  0
 32 33  1  0  0  0  0
 32 35  1  0  0  0  0
 32 36  1  0  0  0  0
 33 34  1  0  0  0  0
 36 37  1  0  0  0  0
 36 38  1  0  0  0  0
 38 39  1  0  0  0  0
 39 40  1  0  0  0  0
 39 41  1  0  0  0  0
 41 42  1  0  0  0  0
 41 43  1  0  0  0  0
 41 44  1  0  0  0  0
 44 45  1  0  0  0  0
M  END
$$$$
