# Supplementary material for: Molecular Modeling to Estimate the Diffusion Coefficients of Drugs and Other Small Molecules
Source: Molecules. 2020 Nov 16;25(22):5340. doi: 10.3390/molecules25225340 (PMC7709040; doi:10.3390/molecules25225340)
Supplement: Supplementary file 1 [file molecules-25-05340-s001.zip › SupplmntFiles/MolFiles/trehalose/trehalose_8.mol]

  MOE2016           3D

 45 46  0  0  1  0  0  0  0  0999 V2000
    0.4420   -1.7400   -3.9870 C   0  0  3  0  0  0  0  0  0  0  0  0
    1.4550   -1.1140   -4.9580 C   0  0  0  0  0  0  0  0  0  0  0  0
    0.9440   -0.6800   -5.8240 H   0  0  0  0  0  0  0  0  0  0  0  0
    2.4020   -2.0740   -5.4250 O   0  0  0  0  0  0  0  0  0  0  0  0
    1.9260   -2.9390   -5.4740 H   0  0  0  0  0  0  0  0  0  0  0  0
    1.9990   -0.2990   -4.4690 H   0  0  0  0  0  0  0  0  0  0  0  0
    1.0090   -2.1400   -3.1360 H   0  0  0  0  0  0  0  0  0  0  0  0
   -0.3120   -2.8820   -4.6820 C   0  0  3  0  0  0  0  0  0  0  0  0
    0.5940   -3.8940   -5.1440 O   0  0  0  0  0  0  0  0  0  0  0  0
    0.0190   -4.6640   -5.3440 H   0  0  0  0  0  0  0  0  0  0  0  0
   -0.8360   -2.5050   -5.5700 H   0  0  0  0  0  0  0  0  0  0  0  0
   -1.3280   -3.4740   -3.7140 C   0  0  3  0  0  0  0  0  0  0  0  0
   -0.8340   -3.9880   -2.8810 H   0  0  0  0  0  0  0  0  0  0  0  0
   -2.0940   -4.4730   -4.3990 O   0  0  0  0  0  0  0  0  0  0  0  0
   -2.8800   -4.6070   -3.8290 H   0  0  0  0  0  0  0  0  0  0  0  0
   -2.2520   -2.3650   -3.2170 C   0  0  3  0  0  0  0  0  0  0  0  0
   -3.2530   -2.9600   -2.3910 O   0  0  0  0  0  0  0  0  0  0  0  0
   -3.6760   -2.2250   -1.8750 H   0  0  0  0  0  0  0  0  0  0  0  0
   -2.7870   -1.9530   -4.0830 H   0  0  0  0  0  0  0  0  0  0  0  0
   -1.4340   -1.2220   -2.5630 C   0  0  3  0  0  0  0  0  0  0  0  0
   -0.7510   -1.5160   -1.3440 O   0  0  0  0  0  0  0  0  0  0  0  0
   -2.0930   -0.3700   -2.3730 H   0  0  0  0  0  0  0  0  0  0  0  0
   -0.4740   -0.7340   -3.5310 O   0  0  0  0  0  0  0  0  0  0  0  0
   -1.4160   -0.0620    1.9010 C   0  0  3  0  0  0  0  0  0  0  0  0
   -1.9290   -0.5600    2.7330 H   0  0  0  0  0  0  0  0  0  0  0  0
   -1.0350    1.2360    2.3700 O   0  0  0  0  0  0  0  0  0  0  0  0
   -0.2020    1.0870    2.8860 H   0  0  0  0  0  0  0  0  0  0  0  0
   -2.3900    0.1020    0.7400 C   0  0  3  0  0  0  0  0  0  0  0  0
   -1.9750    0.7460   -0.0440 H   0  0  0  0  0  0  0  0  0  0  0  0
   -3.5890    0.7470    1.1900 O   0  0  0  0  0  0  0  0  0  0  0  0
   -3.2780    1.5030    1.7290 H   0  0  0  0  0  0  0  0  0  0  0  0
   -2.7590   -1.2720    0.1950 C   0  0  3  0  0  0  0  0  0  0  0  0
   -3.7470   -1.1310   -0.8370 O   0  0  0  0  0  0  0  0  0  0  0  0
   -4.3550   -0.4430   -0.4830 H   0  0  0  0  0  0  0  0  0  0  0  0
   -3.2490   -1.8420    0.9960 H   0  0  0  0  0  0  0  0  0  0  0  0
   -1.4920   -2.0440   -0.2440 C   0  0  3  0  0  0  0  0  0  0  0  0
   -1.7640   -3.0720   -0.4980 H   0  0  0  0  0  0  0  0  0  0  0  0
   -0.6140   -2.1600    0.9000 O   0  0  0  0  0  0  0  0  0  0  0  0
   -0.2060   -0.8970    1.4470 C   0  0  3  0  0  0  0  0  0  0  0  0
    0.3610   -0.3320    0.6940 H   0  0  0  0  0  0  0  0  0  0  0  0
    0.7350   -1.1560    2.6330 C   0  0  0  0  0  0  0  0  0  0  0  0
    1.6770   -1.5920    2.2830 H   0  0  0  0  0  0  0  0  0  0  0  0
    0.2830   -1.8630    3.3380 H   0  0  0  0  0  0  0  0  0  0  0  0
    1.0080    0.0660    3.3250 O   0  0  0  0  0  0  0  0  0  0  0  0
    1.6430   -0.1530    4.0340 H   0  0  0  0  0  0  0  0  0  0  0  0
  1  2  1  0  0  0  0
  1  7  1  0  0  0  0
  1  8  1  0  0  0  0
  1 23  1  0  0  0  0
  2  3  1  0  0  0  0
  2  4  1  0  0  0  0
  2  6  1  0  0  0  0
  4  5  1  0  0  0  0
  8  9  1  0  0  0  0
  8 11  1  0  0  0  0
  8 12  1  0  0  0  0
  9 10  1  0  0  0  0
 12 13  1  0  0  0  0
 12 14  1  0  0  0  0
 12 16  1  0  0  0  0
 14 15  1  0  0  0  0
 16 17  1  0  0  0  0
 16 19  1  0  0  0  0
 16 20  1  0  0  0  0
 17 18  1  0  0  0  0
 20 21  1  0  0  0  0
 20 22  1  0  0  0  0
 20 23  1  0  0  0  0
 21 36  1  0  0  0  0
 24 25  1  0  0  0  0
 24 26  1  0  0  0  0
 24 28  1  0  0  0  0
 24 39  1  0  0  0  0
 26 27  1  0  0  0  0
 28 29  1  0  0  0  0
 28 30  1  0  0  0  0
 28 32  1  0  0  0  0
 30 31  1  0  0  0  0
 32 33  1  0  0  0  0
 32 35  1  0  0  0  0
 32 36  1  0  0  0  0
 33 34  1  0  0  0  0
 36 37  1  0  0  0  0
 36 38  1  0  0  0  0
 38 39  1  0  0  0  0
 39 40  1  0  0  0  0
 39 41  1  0  0  0  0
 41 42  1  0  0  0  0
 41 43  1  0  0  0  0
 41 44  1  0  0  0  0
 44 45  1  0  0  0  0
M  END
$$$$
