# Supplementary material for: Molecular Modeling to Estimate the Diffusion Coefficients of Drugs and Other Small Molecules
Source: Molecules. 2020 Nov 16;25(22):5340. doi: 10.3390/molecules25225340 (PMC7709040; doi:10.3390/molecules25225340)
Supplement: Supplementary file 1 [file molecules-25-05340-s001.zip › SupplmntFiles/MolFiles/trehalose/trehalose_9.mol]

  MOE2016           3D

 45 46  0  0  1  0  0  0  0  0999 V2000
   -1.2110   -3.6460   -0.7920 C   0  0  3  0  0  0  0  0  0  0  0  0
   -1.2160   -4.9440   -1.6090 C   0  0  0  0  0  0  0  0  0  0  0  0
   -1.9640   -5.6460   -1.2230 H   0  0  0  0  0  0  0  0  0  0  0  0
    0.0610   -5.5740   -1.5830 O   0  0  0  0  0  0  0  0  0  0  0  0
    0.4250   -5.4360   -0.6740 H   0  0  0  0  0  0  0  0  0  0  0  0
   -1.4800   -4.7380   -2.6520 H   0  0  0  0  0  0  0  0  0  0  0  0
   -0.4200   -3.0080   -1.2060 H   0  0  0  0  0  0  0  0  0  0  0  0
   -0.8910   -3.9390    0.6780 C   0  0  3  0  0  0  0  0  0  0  0  0
    0.3770   -4.5980    0.7880 O   0  0  0  0  0  0  0  0  0  0  0  0
    0.6130   -4.5250    1.7380 H   0  0  0  0  0  0  0  0  0  0  0  0
   -1.6420   -4.6130    1.1090 H   0  0  0  0  0  0  0  0  0  0  0  0
   -0.8710   -2.6310    1.4570 C   0  0  3  0  0  0  0  0  0  0  0  0
   -0.0320   -1.9980    1.1450 H   0  0  0  0  0  0  0  0  0  0  0  0
   -0.6450   -2.9290    2.8390 O   0  0  0  0  0  0  0  0  0  0  0  0
   -0.8840   -2.1170    3.3290 H   0  0  0  0  0  0  0  0  0  0  0  0
   -2.2060   -1.9140    1.2820 C   0  0  3  0  0  0  0  0  0  0  0  0
   -2.1310   -0.6440    1.9400 O   0  0  0  0  0  0  0  0  0  0  0  0
   -1.6700   -0.0380    1.3250 H   0  0  0  0  0  0  0  0  0  0  0  0
   -2.9900   -2.4930    1.7860 H   0  0  0  0  0  0  0  0  0  0  0  0
   -2.5600   -1.7470   -0.2060 C   0  0  3  0  0  0  0  0  0  0  0  0
   -1.6800   -0.7810   -0.7790 O   0  0  0  0  0  0  0  0  0  0  0  0
   -3.5940   -1.3880   -0.2650 H   0  0  0  0  0  0  0  0  0  0  0  0
   -2.4800   -2.9840   -0.9300 O   0  0  0  0  0  0  0  0  0  0  0  0
   -0.1540    0.2870   -3.7850 C   0  0  3  0  0  0  0  0  0  0  0  0
   -0.5870    0.9650   -4.5320 H   0  0  0  0  0  0  0  0  0  0  0  0
    1.1850    0.0050   -4.2090 O   0  0  0  0  0  0  0  0  0  0  0  0
    1.0820   -0.6040   -4.9720 H   0  0  0  0  0  0  0  0  0  0  0  0
   -0.9780   -0.9970   -3.7370 C   0  0  3  0  0  0  0  0  0  0  0  0
   -0.4710   -1.7680   -3.1490 H   0  0  0  0  0  0  0  0  0  0  0  0
   -1.0770   -1.5220   -5.0660 O   0  0  0  0  0  0  0  0  0  0  0  0
   -1.8390   -2.1360   -5.0540 H   0  0  0  0  0  0  0  0  0  0  0  0
   -2.3700   -0.6940   -3.1850 C   0  0  3  0  0  0  0  0  0  0  0  0
   -3.1510   -1.8890   -3.1860 O   0  0  0  0  0  0  0  0  0  0  0  0
   -2.8620   -2.4590   -2.4400 H   0  0  0  0  0  0  0  0  0  0  0  0
   -2.8700   -0.0140   -3.8860 H   0  0  0  0  0  0  0  0  0  0  0  0
   -2.2650    0.0140   -1.8150 C   0  0  3  0  0  0  0  0  0  0  0  0
   -3.2620    0.3370   -1.4930 H   0  0  0  0  0  0  0  0  0  0  0  0
   -1.4850    1.2160   -1.9610 O   0  0  0  0  0  0  0  0  0  0  0  0
   -0.1460    0.9570   -2.4050 C   0  0  3  0  0  0  0  0  0  0  0  0
    0.3660    0.3030   -1.6860 H   0  0  0  0  0  0  0  0  0  0  0  0
    0.6450    2.2690   -2.4540 C   0  0  0  0  0  0  0  0  0  0  0  0
    0.6250    2.7660   -1.4790 H   0  0  0  0  0  0  0  0  0  0  0  0
    0.2040    2.9660   -3.1760 H   0  0  0  0  0  0  0  0  0  0  0  0
    2.0050    2.0380   -2.8150 O   0  0  0  0  0  0  0  0  0  0  0  0
    2.0020    1.3000   -3.4710 H   0  0  0  0  0  0  0  0  0  0  0  0
  1  2  1  0  0  0  0
  1  7  1  0  0  0  0
  1  8  1  0  0  0  0
  1 23  1  0  0  0  0
  2  3  1  0  0  0  0
  2  4  1  0  0  0  0
  2  6  1  0  0  0  0
  4  5  1  0  0  0  0
  8  9  1  0  0  0  0
  8 11  1  0  0  0  0
  8 12  1  0  0  0  0
  9 10  1  0  0  0  0
 12 13  1  0  0  0  0
 12 14  1  0  0  0  0
 12 16  1  0  0  0  0
 14 15  1  0  0  0  0
 16 17  1  0  0  0  0
 16 19  1  0  0  0  0
 16 20  1  0  0  0  0
 17 18  1  0  0  0  0
 20 21  1  0  0  0  0
 20 22  1  0  0  0  0
 20 23  1  0  0  0  0
 21 36  1  0  0  0  0
 24 25  1  0  0  0  0
 24 26  1  0  0  0  0
 24 28  1  0  0  0  0
 24 39  1  0  0  0  0
 26 27  1  0  0  0  0
 28 29  1  0  0  0  0
 28 30  1  0  0  0  0
 28 32  1  0  0  0  0
 30 31  1  0  0  0  0
 32 33  1  0  0  0  0
 32 35  1  0  0  0  0
 32 36  1  0  0  0  0
 33 34  1  0  0  0  0
 36 37  1  0  0  0  0
 36 38  1  0  0  0  0
 38 39  1  0  0  0  0
 39 40  1  0  0  0  0
 39 41  1  0  0  0  0
 41 42  1  0  0  0  0
 41 43  1  0  0  0  0
 41 44  1  0  0  0  0
 44 45  1  0  0  0  0
M  END
$$$$
