# Supplementary material for: Molecular Modeling to Estimate the Diffusion Coefficients of Drugs and Other Small Molecules
Source: Molecules. 2020 Nov 16;25(22):5340. doi: 10.3390/molecules25225340 (PMC7709040; doi:10.3390/molecules25225340)
Supplement: Supplementary file 1 [file molecules-25-05340-s001.zip › SupplmntFiles/MolFiles/xylose/xylose_1.mol]

  MOE2010           3D

 20 20  0  0  1  0  0  0  0  0999 V2000
    0.5650   -1.2990    0.1740 C   0  0  1  0  0  0  0  0  0  0  0  0
    1.8890   -1.8120    0.0930 O   0  0  0  0  0  0  0  0  0  0  0  0
    2.1240   -2.0320    1.0110 H   0  0  0  0  0  0  0  0  0  0  0  0
   -0.0800   -1.9950    0.7200 H   0  0  0  0  0  0  0  0  0  0  0  0
    0.5690   -0.0430    0.8620 O   0  0  0  0  0  0  0  0  0  0  0  0
   -0.0260    0.9430   -0.0130 C   0  0  3  0  0  0  0  0  0  0  0  0
    0.8110    1.4560   -0.5020 H   0  0  0  0  0  0  0  0  0  0  0  0
   -0.8160    1.9590    0.8110 C   0  0  0  0  0  0  0  0  0  0  0  0
   -0.2500    2.2650    1.6960 H   0  0  0  0  0  0  0  0  0  0  0  0
   -2.0560    1.3900    1.2500 O   0  0  0  0  0  0  0  0  0  0  0  0
   -2.4320    2.0180    1.8970 H   0  0  0  0  0  0  0  0  0  0  0  0
   -1.0550    2.8380    0.2040 H   0  0  0  0  0  0  0  0  0  0  0  0
   -0.8430    0.1440   -1.0380 C   0  0  3  0  0  0  0  0  0  0  0  0
   -1.0330    0.7280   -1.9440 H   0  0  0  0  0  0  0  0  0  0  0  0
   -2.0910   -0.3230   -0.5190 O   0  0  0  0  0  0  0  0  0  0  0  0
   -2.3210    0.2720    0.2410 H   0  0  0  0  0  0  0  0  0  0  0  0
    0.0600   -1.0480   -1.2500 C   0  0  3  0  0  0  0  0  0  0  0  0
    1.1620   -0.6940   -2.0970 O   0  0  0  0  0  0  0  0  0  0  0  0
    1.9360   -1.1210   -1.6660 H   0  0  0  0  0  0  0  0  0  0  0  0
   -0.4300   -1.9310   -1.6700 H   0  0  0  0  0  0  0  0  0  0  0  0
  1  2  1  0  0  0  0
  1  4  1  0  0  0  0
  1  5  1  0  0  0  0
  1 17  1  0  0  0  0
  2  3  1  0  0  0  0
  5  6  1  0  0  0  0
  6  7  1  0  0  0  0
  6  8  1  0  0  0  0
  6 13  1  0  0  0  0
  8  9  1  0  0  0  0
  8 10  1  0  0  0  0
  8 12  1  0  0  0  0
 10 11  1  0  0  0  0
 13 14  1  0  0  0  0
 13 15  1  0  0  0  0
 13 17  1  0  0  0  0
 15 16  1  0  0  0  0
 17 18  1  0  0  0  0
 17 20  1  0  0  0  0
 18 19  1  0  0  0  0
M  END
