# Supplementary material for: Molecular Modeling to Estimate the Diffusion Coefficients of Drugs and Other Small Molecules
Source: Molecules. 2020 Nov 16;25(22):5340. doi: 10.3390/molecules25225340 (PMC7709040; doi:10.3390/molecules25225340)
Supplement: Supplementary file 1 [file molecules-25-05340-s001.zip › SupplmntFiles/MolFiles/xylose/xylose_10.mol]

  MOE2010           3D

 20 20  0  0  1  0  0  0  0  0999 V2000
    0.6430    0.3110   -1.1710 C   0  0  1  0  0  0  0  0  0  0  0  0
    1.9100    0.4180   -1.8130 O   0  0  0  0  0  0  0  0  0  0  0  0
    1.6980    0.6240   -2.7400 H   0  0  0  0  0  0  0  0  0  0  0  0
    0.0810    1.2380   -1.3320 H   0  0  0  0  0  0  0  0  0  0  0  0
   -0.0400   -0.7920   -1.7560 O   0  0  0  0  0  0  0  0  0  0  0  0
   -1.2990   -1.0590   -1.1310 C   0  0  0  0  0  0  0  0  0  0  0  0
   -1.7250   -1.9290   -1.6410 H   0  0  0  0  0  0  0  0  0  0  0  0
   -1.9670   -0.2070   -1.3010 H   0  0  0  0  0  0  0  0  0  0  0  0
   -1.1460   -1.3550    0.3660 C   0  0  3  0  0  0  0  0  0  0  0  0
   -0.4360   -2.5870    0.5390 O   0  0  0  0  0  0  0  0  0  0  0  0
    0.5190   -2.3770    0.4000 H   0  0  0  0  0  0  0  0  0  0  0  0
   -2.1400   -1.4810    0.8080 H   0  0  0  0  0  0  0  0  0  0  0  0
   -0.3860   -0.2200    1.0660 C   0  0  3  0  0  0  0  0  0  0  0  0
   -0.1520   -0.5120    2.0970 H   0  0  0  0  0  0  0  0  0  0  0  0
   -1.1750    0.9670    1.0960 O   0  0  0  0  0  0  0  0  0  0  0  0
   -1.8860    0.8300    1.7480 H   0  0  0  0  0  0  0  0  0  0  0  0
    0.9190    0.0550    0.3190 C   0  0  3  0  0  0  0  0  0  0  0  0
    1.7710   -1.1070    0.4270 O   0  0  0  0  0  0  0  0  0  0  0  0
    2.4350   -0.9780   -0.2850 H   0  0  0  0  0  0  0  0  0  0  0  0
    1.4590    0.9040    0.7520 H   0  0  0  0  0  0  0  0  0  0  0  0
  1  2  1  0  0  0  0
  1  4  1  0  0  0  0
  1  5  1  0  0  0  0
  1 17  1  0  0  0  0
  2  3  1  0  0  0  0
  5  6  1  0  0  0  0
  6  7  1  0  0  0  0
  6  8  1  0  0  0  0
  6  9  1  0  0  0  0
  9 10  1  0  0  0  0
  9 12  1  0  0  0  0
  9 13  1  0  0  0  0
 10 11  1  0  0  0  0
 13 14  1  0  0  0  0
 13 15  1  0  0  0  0
 13 17  1  0  0  0  0
 15 16  1  0  0  0  0
 17 18  1  0  0  0  0
 17 20  1  0  0  0  0
 18 19  1  0  0  0  0
M  END
