# Supplementary material for: Molecular Modeling to Estimate the Diffusion Coefficients of Drugs and Other Small Molecules
Source: Molecules. 2020 Nov 16;25(22):5340. doi: 10.3390/molecules25225340 (PMC7709040; doi:10.3390/molecules25225340)
Supplement: Supplementary file 1 [file molecules-25-05340-s001.zip › SupplmntFiles/MolFiles/xylose/xylose_11.mol]

  MOE2010           3D

 20 20  0  0  1  0  0  0  0  0999 V2000
   -0.1130    0.8310    1.1140 C   0  0  3  0  0  0  0  0  0  0  0  0
    1.1230    0.1730    1.4110 O   0  0  0  0  0  0  0  0  0  0  0  0
    1.2620    0.3260    2.3640 H   0  0  0  0  0  0  0  0  0  0  0  0
   -0.2040    1.7290    1.7340 H   0  0  0  0  0  0  0  0  0  0  0  0
   -1.1650   -0.0840    1.4200 O   0  0  0  0  0  0  0  0  0  0  0  0
   -1.4070   -0.8770    0.2430 C   0  0  3  0  0  0  0  0  0  0  0  0
   -2.4580   -1.1840    0.2730 H   0  0  0  0  0  0  0  0  0  0  0  0
   -0.5310   -2.1380    0.2720 C   0  0  0  0  0  0  0  0  0  0  0  0
   -0.4950   -2.5800    1.2720 H   0  0  0  0  0  0  0  0  0  0  0  0
    0.8080   -1.8350   -0.1350 O   0  0  0  0  0  0  0  0  0  0  0  0
    1.1580   -1.2010    0.5420 H   0  0  0  0  0  0  0  0  0  0  0  0
   -0.9180   -2.8830   -0.4300 H   0  0  0  0  0  0  0  0  0  0  0  0
   -1.1400    0.0640   -0.9330 C   0  0  3  0  0  0  0  0  0  0  0  0
   -2.0810    0.5260   -1.2540 H   0  0  0  0  0  0  0  0  0  0  0  0
   -0.5810   -0.5860   -2.0700 O   0  0  0  0  0  0  0  0  0  0  0  0
    0.1970   -1.0980   -1.7480 H   0  0  0  0  0  0  0  0  0  0  0  0
   -0.1870    1.1240   -0.3850 C   0  0  3  0  0  0  0  0  0  0  0  0
   -0.7290    2.4270   -0.6170 O   0  0  0  0  0  0  0  0  0  0  0  0
   -0.7750    2.5470   -1.5830 H   0  0  0  0  0  0  0  0  0  0  0  0
    0.8020    1.0960   -0.8550 H   0  0  0  0  0  0  0  0  0  0  0  0
  1  2  1  0  0  0  0
  1  4  1  0  0  0  0
  1  5  1  0  0  0  0
  1 17  1  0  0  0  0
  2  3  1  0  0  0  0
  5  6  1  0  0  0  0
  6  7  1  0  0  0  0
  6  8  1  0  0  0  0
  6 13  1  0  0  0  0
  8  9  1  0  0  0  0
  8 10  1  0  0  0  0
  8 12  1  0  0  0  0
 10 11  1  0  0  0  0
 13 14  1  0  0  0  0
 13 15  1  0  0  0  0
 13 17  1  0  0  0  0
 15 16  1  0  0  0  0
 17 18  1  0  0  0  0
 17 20  1  0  0  0  0
 18 19  1  0  0  0  0
M  END
