# Supplementary material for: Molecular Modeling to Estimate the Diffusion Coefficients of Drugs and Other Small Molecules
Source: Molecules. 2020 Nov 16;25(22):5340. doi: 10.3390/molecules25225340 (PMC7709040; doi:10.3390/molecules25225340)
Supplement: Supplementary file 1 [file molecules-25-05340-s001.zip › SupplmntFiles/MolFiles/xylose/xylose_12.mol]

  MOE2010           3D

 20 20  0  0  1  0  0  0  0  0999 V2000
    1.0300   -0.7720   -0.5710 C   0  0  1  0  0  0  0  0  0  0  0  0
    1.6700   -0.8810   -1.8350 O   0  0  0  0  0  0  0  0  0  0  0  0
    2.5270   -0.4350   -1.7200 H   0  0  0  0  0  0  0  0  0  0  0  0
    1.6930   -1.1280    0.2250 H   0  0  0  0  0  0  0  0  0  0  0  0
    0.6920    0.5930   -0.3090 O   0  0  0  0  0  0  0  0  0  0  0  0
   -0.7180    0.6410    0.0250 C   0  0  3  0  0  0  0  0  0  0  0  0
   -1.2200    1.0160   -0.8760 H   0  0  0  0  0  0  0  0  0  0  0  0
   -0.9050    1.6250    1.1720 C   0  0  0  0  0  0  0  0  0  0  0  0
   -1.9510    1.6790    1.4860 H   0  0  0  0  0  0  0  0  0  0  0  0
   -0.4990    2.9260    0.7420 O   0  0  0  0  0  0  0  0  0  0  0  0
    0.3660    2.7970    0.3080 H   0  0  0  0  0  0  0  0  0  0  0  0
   -0.2830    1.3660    2.0350 H   0  0  0  0  0  0  0  0  0  0  0  0
   -1.1570   -0.7920    0.3230 C   0  0  3  0  0  0  0  0  0  0  0  0
   -2.2300   -0.9200    0.1480 H   0  0  0  0  0  0  0  0  0  0  0  0
   -0.8630   -1.1560    1.6700 O   0  0  0  0  0  0  0  0  0  0  0  0
   -1.2670   -2.0270    1.8330 H   0  0  0  0  0  0  0  0  0  0  0  0
   -0.2740   -1.5710   -0.6240 C   0  0  3  0  0  0  0  0  0  0  0  0
   -0.8170   -1.5270   -1.9490 O   0  0  0  0  0  0  0  0  0  0  0  0
   -0.0320   -1.3800   -2.5240 H   0  0  0  0  0  0  0  0  0  0  0  0
   -0.1200   -2.6190   -0.3510 H   0  0  0  0  0  0  0  0  0  0  0  0
  1  4  1  0  0  0  0
  1 17  1  0  0  0  0
  1  2  1  0  0  0  0
  1  5  1  0  0  0  0
  2  3  1  0  0  0  0
  5  6  1  0  0  0  0
  6  7  1  0  0  0  0
  6  8  1  0  0  0  0
  6 13  1  0  0  0  0
  8  9  1  0  0  0  0
  8 12  1  0  0  0  0
  8 10  1  0  0  0  0
 10 11  1  0  0  0  0
 13 14  1  0  0  0  0
 13 17  1  0  0  0  0
 13 15  1  0  0  0  0
 15 16  1  0  0  0  0
 17 20  1  0  0  0  0
 17 18  1  0  0  0  0
 18 19  1  0  0  0  0
M  END
