# Supplementary material for: Molecular Modeling to Estimate the Diffusion Coefficients of Drugs and Other Small Molecules
Source: Molecules. 2020 Nov 16;25(22):5340. doi: 10.3390/molecules25225340 (PMC7709040; doi:10.3390/molecules25225340)
Supplement: Supplementary file 1 [file molecules-25-05340-s001.zip › SupplmntFiles/MolFiles/xylose/xylose_13.mol]

  MOE2010           3D

 20 20  0  0  1  0  0  0  0  0999 V2000
    1.1020    0.4290    0.7830 C   0  0  3  0  0  0  0  0  0  0  0  0
    1.5920   -0.4710    1.7780 O   0  0  0  0  0  0  0  0  0  0  0  0
    1.7000    0.0760    2.5770 H   0  0  0  0  0  0  0  0  0  0  0  0
    1.6480    1.3760    0.8570 H   0  0  0  0  0  0  0  0  0  0  0  0
   -0.2780    0.7040    1.0230 O   0  0  0  0  0  0  0  0  0  0  0  0
   -1.1270   -0.4440    0.9190 C   0  0  0  0  0  0  0  0  0  0  0  0
   -2.1530   -0.0840    1.0480 H   0  0  0  0  0  0  0  0  0  0  0  0
   -0.9110   -1.1310    1.7440 H   0  0  0  0  0  0  0  0  0  0  0  0
   -0.9850   -1.1370   -0.4400 C   0  0  3  0  0  0  0  0  0  0  0  0
   -1.4310   -0.2380   -1.4730 O   0  0  0  0  0  0  0  0  0  0  0  0
   -2.3870   -0.0970   -1.3370 H   0  0  0  0  0  0  0  0  0  0  0  0
   -1.6060   -2.0390   -0.4690 H   0  0  0  0  0  0  0  0  0  0  0  0
    0.4850   -1.4790   -0.7150 C   0  0  3  0  0  0  0  0  0  0  0  0
    0.5750   -1.8820   -1.7310 H   0  0  0  0  0  0  0  0  0  0  0  0
    0.9430   -2.4780    0.2010 O   0  0  0  0  0  0  0  0  0  0  0  0
    1.2770   -2.0100    1.0030 H   0  0  0  0  0  0  0  0  0  0  0  0
    1.3270   -0.1960   -0.6060 C   0  0  3  0  0  0  0  0  0  0  0  0
    0.9720    0.7300   -1.6390 O   0  0  0  0  0  0  0  0  0  0  0  0
   -0.0080    0.6610   -1.7420 H   0  0  0  0  0  0  0  0  0  0  0  0
    2.3880   -0.4460   -0.7200 H   0  0  0  0  0  0  0  0  0  0  0  0
  1  2  1  0  0  0  0
  1  4  1  0  0  0  0
  1  5  1  0  0  0  0
  1 17  1  0  0  0  0
  2  3  1  0  0  0  0
  5  6  1  0  0  0  0
  6  7  1  0  0  0  0
  6  8  1  0  0  0  0
  6  9  1  0  0  0  0
  9 10  1  0  0  0  0
  9 12  1  0  0  0  0
  9 13  1  0  0  0  0
 10 11  1  0  0  0  0
 13 14  1  0  0  0  0
 13 15  1  0  0  0  0
 13 17  1  0  0  0  0
 15 16  1  0  0  0  0
 17 18  1  0  0  0  0
 17 20  1  0  0  0  0
 18 19  1  0  0  0  0
M  END
