# Supplementary material for: Molecular Modeling to Estimate the Diffusion Coefficients of Drugs and Other Small Molecules
Source: Molecules. 2020 Nov 16;25(22):5340. doi: 10.3390/molecules25225340 (PMC7709040; doi:10.3390/molecules25225340)
Supplement: Supplementary file 1 [file molecules-25-05340-s001.zip › SupplmntFiles/MolFiles/xylose/xylose_14.mol]

  MOE2010           3D

 20 20  0  0  1  0  0  0  0  0999 V2000
    0.2980    0.9820    0.8580 C   0  0  3  0  0  0  0  0  0  0  0  0
    0.9810    0.1330    1.7790 O   0  0  0  0  0  0  0  0  0  0  0  0
    0.6820    0.4270    2.6580 H   0  0  0  0  0  0  0  0  0  0  0  0
    0.3160    2.0190    1.2070 H   0  0  0  0  0  0  0  0  0  0  0  0
   -1.0530    0.5100    0.7760 O   0  0  0  0  0  0  0  0  0  0  0  0
   -1.1700   -0.2820   -0.4330 C   0  0  3  0  0  0  0  0  0  0  0  0
   -1.7430    0.3360   -1.1340 H   0  0  0  0  0  0  0  0  0  0  0  0
   -1.9440   -1.5520   -0.1060 C   0  0  0  0  0  0  0  0  0  0  0  0
   -2.0330   -2.2020   -0.9810 H   0  0  0  0  0  0  0  0  0  0  0  0
   -3.2580   -1.1990    0.3260 O   0  0  0  0  0  0  0  0  0  0  0  0
   -3.1340   -0.4860    0.9820 H   0  0  0  0  0  0  0  0  0  0  0  0
   -1.4790   -2.1120    0.7120 H   0  0  0  0  0  0  0  0  0  0  0  0
    0.2510   -0.5010   -0.9520 C   0  0  3  0  0  0  0  0  0  0  0  0
    0.2620   -0.6740   -2.0310 H   0  0  0  0  0  0  0  0  0  0  0  0
    0.8830   -1.6110   -0.3070 O   0  0  0  0  0  0  0  0  0  0  0  0
    1.0260   -1.3560    0.6340 H   0  0  0  0  0  0  0  0  0  0  0  0
    0.9250    0.7940   -0.5270 C   0  0  3  0  0  0  0  0  0  0  0  0
    0.5690    1.8640   -1.3980 O   0  0  0  0  0  0  0  0  0  0  0  0
    1.0350    1.7240   -2.2420 H   0  0  0  0  0  0  0  0  0  0  0  0
    2.0160    0.7160   -0.4730 H   0  0  0  0  0  0  0  0  0  0  0  0
  1  2  1  0  0  0  0
  1  4  1  0  0  0  0
  1  5  1  0  0  0  0
  1 17  1  0  0  0  0
  2  3  1  0  0  0  0
  5  6  1  0  0  0  0
  6  7  1  0  0  0  0
  6  8  1  0  0  0  0
  6 13  1  0  0  0  0
  8  9  1  0  0  0  0
  8 10  1  0  0  0  0
  8 12  1  0  0  0  0
 10 11  1  0  0  0  0
 13 14  1  0  0  0  0
 13 15  1  0  0  0  0
 13 17  1  0  0  0  0
 15 16  1  0  0  0  0
 17 18  1  0  0  0  0
 17 20  1  0  0  0  0
 18 19  1  0  0  0  0
M  END
