# Supplementary material for: Molecular Modeling to Estimate the Diffusion Coefficients of Drugs and Other Small Molecules
Source: Molecules. 2020 Nov 16;25(22):5340. doi: 10.3390/molecules25225340 (PMC7709040; doi:10.3390/molecules25225340)
Supplement: Supplementary file 1 [file molecules-25-05340-s001.zip › SupplmntFiles/MolFiles/xylose/xylose_2.mol]

  MOE2010           3D

 20 20  0  0  1  0  0  0  0  0999 V2000
   -0.0280   -0.6030   -1.4690 C   0  0  1  0  0  0  0  0  0  0  0  0
    0.2710   -1.8440   -2.0960 O   0  0  0  0  0  0  0  0  0  0  0  0
   -0.5050   -2.0370   -2.6490 H   0  0  0  0  0  0  0  0  0  0  0  0
   -0.3380    0.1360   -2.2160 H   0  0  0  0  0  0  0  0  0  0  0  0
   -1.0940   -0.7730   -0.5260 O   0  0  0  0  0  0  0  0  0  0  0  0
   -0.6020   -0.3620    0.7700 C   0  0  3  0  0  0  0  0  0  0  0  0
   -0.2660   -1.2700    1.2850 H   0  0  0  0  0  0  0  0  0  0  0  0
   -1.7370    0.2780    1.5590 C   0  0  0  0  0  0  0  0  0  0  0  0
   -2.6000   -0.3910    1.6360 H   0  0  0  0  0  0  0  0  0  0  0  0
   -2.1630    1.4740    0.8970 O   0  0  0  0  0  0  0  0  0  0  0  0
   -2.6560    1.1720    0.1080 H   0  0  0  0  0  0  0  0  0  0  0  0
   -1.4050    0.5500    2.5650 H   0  0  0  0  0  0  0  0  0  0  0  0
    0.5870    0.5650    0.4820 C   0  0  3  0  0  0  0  0  0  0  0  0
    1.2460    0.6550    1.3510 H   0  0  0  0  0  0  0  0  0  0  0  0
    0.1920    1.8750    0.0660 O   0  0  0  0  0  0  0  0  0  0  0  0
   -0.6930    2.0570    0.4620 H   0  0  0  0  0  0  0  0  0  0  0  0
    1.2130   -0.1450   -0.6950 C   0  0  3  0  0  0  0  0  0  0  0  0
    1.9520   -1.2910   -0.2490 O   0  0  0  0  0  0  0  0  0  0  0  0
    1.7150   -1.9920   -0.8980 H   0  0  0  0  0  0  0  0  0  0  0  0
    1.8720    0.4740   -1.3110 H   0  0  0  0  0  0  0  0  0  0  0  0
  1  4  1  0  0  0  0
  1 17  1  0  0  0  0
  1  2  1  0  0  0  0
  1  5  1  0  0  0  0
  2  3  1  0  0  0  0
  5  6  1  0  0  0  0
  6  7  1  0  0  0  0
  6  8  1  0  0  0  0
  6 13  1  0  0  0  0
  8  9  1  0  0  0  0
  8 12  1  0  0  0  0
  8 10  1  0  0  0  0
 10 11  1  0  0  0  0
 13 14  1  0  0  0  0
 13 17  1  0  0  0  0
 13 15  1  0  0  0  0
 15 16  1  0  0  0  0
 17 20  1  0  0  0  0
 17 18  1  0  0  0  0
 18 19  1  0  0  0  0
M  END
