# Supplementary material for: Molecular Modeling to Estimate the Diffusion Coefficients of Drugs and Other Small Molecules
Source: Molecules. 2020 Nov 16;25(22):5340. doi: 10.3390/molecules25225340 (PMC7709040; doi:10.3390/molecules25225340)
Supplement: Supplementary file 1 [file molecules-25-05340-s001.zip › SupplmntFiles/MolFiles/xylose/xylose_3.mol]

  MOE2010           3D

 20 20  0  0  1  0  0  0  0  0999 V2000
    0.7510    0.7260   -1.0180 C   0  0  1  0  0  0  0  0  0  0  0  0
    1.6180   -0.0720   -1.8180 O   0  0  0  0  0  0  0  0  0  0  0  0
    1.6810    0.3990   -2.6680 H   0  0  0  0  0  0  0  0  0  0  0  0
    1.1300    1.7530   -1.0530 H   0  0  0  0  0  0  0  0  0  0  0  0
   -0.5740    0.7110   -1.5330 O   0  0  0  0  0  0  0  0  0  0  0  0
   -1.1940   -0.5760   -1.4870 C   0  0  0  0  0  0  0  0  0  0  0  0
   -0.6710   -1.2670   -2.1600 H   0  0  0  0  0  0  0  0  0  0  0  0
   -2.2090   -0.4760   -1.8870 H   0  0  0  0  0  0  0  0  0  0  0  0
   -1.2530   -1.1220   -0.0650 C   0  0  3  0  0  0  0  0  0  0  0  0
   -1.8120   -2.4340   -0.0530 O   0  0  0  0  0  0  0  0  0  0  0  0
   -1.6410   -2.7760    0.8480 H   0  0  0  0  0  0  0  0  0  0  0  0
   -1.8970   -0.4860    0.5540 H   0  0  0  0  0  0  0  0  0  0  0  0
    0.1510   -1.1620    0.5320 C   0  0  3  0  0  0  0  0  0  0  0  0
    0.7580   -1.9330    0.0420 H   0  0  0  0  0  0  0  0  0  0  0  0
    0.0570   -1.5580    1.9070 O   0  0  0  0  0  0  0  0  0  0  0  0
    0.9310   -1.3580    2.2960 H   0  0  0  0  0  0  0  0  0  0  0  0
    0.8110    0.2110    0.4270 C   0  0  3  0  0  0  0  0  0  0  0  0
    2.1690    0.0930    0.8700 O   0  0  0  0  0  0  0  0  0  0  0  0
    2.6680   -0.2460    0.0980 H   0  0  0  0  0  0  0  0  0  0  0  0
    0.3030    0.9110    1.1010 H   0  0  0  0  0  0  0  0  0  0  0  0
  1  4  1  0  0  0  0
  1 17  1  0  0  0  0
  1  2  1  0  0  0  0
  1  5  1  0  0  0  0
  2  3  1  0  0  0  0
  5  6  1  0  0  0  0
  6  7  1  0  0  0  0
  6  8  1  0  0  0  0
  6  9  1  0  0  0  0
  9 12  1  0  0  0  0
  9 13  1  0  0  0  0
  9 10  1  0  0  0  0
 10 11  1  0  0  0  0
 13 14  1  0  0  0  0
 13 17  1  0  0  0  0
 13 15  1  0  0  0  0
 15 16  1  0  0  0  0
 17 20  1  0  0  0  0
 17 18  1  0  0  0  0
 18 19  1  0  0  0  0
M  END
