# Supplementary material for: Molecular Modeling to Estimate the Diffusion Coefficients of Drugs and Other Small Molecules
Source: Molecules. 2020 Nov 16;25(22):5340. doi: 10.3390/molecules25225340 (PMC7709040; doi:10.3390/molecules25225340)
Supplement: Supplementary file 1 [file molecules-25-05340-s001.zip › SupplmntFiles/MolFiles/xylose/xylose_4.mol]

  MOE2010           3D

 20 20  0  0  1  0  0  0  0  0999 V2000
    1.5300   -0.0870    0.7240 C   0  0  3  0  0  0  0  0  0  0  0  0
    2.3050   -0.3950    1.8750 O   0  0  0  0  0  0  0  0  0  0  0  0
    2.7920    0.4250    2.0700 H   0  0  0  0  0  0  0  0  0  0  0  0
    2.2270    0.1640   -0.0850 H   0  0  0  0  0  0  0  0  0  0  0  0
    0.6860    1.0190    1.0140 O   0  0  0  0  0  0  0  0  0  0  0  0
   -0.1400    1.3770   -0.0970 C   0  0  0  0  0  0  0  0  0  0  0  0
    0.4900    1.7060   -0.9340 H   0  0  0  0  0  0  0  0  0  0  0  0
   -0.7430    2.2450    0.1930 H   0  0  0  0  0  0  0  0  0  0  0  0
   -1.0520    0.2240   -0.5060 C   0  0  3  0  0  0  0  0  0  0  0  0
   -1.8050    0.5710   -1.6670 O   0  0  0  0  0  0  0  0  0  0  0  0
   -2.2270   -0.2630   -1.9570 H   0  0  0  0  0  0  0  0  0  0  0  0
   -1.7670    0.0090    0.2970 H   0  0  0  0  0  0  0  0  0  0  0  0
   -0.2180   -1.0230   -0.7960 C   0  0  3  0  0  0  0  0  0  0  0  0
    0.3600   -0.8930   -1.7200 H   0  0  0  0  0  0  0  0  0  0  0  0
   -1.0980   -2.1270   -1.0390 O   0  0  0  0  0  0  0  0  0  0  0  0
   -0.5230   -2.9190   -1.0250 H   0  0  0  0  0  0  0  0  0  0  0  0
    0.7010   -1.3300    0.3800 C   0  0  3  0  0  0  0  0  0  0  0  0
    1.5450   -2.4330    0.0340 O   0  0  0  0  0  0  0  0  0  0  0  0
    2.1950   -2.4980    0.7630 H   0  0  0  0  0  0  0  0  0  0  0  0
    0.1070   -1.6510    1.2450 H   0  0  0  0  0  0  0  0  0  0  0  0
  1  2  1  0  0  0  0
  1  4  1  0  0  0  0
  1  5  1  0  0  0  0
  1 17  1  0  0  0  0
  2  3  1  0  0  0  0
  5  6  1  0  0  0  0
  6  7  1  0  0  0  0
  6  8  1  0  0  0  0
  6  9  1  0  0  0  0
  9 10  1  0  0  0  0
  9 12  1  0  0  0  0
  9 13  1  0  0  0  0
 10 11  1  0  0  0  0
 13 14  1  0  0  0  0
 13 15  1  0  0  0  0
 13 17  1  0  0  0  0
 15 16  1  0  0  0  0
 17 18  1  0  0  0  0
 17 20  1  0  0  0  0
 18 19  1  0  0  0  0
M  END
