# Supplementary material for: Molecular Modeling to Estimate the Diffusion Coefficients of Drugs and Other Small Molecules
Source: Molecules. 2020 Nov 16;25(22):5340. doi: 10.3390/molecules25225340 (PMC7709040; doi:10.3390/molecules25225340)
Supplement: Supplementary file 1 [file molecules-25-05340-s001.zip › SupplmntFiles/MolFiles/xylose/xylose_5.mol]

  MOE2010           3D

 20 20  0  0  1  0  0  0  0  0999 V2000
    1.0150   -0.1310   -0.9290 C   0  0  1  0  0  0  0  0  0  0  0  0
    1.5310   -0.6500   -2.1460 O   0  0  0  0  0  0  0  0  0  0  0  0
    1.8160    0.1350   -2.6470 H   0  0  0  0  0  0  0  0  0  0  0  0
    1.7540    0.5160   -0.4460 H   0  0  0  0  0  0  0  0  0  0  0  0
   -0.1650    0.6300   -1.1840 O   0  0  0  0  0  0  0  0  0  0  0  0
   -1.2120    0.1500   -0.3110 C   0  0  3  0  0  0  0  0  0  0  0  0
   -1.8730   -0.4600   -0.9380 H   0  0  0  0  0  0  0  0  0  0  0  0
   -1.9990    1.3390    0.2480 C   0  0  0  0  0  0  0  0  0  0  0  0
   -2.3440    1.9870   -0.5630 H   0  0  0  0  0  0  0  0  0  0  0  0
   -1.2090    2.1430    1.1250 O   0  0  0  0  0  0  0  0  0  0  0  0
   -0.6350    1.5080    1.6210 H   0  0  0  0  0  0  0  0  0  0  0  0
   -2.8690    0.9880    0.8120 H   0  0  0  0  0  0  0  0  0  0  0  0
   -0.5330   -0.7290    0.7490 C   0  0  3  0  0  0  0  0  0  0  0  0
   -1.2290   -1.4740    1.1470 H   0  0  0  0  0  0  0  0  0  0  0  0
   -0.0410    0.0660    1.8360 O   0  0  0  0  0  0  0  0  0  0  0  0
    0.3210   -0.5550    2.4990 H   0  0  0  0  0  0  0  0  0  0  0  0
    0.6190   -1.3080   -0.0360 C   0  0  3  0  0  0  0  0  0  0  0  0
    0.1610   -2.3980   -0.8440 O   0  0  0  0  0  0  0  0  0  0  0  0
    0.6180   -2.2660   -1.7050 H   0  0  0  0  0  0  0  0  0  0  0  0
    1.4590   -1.6580    0.5710 H   0  0  0  0  0  0  0  0  0  0  0  0
  1  4  1  0  0  0  0
  1 17  1  0  0  0  0
  1  2  1  0  0  0  0
  1  5  1  0  0  0  0
  2  3  1  0  0  0  0
  5  6  1  0  0  0  0
  6  7  1  0  0  0  0
  6  8  1  0  0  0  0
  6 13  1  0  0  0  0
  8  9  1  0  0  0  0
  8 12  1  0  0  0  0
  8 10  1  0  0  0  0
 10 11  1  0  0  0  0
 13 14  1  0  0  0  0
 13 17  1  0  0  0  0
 13 15  1  0  0  0  0
 15 16  1  0  0  0  0
 17 20  1  0  0  0  0
 17 18  1  0  0  0  0
 18 19  1  0  0  0  0
M  END
