# Supplementary material for: Molecular Modeling to Estimate the Diffusion Coefficients of Drugs and Other Small Molecules
Source: Molecules. 2020 Nov 16;25(22):5340. doi: 10.3390/molecules25225340 (PMC7709040; doi:10.3390/molecules25225340)
Supplement: Supplementary file 1 [file molecules-25-05340-s001.zip › SupplmntFiles/MolFiles/xylose/xylose_6.mol]

  MOE2010           3D

 20 20  0  0  1  0  0  0  0  0999 V2000
   -0.3060   -1.5480   -0.9730 C   0  0  1  0  0  0  0  0  0  0  0  0
    0.5980   -2.5350   -0.4860 O   0  0  0  0  0  0  0  0  0  0  0  0
    0.0660   -3.3470   -0.4150 H   0  0  0  0  0  0  0  0  0  0  0  0
   -0.7730   -1.9160   -1.8910 H   0  0  0  0  0  0  0  0  0  0  0  0
   -1.2880   -1.2680    0.0250 O   0  0  0  0  0  0  0  0  0  0  0  0
   -0.8910   -0.0750    0.7340 C   0  0  3  0  0  0  0  0  0  0  0  0
   -0.8280   -0.3070    1.8040 H   0  0  0  0  0  0  0  0  0  0  0  0
   -1.9520    1.0120    0.5290 C   0  0  0  0  0  0  0  0  0  0  0  0
   -2.1340    1.1900   -0.5370 H   0  0  0  0  0  0  0  0  0  0  0  0
   -1.5570    2.2380    1.1340 O   0  0  0  0  0  0  0  0  0  0  0  0
   -0.6210    2.3780    0.8470 H   0  0  0  0  0  0  0  0  0  0  0  0
   -2.9070    0.6980    0.9630 H   0  0  0  0  0  0  0  0  0  0  0  0
    0.4970    0.3080    0.2170 C   0  0  3  0  0  0  0  0  0  0  0  0
    1.2800   -0.1680    0.8200 H   0  0  0  0  0  0  0  0  0  0  0  0
    0.7370    1.7140    0.2250 O   0  0  0  0  0  0  0  0  0  0  0  0
    1.5820    1.8410   -0.2530 H   0  0  0  0  0  0  0  0  0  0  0  0
    0.4760   -0.2590   -1.1880 C   0  0  3  0  0  0  0  0  0  0  0  0
    1.7940   -0.4910   -1.6710 O   0  0  0  0  0  0  0  0  0  0  0  0
    2.0440   -1.3710   -1.3130 H   0  0  0  0  0  0  0  0  0  0  0  0
   -0.0380    0.4230   -1.8740 H   0  0  0  0  0  0  0  0  0  0  0  0
  1  4  1  0  0  0  0
  1 17  1  0  0  0  0
  1  2  1  0  0  0  0
  1  5  1  0  0  0  0
  2  3  1  0  0  0  0
  5  6  1  0  0  0  0
  6  7  1  0  0  0  0
  6  8  1  0  0  0  0
  6 13  1  0  0  0  0
  8  9  1  0  0  0  0
  8 12  1  0  0  0  0
  8 10  1  0  0  0  0
 10 11  1  0  0  0  0
 13 14  1  0  0  0  0
 13 17  1  0  0  0  0
 13 15  1  0  0  0  0
 15 16  1  0  0  0  0
 17 20  1  0  0  0  0
 17 18  1  0  0  0  0
 18 19  1  0  0  0  0
M  END
$$$$

  MOE2008           3D

 20 20  0  0  1  0  0  0  0  0999 V2000
   -0.3060   -1.5480   -0.9730 C   0  0  1  0  0  0  0  0  0  0  0  0
    0.5980   -2.5350   -0.4860 O   0  0  0  0  0  0  0  0  0  0  0  0
    0.0660   -3.3470   -0.4150 H   0  0  0  0  0  0  0  0  0  0  0  0
   -0.7730   -1.9160   -1.8910 H   0  0  0  0  0  0  0  0  0  0  0  0
   -1.2880   -1.2680    0.0250 O   0  0  0  0  0  0  0  0  0  0  0  0
   -0.8910   -0.0750    0.7340 C   0  0  3  0  0  0  0  0  0  0  0  0
   -0.8280   -0.3070    1.8040 H   0  0  0  0  0  0  0  0  0  0  0  0
   -1.9520    1.0120    0.5290 C   0  0  0  0  0  0  0  0  0  0  0  0
   -2.1340    1.1900   -0.5370 H   0  0  0  0  0  0  0  0  0  0  0  0
   -1.5570    2.2380    1.1340 O   0  0  0  0  0  0  0  0  0  0  0  0
   -0.6210    2.3780    0.8470 H   0  0  0  0  0  0  0  0  0  0  0  0
   -2.9070    0.6980    0.9630 H   0  0  0  0  0  0  0  0  0  0  0  0
    0.4970    0.3080    0.2170 C   0  0  3  0  0  0  0  0  0  0  0  0
    1.2800   -0.1680    0.8200 H   0  0  0  0  0  0  0  0  0  0  0  0
    0.7370    1.7140    0.2250 O   0  0  0  0  0  0  0  0  0  0  0  0
    1.5820    1.8410   -0.2530 H   0  0  0  0  0  0  0  0  0  0  0  0
    0.4760   -0.2590   -1.1880 C   0  0  3  0  0  0  0  0  0  0  0  0
    1.7940   -0.4910   -1.6710 O   0  0  0  0  0  0  0  0  0  0  0  0
    2.0440   -1.3710   -1.3130 H   0  0  0  0  0  0  0  0  0  0  0  0
   -0.0380    0.4230   -1.8740 H   0  0  0  0  0  0  0  0  0  0  0  0
  1  4  1  0  0  0  0
  1 17  1  0  0  0  0
  1  2  1  0  0  0  0
  1  5  1  0  0  0  0
  2  3  1  0  0  0  0
  5  6  1  0  0  0  0
  6  7  1  0  0  0  0
  6  8  1  0  0  0  0
  6 13  1  0  0  0  0
  8  9  1  0  0  0  0
  8 12  1  0  0  0  0
  8 10  1  0  0  0  0
 10 11  1  0  0  0  0
 13 14  1  0  0  0  0
 13 17  1  0  0  0  0
 13 15  1  0  0  0  0
 15 16  1  0  0  0  0
 17 20  1  0  0  0  0
 17 18  1  0  0  0  0
 18 19  1  0  0  0  0
M  END
