# Supplementary material for: Molecular Modeling to Estimate the Diffusion Coefficients of Drugs and Other Small Molecules
Source: Molecules. 2020 Nov 16;25(22):5340. doi: 10.3390/molecules25225340 (PMC7709040; doi:10.3390/molecules25225340)
Supplement: Supplementary file 1 [file molecules-25-05340-s001.zip › SupplmntFiles/MolFiles/xylose/xylose_7.mol]

  MOE2010           3D

 20 20  0  0  1  0  0  0  0  0999 V2000
    1.0100    0.4140   -0.3440 C   0  0  3  0  0  0  0  0  0  0  0  0
    1.6400   -0.8610   -0.2850 O   0  0  0  0  0  0  0  0  0  0  0  0
    0.9190   -1.5120   -0.4250 H   0  0  0  0  0  0  0  0  0  0  0  0
    1.7750    1.1830   -0.4830 H   0  0  0  0  0  0  0  0  0  0  0  0
    0.3440    0.6490    0.9100 O   0  0  0  0  0  0  0  0  0  0  0  0
   -1.0790    0.5320    0.6780 C   0  0  3  0  0  0  0  0  0  0  0  0
   -1.4740    1.5530    0.6130 H   0  0  0  0  0  0  0  0  0  0  0  0
   -1.7210   -0.1870    1.8580 C   0  0  0  0  0  0  0  0  0  0  0  0
   -1.4860    0.3080    2.8050 H   0  0  0  0  0  0  0  0  0  0  0  0
   -1.2260   -1.5280    1.9260 O   0  0  0  0  0  0  0  0  0  0  0  0
   -0.2900   -1.4400    2.2050 H   0  0  0  0  0  0  0  0  0  0  0  0
   -2.8070   -0.2350    1.7390 H   0  0  0  0  0  0  0  0  0  0  0  0
   -1.2170   -0.1860   -0.6730 C   0  0  3  0  0  0  0  0  0  0  0  0
   -2.2010   -0.0320   -1.1240 H   0  0  0  0  0  0  0  0  0  0  0  0
   -0.9550   -1.5970   -0.5740 O   0  0  0  0  0  0  0  0  0  0  0  0
   -1.2880   -1.8910    0.3100 H   0  0  0  0  0  0  0  0  0  0  0  0
   -0.0650    0.4360   -1.4400 C   0  0  3  0  0  0  0  0  0  0  0  0
   -0.4030    1.7620   -1.8360 O   0  0  0  0  0  0  0  0  0  0  0  0
    0.3560    2.1270   -2.3250 H   0  0  0  0  0  0  0  0  0  0  0  0
    0.2230   -0.1460   -2.3220 H   0  0  0  0  0  0  0  0  0  0  0  0
  1  4  1  0  0  0  0
  1 17  1  0  0  0  0
  1  2  1  0  0  0  0
  1  5  1  0  0  0  0
  2  3  1  0  0  0  0
  5  6  1  0  0  0  0
  6  7  1  0  0  0  0
  6  8  1  0  0  0  0
  6 13  1  0  0  0  0
  8  9  1  0  0  0  0
  8 12  1  0  0  0  0
  8 10  1  0  0  0  0
 10 11  1  0  0  0  0
 13 14  1  0  0  0  0
 13 17  1  0  0  0  0
 13 15  1  0  0  0  0
 15 16  1  0  0  0  0
 17 20  1  0  0  0  0
 17 18  1  0  0  0  0
 18 19  1  0  0  0  0
M  END
