# Supplementary material for: Molecular Modeling to Estimate the Diffusion Coefficients of Drugs and Other Small Molecules
Source: Molecules. 2020 Nov 16;25(22):5340. doi: 10.3390/molecules25225340 (PMC7709040; doi:10.3390/molecules25225340)
Supplement: Supplementary file 1 [file molecules-25-05340-s001.zip › SupplmntFiles/MolFiles/xylose/xylose_8.mol]

  MOE2010           3D

 20 20  0  0  1  0  0  0  0  0999 V2000
    0.7340    0.9510    0.3870 C   0  0  3  0  0  0  0  0  0  0  0  0
    0.6890    0.7600    1.7960 O   0  0  0  0  0  0  0  0  0  0  0  0
    0.2460   -0.1070    1.9180 H   0  0  0  0  0  0  0  0  0  0  0  0
    1.3880    1.7980    0.1650 H   0  0  0  0  0  0  0  0  0  0  0  0
   -0.5930    1.2590   -0.0750 O   0  0  0  0  0  0  0  0  0  0  0  0
   -1.0750    0.1160   -0.8190 C   0  0  3  0  0  0  0  0  0  0  0  0
   -0.9330    0.3680   -1.8770 H   0  0  0  0  0  0  0  0  0  0  0  0
   -2.5680   -0.0900   -0.5610 C   0  0  0  0  0  0  0  0  0  0  0  0
   -3.0950    0.8690   -0.5370 H   0  0  0  0  0  0  0  0  0  0  0  0
   -2.7810   -0.7500    0.6930 O   0  0  0  0  0  0  0  0  0  0  0  0
   -3.7370   -0.6790    0.8800 H   0  0  0  0  0  0  0  0  0  0  0  0
   -3.0020   -0.7270   -1.3380 H   0  0  0  0  0  0  0  0  0  0  0  0
   -0.1630   -1.0480   -0.4110 C   0  0  3  0  0  0  0  0  0  0  0  0
   -0.1940   -1.8710   -1.1290 H   0  0  0  0  0  0  0  0  0  0  0  0
   -0.4790   -1.5460    0.9010 O   0  0  0  0  0  0  0  0  0  0  0  0
   -1.4620   -1.4310    1.0030 H   0  0  0  0  0  0  0  0  0  0  0  0
    1.1750   -0.3400   -0.3170 C   0  0  3  0  0  0  0  0  0  0  0  0
    1.6870   -0.0920   -1.6240 O   0  0  0  0  0  0  0  0  0  0  0  0
    2.5430    0.3620   -1.5240 H   0  0  0  0  0  0  0  0  0  0  0  0
    1.9150   -0.9020    0.2630 H   0  0  0  0  0  0  0  0  0  0  0  0
  1  2  1  0  0  0  0
  1  4  1  0  0  0  0
  1  5  1  0  0  0  0
  1 17  1  0  0  0  0
  2  3  1  0  0  0  0
  5  6  1  0  0  0  0
  6  7  1  0  0  0  0
  6  8  1  0  0  0  0
  6 13  1  0  0  0  0
  8  9  1  0  0  0  0
  8 10  1  0  0  0  0
  8 12  1  0  0  0  0
 10 11  1  0  0  0  0
 13 14  1  0  0  0  0
 13 15  1  0  0  0  0
 13 17  1  0  0  0  0
 15 16  1  0  0  0  0
 17 18  1  0  0  0  0
 17 20  1  0  0  0  0
 18 19  1  0  0  0  0
M  END
