# Supplementary material for: Molecular Modeling to Estimate the Diffusion Coefficients of Drugs and Other Small Molecules
Source: Molecules. 2020 Nov 16;25(22):5340. doi: 10.3390/molecules25225340 (PMC7709040; doi:10.3390/molecules25225340)
Supplement: Supplementary file 1 [file molecules-25-05340-s001.zip › SupplmntFiles/MolFiles/xylose/xylose_9.mol]

  MOE2010           3D

 20 20  0  0  1  0  0  0  0  0999 V2000
    0.7670    0.2890    1.1850 C   0  0  3  0  0  0  0  0  0  0  0  0
    2.1350    0.4980    0.8930 O   0  0  0  0  0  0  0  0  0  0  0  0
    2.6180    0.0150    1.5860 H   0  0  0  0  0  0  0  0  0  0  0  0
    0.5720    0.6120    2.2140 H   0  0  0  0  0  0  0  0  0  0  0  0
    0.4350   -1.0960    1.0520 O   0  0  0  0  0  0  0  0  0  0  0  0
   -0.7870   -1.1980    0.2940 C   0  0  3  0  0  0  0  0  0  0  0  0
   -1.4920   -1.8330    0.8420 H   0  0  0  0  0  0  0  0  0  0  0  0
   -0.4970   -1.8490   -1.0630 C   0  0  0  0  0  0  0  0  0  0  0  0
    0.2860   -1.3090   -1.6060 H   0  0  0  0  0  0  0  0  0  0  0  0
   -1.6670   -1.8900   -1.8730 O   0  0  0  0  0  0  0  0  0  0  0  0
   -2.0670   -0.9880   -1.8010 H   0  0  0  0  0  0  0  0  0  0  0  0
   -0.1330   -2.8730   -0.9230 H   0  0  0  0  0  0  0  0  0  0  0  0
   -1.3530    0.2190    0.1900 C   0  0  3  0  0  0  0  0  0  0  0  0
   -1.9680    0.4560    1.0670 H   0  0  0  0  0  0  0  0  0  0  0  0
   -2.1450    0.4270   -0.9760 O   0  0  0  0  0  0  0  0  0  0  0  0
   -2.3420    1.3850   -0.9930 H   0  0  0  0  0  0  0  0  0  0  0  0
   -0.0910    1.0510    0.1810 C   0  0  3  0  0  0  0  0  0  0  0  0
   -0.3560    2.3930    0.5670 O   0  0  0  0  0  0  0  0  0  0  0  0
    0.5060    2.8480    0.6010 H   0  0  0  0  0  0  0  0  0  0  0  0
    0.3630    1.0790   -0.8170 H   0  0  0  0  0  0  0  0  0  0  0  0
  1  2  1  0  0  0  0
  1  4  1  0  0  0  0
  1  5  1  0  0  0  0
  1 17  1  0  0  0  0
  2  3  1  0  0  0  0
  5  6  1  0  0  0  0
  6  7  1  0  0  0  0
  6  8  1  0  0  0  0
  6 13  1  0  0  0  0
  8  9  1  0  0  0  0
  8 10  1  0  0  0  0
  8 12  1  0  0  0  0
 10 11  1  0  0  0  0
 13 14  1  0  0  0  0
 13 15  1  0  0  0  0
 13 17  1  0  0  0  0
 15 16  1  0  0  0  0
 17 18  1  0  0  0  0
 17 20  1  0  0  0  0
 18 19  1  0  0  0  0
M  END
